# Supplementary material for: ﻿Thirty novel fungal lineages: formal description based on environmental samples and DNA
Source: MycoKeys. 2025 Oct 20;124:1–121. doi: 10.3897/mycokeys.124.161674 (PMC12559954; doi:10.3897/mycokeys.124.161674)
Supplement: Supplementary material 2 — Updated taxonomy of fungi, including newly described taxa and provisional higher-ranking taxa based on phylogenetic analyses [file mycokeys-124-001-s002.xlsx]

## Sheet: Table S1
Table S1. Updated taxonomy of fungi.
Subkingdom	Phylum	Subphylum	Class	Order	Family	Genus
Aphelidiomyceta	Aphelidiomycota	Aphelidiomycotina	Aphelidiomycetes	Aphelidiales	Aphelidiaceae	Aphelidium
Aphelidiomyceta	Aphelidiomycota	Aphelidiomycotina	Aphelidiomycetes	Aphelidiales	Aphelidiaceae	Paraphelidium
Aphelidiomyceta	Aphelidiomycota	Aphelidiomycotina	Aphelidiomycetes	Aphelidiales	Aphelidiaceae	Protaphelidium
Aphelidiomyceta	Aphelidiomycota	Aphelidiomycotina	Aphelidiomycetes	Aphelidiales	Aphelidiaceae	Pseudaphelidium
Aphelidiomyceta	Aphelidiomycota	Aphelidiomycotina	Aphelidiomycetes	Aphelidiales	Aphelidiales_fam_incertae_sedis	Amoeboaphelidium
Aphelidiomyceta	Aphelidiomycota	Aphelidiomycotina	Pantelleriomycetes	Pantelleriales	Pantelleriaceae	Pantelleria
Blastocladiomyceta	Blastocladiomycota	Blastocladiomycotina	Blastocladiomycetes	Blastocladiales	Blastocladiaceae	Allomyces
Blastocladiomyceta	Blastocladiomycota	Blastocladiomycotina	Blastocladiomycetes	Blastocladiales	Blastocladiaceae	Blastocladia
Blastocladiomyceta	Blastocladiomycota	Blastocladiomycotina	Blastocladiomycetes	Blastocladiales	Blastocladiaceae	Blastocladiella
Blastocladiomyceta	Blastocladiomycota	Blastocladiomycotina	Blastocladiomycetes	Blastocladiales	Blastocladiaceae	Blastocladiopsis
Blastocladiomyceta	Blastocladiomycota	Blastocladiomycotina	Blastocladiomycetes	Blastocladiales	Blastocladiales_fam_incertae_sedis	Endoblastidium
Blastocladiomyceta	Blastocladiomycota	Blastocladiomycotina	Blastocladiomycetes	Blastocladiales	Catenariaceae	Catenaria
Blastocladiomyceta	Blastocladiomycota	Blastocladiomycotina	Blastocladiomycetes	Blastocladiales	Catenariaceae	Catenophlyctis
Blastocladiomyceta	Blastocladiomycota	Blastocladiomycotina	Blastocladiomycetes	Blastocladiales	Catenariaceae	Nematoceromyces
Blastocladiomyceta	Blastocladiomycota	Blastocladiomycotina	Blastocladiomycetes	Blastocladiales	Microallomycetaceae	Microallomyces
Blastocladiomyceta	Blastocladiomycota	Blastocladiomycotina	Blastocladiomycetes	Blastocladiales	Myrmicinosporidiaceae	Myrmicinosporidium
Blastocladiomyceta	Blastocladiomycota	Blastocladiomycotina	Blastocladiomycetes	Blastocladiales	Sorochytriaceae	Sorochytrium
Blastocladiomyceta	Blastocladiomycota	Blastocladiomycotina	Blastocladiomycetes	Callimastigales	Callimastigaceae	Callimastix
Blastocladiomyceta	Blastocladiomycota	Blastocladiomycotina	Blastocladiomycetes	Callimastigales	Coelomomycetaceae	Coelomomyces
Blastocladiomyceta	Blastocladiomycota	Blastocladiomycotina	Blastocladiomycetes	Callimastigales	Coelomomycetaceae	Coelomycidium
Blastocladiomyceta	Blastocladiomycota	Blastocladiomycotina	Blastocladiomycetes	Catenomycetales	Catenomycetaceae	Catenomyces
Blastocladiomyceta	Blastocladiomycota	Blastocladiomycotina	Physodermatomycetes	Physodermatales	Paraphysodermataceae	Paraphysoderma
Blastocladiomyceta	Blastocladiomycota	Blastocladiomycotina	Physodermatomycetes	Physodermatales	Physodermataceae	Physoderma
Blastocladiomyceta	Blastocladiomycota	Blastocladiomycotina	Physodermatomycetes	Physodermatales	Physodermataceae	Urophlyctis
Blastocladiomyceta	Sanchytriomycota	Sanchytriomycotina	Sanchytriomycetes	Sanchytriales	Sanchytriaceae	Amoeboradix
Blastocladiomyceta	Sanchytriomycota	Sanchytriomycotina	Sanchytriomycetes	Sanchytriales	Sanchytriaceae	Sanchytrium
Chytridiomyceta	Chytridiomycota	Chytridiomycotina	Aquieurochytriomycetes	Aquieurochytriales	Aquieurochytriaceae	Aquieurochytrium
Chytridiomyceta	Chytridiomycota	Chytridiomycotina	Caulochytriomycetes	Caulochytriales	Caulochytriaceae	Caulochytrium
Chytridiomyceta	Chytridiomycota	Chytridiomycotina	Chytridiomycetes	Chytridiales	Asterophlyctaceae	Asterophlyctis
Chytridiomyceta	Chytridiomycota	Chytridiomycotina	Chytridiomycetes	Chytridiales	Asterophlyctaceae	Dendrochytridium
Chytridiomyceta	Chytridiomycota	Chytridiomycotina	Chytridiomycetes	Chytridiales	Asterophlyctaceae	Dinochytrium
Chytridiomyceta	Chytridiomycota	Chytridiomycotina	Chytridiomycetes	Chytridiales	Asterophlyctaceae	Irineochytrium
Chytridiomyceta	Chytridiomycota	Chytridiomycotina	Chytridiomycetes	Chytridiales	Asterophlyctaceae	Polyphlyctis
Chytridiomyceta	Chytridiomycota	Chytridiomycotina	Chytridiomycetes	Chytridiales	Asterophlyctaceae	Zopfochytrium
Chytridiomyceta	Chytridiomycota	Chytridiomycotina	Chytridiomycetes	Chytridiales	Asterophlyctaceae	Wheelerophlyctis
Chytridiomyceta	Chytridiomycota	Chytridiomycotina	Chytridiomycetes	Chytridiales	Chytridiaceae	Chytridium
Chytridiomyceta	Chytridiomycota	Chytridiomycotina	Chytridiomycetes	Chytridiales	Chytridiaceae	Diplochytridium
Chytridiomyceta	Chytridiomycota	Chytridiomycotina	Chytridiomycetes	Chytridiales	Chytriomycetaceae	Avachytrium
Chytridiomyceta	Chytridiomycota	Chytridiomycotina	Chytridiomycetes	Chytridiales	Chytriomycetaceae	Chytriomyces
Chytridiomyceta	Chytridiomycota	Chytridiomycotina	Chytridiomycetes	Chytridiales	Chytriomycetaceae	Entophlyctis
Chytridiomyceta	Chytridiomycota	Chytridiomycotina	Chytridiomycetes	Chytridiales	Chytriomycetaceae	Fayochytriomyces
Chytridiomyceta	Chytridiomycota	Chytridiomycotina	Chytridiomycetes	Chytridiales	Chytriomycetaceae	Obelidium
Chytridiomyceta	Chytridiomycota	Chytridiomycotina	Chytridiomycetes	Chytridiales	Chytriomycetaceae	Odontochytrium
Chytridiomyceta	Chytridiomycota	Chytridiomycotina	Chytridiomycetes	Chytridiales	Chytriomycetaceae	Pendulichytrium
Chytridiomyceta	Chytridiomycota	Chytridiomycotina	Chytridiomycetes	Chytridiales	Chytriomycetaceae	Physocladia
Chytridiomyceta	Chytridiomycota	Chytridiomycotina	Chytridiomycetes	Chytridiales	Chytriomycetaceae	Podochytrium
Chytridiomyceta	Chytridiomycota	Chytridiomycotina	Chytridiomycetes	Chytridiales	Chytriomycetaceae	Rhizidium
Chytridiomyceta	Chytridiomycota	Chytridiomycotina	Chytridiomycetes	Chytridiales	Chytriomycetaceae	Rhizoclosmatium
Chytridiomyceta	Chytridiomycota	Chytridiomycotina	Chytridiomycetes	Chytridiales	Chytriomycetaceae	Rhopalophlyctis
Chytridiomyceta	Chytridiomycota	Chytridiomycotina	Chytridiomycetes	Chytridiales	Chytriomycetaceae	Rodmanochytrium
Chytridiomyceta	Chytridiomycota	Chytridiomycotina	Chytridiomycetes	Chytridiales	Chytriomycetaceae	Siphonaria
Chytridiomyceta	Chytridiomycota	Chytridiomycotina	Chytridiomycetes	Chytridiales	Phlyctochytriaceae	Phlyctochytrium
Chytridiomyceta	Chytridiomycota	Chytridiomycotina	Chytridiomycetes	Chytridiales	Phlyctorhizaceae	Phlyctorhiza
Chytridiomyceta	Chytridiomycota	Chytridiomycotina	Chytridiomycetes	Chytridiales	Pseudorhizidiaceae	Delfinachytrium
Chytridiomyceta	Chytridiomycota	Chytridiomycotina	Chytridiomycetes	Chytridiales	Pseudorhizidiaceae	Pseudorhizidium
Chytridiomyceta	Chytridiomycota	Chytridiomycotina	Chytridiomycetes	Chytridiales	Scherffeliomycetaceae	Scherffeliomyces
Chytridiomyceta	Chytridiomycota	Chytridiomycotina	Chytridiomycetes	Chytridiomycetes_ord_incertae_sedis	Amoebochytriaceae	Amoebochytrium
Chytridiomyceta	Chytridiomycota	Chytridiomycotina	Chytridiomycetes	Chytridiomycetes_ord_incertae_sedis	Chytridiomycetes_fam_incertae_sedis	Achlyella
Chytridiomyceta	Chytridiomycota	Chytridiomycotina	Chytridiomycetes	Chytridiomycetes_ord_incertae_sedis	Chytridiomycetes_fam_incertae_sedis	Achlyogeton
Chytridiomyceta	Chytridiomycota	Chytridiomycotina	Chytridiomycetes	Chytridiomycetes_ord_incertae_sedis	Chytridiomycetes_fam_incertae_sedis	Aphanistis
Chytridiomyceta	Chytridiomycota	Chytridiomycotina	Chytridiomycetes	Chytridiomycetes_ord_incertae_sedis	Chytridiomycetes_fam_incertae_sedis	Bertramia
Chytridiomyceta	Chytridiomycota	Chytridiomycotina	Chytridiomycetes	Chytridiomycetes_ord_incertae_sedis	Chytridiomycetes_fam_incertae_sedis	Canteria
Chytridiomyceta	Chytridiomycota	Chytridiomycotina	Chytridiomycetes	Chytridiomycetes_ord_incertae_sedis	Chytridiomycetes_fam_incertae_sedis	Coenomyces
Chytridiomyceta	Chytridiomycota	Chytridiomycotina	Chytridiomycetes	Chytridiomycetes_ord_incertae_sedis	Chytridiomycetes_fam_incertae_sedis	Dangeardiana
Chytridiomyceta	Chytridiomycota	Chytridiomycotina	Chytridiomycetes	Chytridiomycetes_ord_incertae_sedis	Chytridiomycetes_fam_incertae_sedis	Dictyomorpha
Chytridiomyceta	Chytridiomycota	Chytridiomycotina	Chytridiomycetes	Chytridiomycetes_ord_incertae_sedis	Chytridiomycetes_fam_incertae_sedis	Gamolpidium
Chytridiomyceta	Chytridiomycota	Chytridiomycotina	Chytridiomycetes	Chytridiomycetes_ord_incertae_sedis	Chytridiomycetes_fam_incertae_sedis	Ichthyochytrium
Chytridiomyceta	Chytridiomycota	Chytridiomycotina	Chytridiomycetes	Chytridiomycetes_ord_incertae_sedis	Chytridiomycetes_fam_incertae_sedis	Loborhiza
Chytridiomyceta	Chytridiomycota	Chytridiomycotina	Chytridiomycetes	Chytridiomycetes_ord_incertae_sedis	Chytridiomycetes_fam_incertae_sedis	Macrochytrium
Chytridiomyceta	Chytridiomycota	Chytridiomycotina	Chytridiomycetes	Chytridiomycetes_ord_incertae_sedis	Chytridiomycetes_fam_incertae_sedis	Megachytrium
Chytridiomyceta	Chytridiomycota	Chytridiomycotina	Chytridiomycetes	Chytridiomycetes_ord_incertae_sedis	Chytridiomycetes_fam_incertae_sedis	Mitochytridium
Chytridiomyceta	Chytridiomycota	Chytridiomycotina	Chytridiomycetes	Chytridiomycetes_ord_incertae_sedis	Chytridiomycetes_fam_incertae_sedis	Mucophilus
Chytridiomyceta	Chytridiomycota	Chytridiomycotina	Chytridiomycetes	Chytridiomycetes_ord_incertae_sedis	Chytridiomycetes_fam_incertae_sedis	Nowakowskia
Chytridiomyceta	Chytridiomycota	Chytridiomycotina	Chytridiomycetes	Chytridiomycetes_ord_incertae_sedis	Chytridiomycetes_fam_incertae_sedis	Olpidiaster
Chytridiomyceta	Chytridiomycota	Chytridiomycotina	Chytridiomycetes	Chytridiomycetes_ord_incertae_sedis	Chytridiomycetes_fam_incertae_sedis	Perolpidium
Chytridiomyceta	Chytridiomycota	Chytridiomycotina	Chytridiomycetes	Chytridiomycetes_ord_incertae_sedis	Chytridiomycetes_fam_incertae_sedis	Physorhizophidium
Chytridiomyceta	Chytridiomycota	Chytridiomycotina	Chytridiomycetes	Chytridiomycetes_ord_incertae_sedis	Chytridiomycetes_fam_incertae_sedis	Plasmophagus
Chytridiomyceta	Chytridiomycota	Chytridiomycotina	Chytridiomycetes	Chytridiomycetes_ord_incertae_sedis	Chytridiomycetes_fam_incertae_sedis	Pseudopileum
Chytridiomyceta	Chytridiomycota	Chytridiomycotina	Chytridiomycetes	Chytridiomycetes_ord_incertae_sedis	Chytridiomycetes_fam_incertae_sedis	Rhizidiocystis
Chytridiomyceta	Chytridiomycota	Chytridiomycotina	Chytridiomycetes	Chytridiomycetes_ord_incertae_sedis	Chytridiomycetes_fam_incertae_sedis	Rhizosiphon
Chytridiomyceta	Chytridiomycota	Chytridiomycotina	Chytridiomycetes	Chytridiomycetes_ord_incertae_sedis	Chytridiomycetes_fam_incertae_sedis	Riethophlyctis
Chytridiomyceta	Chytridiomycota	Chytridiomycotina	Chytridiomycetes	Chytridiomycetes_ord_incertae_sedis	Chytridiomycetes_fam_incertae_sedis	Saccomyces
Chytridiomyceta	Chytridiomycota	Chytridiomycotina	Chytridiomycetes	Chytridiomycetes_ord_incertae_sedis	Chytridiomycetes_fam_incertae_sedis	Sagittospora
Chytridiomyceta	Chytridiomycota	Chytridiomycotina	Chytridiomycetes	Chytridiomycetes_ord_incertae_sedis	Chytridiomycetes_fam_incertae_sedis	Scherffeliomycopsis
Chytridiomyceta	Chytridiomycota	Chytridiomycotina	Chytridiomycetes	Chytridiomycetes_ord_incertae_sedis	Chytridiomycetes_fam_incertae_sedis	Schizolpidium
Chytridiomyceta	Chytridiomycota	Chytridiomycotina	Chytridiomycetes	Chytridiomycetes_ord_incertae_sedis	Chytridiomycetes_fam_incertae_sedis	Septolpidium
Chytridiomyceta	Chytridiomycota	Chytridiomycotina	Chytridiomycetes	Chytridiomycetes_ord_incertae_sedis	Chytridiomycetes_fam_incertae_sedis	Septosperma
Chytridiomyceta	Chytridiomycota	Chytridiomycotina	Chytridiomycetes	Chytridiomycetes_ord_incertae_sedis	Chytridiomycetes_fam_incertae_sedis	Solutoparies
Chytridiomyceta	Chytridiomycota	Chytridiomycotina	Chytridiomycetes	Chytridiomycetes_ord_incertae_sedis	Chytridiomycetes_fam_incertae_sedis	Sorokinocystis
Chytridiomyceta	Chytridiomycota	Chytridiomycotina	Chytridiomycetes	Chytridiomycetes_ord_incertae_sedis	Chytridiomycetes_fam_incertae_sedis	Sporophlyctidium
Chytridiomyceta	Chytridiomycota	Chytridiomycotina	Chytridiomycetes	Chytridiomycetes_ord_incertae_sedis	Chytridiomycetes_fam_incertae_sedis	Sporophlyctis
Chytridiomyceta	Chytridiomycota	Chytridiomycotina	Chytridiomycetes	Chytridiomycetes_ord_incertae_sedis	Chytridiomycetes_fam_incertae_sedis	Trematophlyctis
Chytridiomyceta	Chytridiomycota	Chytridiomycotina	Chytridiomycetes	Chytridiomycetes_ord_incertae_sedis	Chytridiomycetes_fam_incertae_sedis	Truittella
Chytridiomyceta	Chytridiomycota	Chytridiomycotina	Chytridiomycetes	Chytridiomycetes_ord_incertae_sedis	Sparrowiaceae	Sparrowia
Chytridiomyceta	Chytridiomycota	Chytridiomycotina	Chytridiomycetes	Chytridiomycetes_ord_incertae_sedis	Sphaeromonadaceae	Sphaeromonas
Chytridiomyceta	Chytridiomycota	Chytridiomycotina	Chytridiomycetes	Chytridiomycetes_ord_incertae_sedis	Tetrachytriaceae	Zygochytrium
Chytridiomyceta	Chytridiomycota	Chytridiomycotina	Chytridiomycetes	Chytridiomycetes_ord_incertae_sedis	Tetrachytriaceae	Tetrachytrium
Chytridiomyceta	Chytridiomycota	Chytridiomycotina	Chytridiomycetes	Chytridiomycetes_ord_incertae_sedis	Thalassochytriaceae	Thalassochytrium
Chytridiomyceta	Chytridiomycota	Chytridiomycotina	Chytridiomycetes	Nephridiophagales	Nephridiophagaceae	Coleospora
Chytridiomyceta	Chytridiomycota	Chytridiomycotina	Chytridiomycetes	Nephridiophagales	Nephridiophagaceae	Malpighivinco
Chytridiomyceta	Chytridiomycota	Chytridiomycotina	Chytridiomycetes	Nephridiophagales	Nephridiophagaceae	Nephridiochytrium
Chytridiomyceta	Chytridiomycota	Chytridiomycotina	Chytridiomycetes	Nephridiophagales	Nephridiophagaceae	Nephridiophaga
Chytridiomyceta	Chytridiomycota	Chytridiomycotina	Chytridiomycetes	Nephridiophagales	Nephridiophagaceae	Oryctospora
Chytridiomyceta	Chytridiomycota	Chytridiomycotina	Chytridiomycetes	Nephridiophagales	Nephridiophagaceae	Peltomyces
Chytridiomyceta	Chytridiomycota	Chytridiomycotina	Chytridiomycetes	Saccopodiales	Saccopodiaceae	Saccopodium
Chytridiomyceta	Chytridiomycota	Chytridiomycotina	Chytridiomycota_cl_incertae_sedis	Zygorhizidiales	Zygorhizidiaceae	Zygorhizidium
Chytridiomyceta	Chytridiomycota	Chytridiomycotina	Cladochytriomycetes	Cladochytriales	Catenochytridiaceae	Catenochytridium
Chytridiomyceta	Chytridiomycota	Chytridiomycotina	Cladochytriomycetes	Cladochytriales	Cladochytriaceae	Cladochytrium
Chytridiomyceta	Chytridiomycota	Chytridiomycotina	Cladochytriomycetes	Cladochytriales	Cladochytriaceae	Karlingiella
Chytridiomyceta	Chytridiomycota	Chytridiomycotina	Cladochytriomycetes	Cladochytriales	Cladochytriales_fam_incertae_sedis	Thomasiella
Chytridiomyceta	Chytridiomycota	Chytridiomycotina	Cladochytriomycetes	Cladochytriales	Endochytriaceae	Diplophlyctis
Chytridiomyceta	Chytridiomycota	Chytridiomycotina	Cladochytriomycetes	Cladochytriales	Endochytriaceae	Endochytrium
Chytridiomyceta	Chytridiomycota	Chytridiomycotina	Cladochytriomycetes	Cladochytriales	Nowakowskiellaceae	Nowakowskiella
Chytridiomyceta	Chytridiomycota	Chytridiomycotina	Cladochytriomycetes	Cladochytriales	Septochytriaceae	Allochytridium
Chytridiomyceta	Chytridiomycota	Chytridiomycotina	Cladochytriomycetes	Cladochytriales	Septochytriaceae	Cylindrochytridium
Chytridiomyceta	Chytridiomycota	Chytridiomycotina	Cladochytriomycetes	Cladochytriales	Septochytriaceae	Dogmamyces
Chytridiomyceta	Chytridiomycota	Chytridiomycotina	Cladochytriomycetes	Cladochytriales	Septochytriaceae	Nephrochytrium
Chytridiomyceta	Chytridiomycota	Chytridiomycotina	Cladochytriomycetes	Cladochytriales	Septochytriaceae	Phytochytrium
Chytridiomyceta	Chytridiomycota	Chytridiomycotina	Cladochytriomycetes	Cladochytriales	Septochytriaceae	Septochytrium
Chytridiomyceta	Chytridiomycota	Chytridiomycotina	Cladochytriomycetes	Cladochytriales	Septochytriaceae	Sparrowiella
Chytridiomyceta	Chytridiomycota	Chytridiomycotina	Edaphochytriomycetes	Edaphochytriales	Edaphochytriaceae	Edaphochytrium
Chytridiomyceta	Chytridiomycota	Chytridiomycotina	Lobulomycetes	Lobulomycetales	Alogomycetaceae	Alogomyces
Chytridiomyceta	Chytridiomycota	Chytridiomycotina	Lobulomycetes	Lobulomycetales	Lobulomycetaceae	Algochytrops
Chytridiomyceta	Chytridiomycota	Chytridiomycotina	Lobulomycetes	Lobulomycetales	Lobulomycetaceae	Algomyces
Chytridiomyceta	Chytridiomycota	Chytridiomycotina	Lobulomycetes	Lobulomycetales	Lobulomycetaceae	Clydaea
Chytridiomyceta	Chytridiomycota	Chytridiomycotina	Lobulomycetes	Lobulomycetales	Lobulomycetaceae	Cyclopsomyces
Chytridiomyceta	Chytridiomycota	Chytridiomycotina	Lobulomycetes	Lobulomycetales	Lobulomycetaceae	Lobulomyces
Chytridiomyceta	Chytridiomycota	Chytridiomycotina	Lobulomycetes	Lobulomycetales	Lobulomycetaceae	Maunachytrium
Chytridiomyceta	Chytridiomycota	Chytridiomycotina	Mesochytriomycetes	Gromochytriales	Gromochytriaceae	Apiochytrium
Chytridiomyceta	Chytridiomycota	Chytridiomycotina	Mesochytriomycetes	Gromochytriales	Gromochytriaceae	Gromochytrium
Chytridiomyceta	Chytridiomycota	Chytridiomycotina	Mesochytriomycetes	Mesochytriales	Mesochytriaceae	Mesochytrium
Chytridiomyceta	Chytridiomycota	Chytridiomycotina	Mesochytriomycetes	Polyphagales	Polyphagaceae	Endocoenobium
Chytridiomyceta	Chytridiomycota	Chytridiomycotina	Mesochytriomycetes	Polyphagales	Polyphagaceae	Polyphagus
Chytridiomyceta	Chytridiomycota	Chytridiomycotina	Mesochytriomycetes	Polyphagales	Volvoracaceae	Volvorax
Chytridiomyceta	Chytridiomycota	Chytridiomycotina	Polychytriomycetes	Polychytriales	Arkayaceae	Arkaya
Chytridiomyceta	Chytridiomycota	Chytridiomycotina	Polychytriomycetes	Polychytriales	Polychytriaceae	Karlingiomyces
Chytridiomyceta	Chytridiomycota	Chytridiomycotina	Polychytriomycetes	Polychytriales	Polychytriaceae	Lacustromyces
Chytridiomyceta	Chytridiomycota	Chytridiomycotina	Polychytriomycetes	Polychytriales	Polychytriaceae	Neokarlingia
Chytridiomyceta	Chytridiomycota	Chytridiomycotina	Polychytriomycetes	Polychytriales	Polychytriaceae	Polychytrium
Chytridiomyceta	Chytridiomycota	Chytridiomycotina	Quaeritorhizomycetes	Quaeritorhizales	Quaeritorhizaceae	Quaeritorhiza
Chytridiomyceta	Chytridiomycota	Chytridiomycotina	Rhizophlyctidomycetes	Blyttiomycetales	Blyttiomycetaceae	Blyttiomyces
Chytridiomyceta	Chytridiomycota	Chytridiomycotina	Rhizophlyctidomycetes	Rhizophlyctidales	Arizonaphlyctidaceae	Arizonaphlyctis
Chytridiomyceta	Chytridiomycota	Chytridiomycotina	Rhizophlyctidomycetes	Rhizophlyctidales	Borealophlyctidaceae	Borealophlyctis
Chytridiomyceta	Chytridiomycota	Chytridiomycotina	Rhizophlyctidomycetes	Rhizophlyctidales	Rhizophlyctidaceae	Rhizophlyctis
Chytridiomyceta	Chytridiomycota	Chytridiomycotina	Rhizophlyctidomycetes	Rhizophlyctidales	Sonoraphlyctidaceae	Sonoraphlyctis
Chytridiomyceta	Chytridiomycota	Chytridiomycotina	Rhizophydiomycetes	Dangeardiales	Dangeardiaceae	Dangeardia
Chytridiomyceta	Chytridiomycota	Chytridiomycotina	Rhizophydiomycetes	Rhizophydiales	Alphamycetaceae	Alphamyces
Chytridiomyceta	Chytridiomycota	Chytridiomycotina	Rhizophydiomycetes	Rhizophydiales	Alphamycetaceae	Betamyces
Chytridiomyceta	Chytridiomycota	Chytridiomycotina	Rhizophydiomycetes	Rhizophydiales	Alphamycetaceae	Gammamyces
Chytridiomyceta	Chytridiomycota	Chytridiomycotina	Rhizophydiomycetes	Rhizophydiales	Angulomycetaceae	Angulomyces
Chytridiomyceta	Chytridiomycota	Chytridiomycotina	Rhizophydiomycetes	Rhizophydiales	Aquamycetaceae	Aquamyces
Chytridiomyceta	Chytridiomycota	Chytridiomycotina	Rhizophydiomycetes	Rhizophydiales	Batrachochytriaceae	Batrachochytrium
Chytridiomyceta	Chytridiomycota	Chytridiomycotina	Rhizophydiomycetes	Rhizophydiales	Collimycetaceae	Collimyces
Chytridiomyceta	Chytridiomycota	Chytridiomycotina	Rhizophydiomycetes	Rhizophydiales	Coralloidiomycetaceae	Coralloidiomyces
Chytridiomyceta	Chytridiomycota	Chytridiomycotina	Rhizophydiomycetes	Rhizophydiales	Dinomycetaceae	Dinomyces
Chytridiomyceta	Chytridiomycota	Chytridiomycotina	Rhizophydiomycetes	Rhizophydiales	Dinomycetaceae	Paradinomyces
Chytridiomyceta	Chytridiomycota	Chytridiomycotina	Rhizophydiomycetes	Rhizophydiales	Ericiomycetaceae	Ericiomyces
Chytridiomyceta	Chytridiomycota	Chytridiomycotina	Rhizophydiomycetes	Rhizophydiales	Globomycetaceae	Globomyces
Chytridiomyceta	Chytridiomycota	Chytridiomycotina	Rhizophydiomycetes	Rhizophydiales	Globomycetaceae	Urceomyces
Chytridiomyceta	Chytridiomycota	Chytridiomycotina	Rhizophydiomycetes	Rhizophydiales	Gorgonomycetaceae	Gorgonomyces
Chytridiomyceta	Chytridiomycota	Chytridiomycotina	Rhizophydiomycetes	Rhizophydiales	Halomycetaceae	Halomyces
Chytridiomyceta	Chytridiomycota	Chytridiomycotina	Rhizophydiomycetes	Rhizophydiales	Halomycetaceae	Paludomyces
Chytridiomyceta	Chytridiomycota	Chytridiomycotina	Rhizophydiomycetes	Rhizophydiales	Halomycetaceae	Paranamyces
Chytridiomyceta	Chytridiomycota	Chytridiomycotina	Rhizophydiomycetes	Rhizophydiales	Halomycetaceae	Ulkenomyces
Chytridiomyceta	Chytridiomycota	Chytridiomycotina	Rhizophydiomycetes	Rhizophydiales	Kappamycetaceae	Kappamyces
Chytridiomyceta	Chytridiomycota	Chytridiomycotina	Rhizophydiomycetes	Rhizophydiales	Operculomycetaceae	Operculomyces
Chytridiomyceta	Chytridiomycota	Chytridiomycotina	Rhizophydiomycetes	Rhizophydiales	Pateramycetaceae	Pateramyces
Chytridiomyceta	Chytridiomycota	Chytridiomycotina	Rhizophydiomycetes	Rhizophydiales	Protrudomycetaceae	Protrudomyces
Chytridiomyceta	Chytridiomycota	Chytridiomycotina	Rhizophydiomycetes	Rhizophydiales	Rhizophydiaceae	Rhizophydium
Chytridiomyceta	Chytridiomycota	Chytridiomycotina	Rhizophydiomycetes	Rhizophydiales	Rhizophydiales_fam_incertae_sedis	Homolaphlyctis
Chytridiomyceta	Chytridiomycota	Chytridiomycotina	Rhizophydiomycetes	Rhizophydiales	Rhizophydiales_fam_incertae_sedis	Homoloaphlyctis
Chytridiomyceta	Chytridiomycota	Chytridiomycotina	Rhizophydiomycetes	Rhizophydiales	Rhizophydiales_fam_incertae_sedis	Polyrhizophydium
Chytridiomyceta	Chytridiomycota	Chytridiomycotina	Rhizophydiomycetes	Rhizophydiales	Staurastromycetaceae	Staurastromyces
Chytridiomyceta	Chytridiomycota	Chytridiomycotina	Rhizophydiomycetes	Rhizophydiales	Terramycetaceae	Boothiomyces
Chytridiomyceta	Chytridiomycota	Chytridiomycotina	Rhizophydiomycetes	Rhizophydiales	Terramycetaceae	Terramyces
Chytridiomyceta	Chytridiomycota	Chytridiomycotina	Rhizophydiomycetes	Rhizophydiales	Uebelmesseromycetaceae	Uebelmesseromyces
Chytridiomyceta	Chytridiomycota	Chytridiomycotina	Rhizophydiomycetes	Zygophlyctidales	Zygophlyctidaceae	Zygophlyctis
Chytridiomyceta	Chytridiomycota	Chytridiomycotina	Spizellomycetes	Paraspizellomycetales	Paraspizellomycetaceae	Paraspizellomyces
Chytridiomyceta	Chytridiomycota	Chytridiomycotina	Spizellomycetes	Spizellomycetales	Powellomycetaceae	Fimicolochytrium
Chytridiomyceta	Chytridiomycota	Chytridiomycotina	Spizellomycetes	Spizellomycetales	Powellomycetaceae	Geranomyces
Chytridiomyceta	Chytridiomycota	Chytridiomycotina	Spizellomycetes	Spizellomycetales	Powellomycetaceae	Powellomyces
Chytridiomyceta	Chytridiomycota	Chytridiomycotina	Spizellomycetes	Spizellomycetales	Powellomycetaceae	Thoreauomyces
Chytridiomyceta	Chytridiomycota	Chytridiomycotina	Spizellomycetes	Spizellomycetales	Spizellomycetaceae	Barromyces
Chytridiomyceta	Chytridiomycota	Chytridiomycotina	Spizellomycetes	Spizellomycetales	Spizellomycetaceae	Brevicalcar
Chytridiomyceta	Chytridiomycota	Chytridiomycotina	Spizellomycetes	Spizellomycetales	Spizellomycetaceae	Bulbosomyces
Chytridiomyceta	Chytridiomycota	Chytridiomycotina	Spizellomycetes	Spizellomycetales	Spizellomycetaceae	Gaertneriomyces
Chytridiomyceta	Chytridiomycota	Chytridiomycotina	Spizellomycetes	Spizellomycetales	Spizellomycetaceae	Gallinipes
Chytridiomyceta	Chytridiomycota	Chytridiomycotina	Spizellomycetes	Spizellomycetales	Spizellomycetaceae	Kochiomyces
Chytridiomyceta	Chytridiomycota	Chytridiomycotina	Spizellomycetes	Spizellomycetales	Spizellomycetaceae	Spizellomyces
Chytridiomyceta	Chytridiomycota	Chytridiomycotina	Spizellomycetes	Spizellomycetales	Spizellomycetaceae	Triparticalcar
Chytridiomyceta	Chytridiomycota	Chytridiomycotina	Synchytriomycetes	Synchytriales	Synchytriaceae	Carpenterophlyctis
Chytridiomyceta	Chytridiomycota	Chytridiomycotina	Synchytriomycetes	Synchytriales	Synchytriaceae	Endodesmidium
Chytridiomyceta	Chytridiomycota	Chytridiomycotina	Synchytriomycetes	Synchytriales	Synchytriaceae	Johnkarlingia
Chytridiomyceta	Chytridiomycota	Chytridiomycotina	Synchytriomycetes	Synchytriales	Synchytriaceae	Micromyces
Chytridiomyceta	Chytridiomycota	Chytridiomycotina	Synchytriomycetes	Synchytriales	Synchytriaceae	Micromycopsis
Chytridiomyceta	Chytridiomycota	Chytridiomycotina	Synchytriomycetes	Synchytriales	Synchytriaceae	Synchytrium
Chytridiomyceta	Chytridiomycota	Chytridiomycotina	Tibetochytriomycetes	Tibetochytriales	Tibetochytriaceae	Tibetochytrium
Chytridiomyceta	Chytridiomycota	Chytridiomycotina	Tropicochytriomycetes	Tropicochytriales	Tropicochytriaceae	Tropicochytrium
Chytridiomyceta	Monoblepharomycota	Algovoracomycotina	Algovoracomycetes	Algovoracales	Algovoracaceae	Algovorax
Chytridiomyceta	Monoblepharomycota	Algovoracomycotina	Algovoracomycetes	Solivoracales	Solivoracaceae	Solivorax
Chytridiomyceta	Monoblepharomycota	Monoblepharomycotina	Hyaloraphidiomycetes	Hyaloraphidiales	Hyaloraphidiaceae	Hyaloraphidium
Chytridiomyceta	Monoblepharomycota	Monoblepharomycotina	Monoblepharidomycetes	Monoblepharidales	Gonapodyaceae	Gonapodya
Chytridiomyceta	Monoblepharomycota	Monoblepharomycotina	Monoblepharidomycetes	Monoblepharidales	Gonapodyaceae	Monoblepharella
Chytridiomyceta	Monoblepharomycota	Monoblepharomycotina	Monoblepharidomycetes	Monoblepharidales	Harpochytriaceae	Harpochytrium
Chytridiomyceta	Monoblepharomycota	Monoblepharomycotina	Monoblepharidomycetes	Monoblepharidales	Monoblepharidaceae	Monoblepharis
Chytridiomyceta	Monoblepharomycota	Monoblepharomycotina	Monoblepharidomycetes	Monoblepharidales	Oedogoniomycetaceae	Oedogoniomyces
Chytridiomyceta	Monoblepharomycota	Monoblepharomycotina	Monoblepharidomycetes	Monoblepharidales	Telasphaerulaceae	Telasphaerula
Chytridiomyceta	Neocallimastigomycota	Neocallimastigomycotina	Aquamastigomycetes	Aquamastigales	Aquamastigaceae	Aquamastix
Chytridiomyceta	Neocallimastigomycota	Neocallimastigomycotina	Cantoromastigomycetes	Cantoromastigales	Cantoromastigaceae	Cantoromastix
Chytridiomyceta	Neocallimastigomycota	Neocallimastigomycotina	Dobrisimastigomycetes	Dobrisimastigales	Dobrisimastigaceae	Dobrisimastix
Chytridiomyceta	Neocallimastigomycota	Neocallimastigomycotina	Neocallimastigomycetes	Neocallimastigales	Anaeromycetaceae	Anaeromyces
Chytridiomyceta	Neocallimastigomycota	Neocallimastigomycotina	Neocallimastigomycetes	Neocallimastigales	Anaeromycetaceae	Capellomyces
Chytridiomyceta	Neocallimastigomycota	Neocallimastigomycotina	Neocallimastigomycetes	Neocallimastigales	Anaeromycetaceae	Liebetanzomyces
Chytridiomyceta	Neocallimastigomycota	Neocallimastigomycotina	Neocallimastigomycetes	Neocallimastigales	Anaeromycetaceae	Oontomyces
Chytridiomyceta	Neocallimastigomycota	Neocallimastigomycotina	Neocallimastigomycetes	Neocallimastigales	Caecomycetaceae	Caecomyces
Chytridiomyceta	Neocallimastigomycota	Neocallimastigomycotina	Neocallimastigomycetes	Neocallimastigales	Caecomycetaceae	Cyllamyces
Chytridiomyceta	Neocallimastigomycota	Neocallimastigomycotina	Neocallimastigomycetes	Neocallimastigales	Neocallimastigaceae	Aestipascuomyces
Chytridiomyceta	Neocallimastigomycota	Neocallimastigomycotina	Neocallimastigomycetes	Neocallimastigales	Neocallimastigaceae	Agriosomyces
Chytridiomyceta	Neocallimastigomycota	Neocallimastigomycotina	Neocallimastigomycetes	Neocallimastigales	Neocallimastigaceae	Aklioshbomyces
Chytridiomyceta	Neocallimastigomycota	Neocallimastigomycotina	Neocallimastigomycetes	Neocallimastigales	Neocallimastigaceae	Akloshbomyces
Chytridiomyceta	Neocallimastigomycota	Neocallimastigomycotina	Neocallimastigomycetes	Neocallimastigales	Neocallimastigaceae	Buwchfawromyces
Chytridiomyceta	Neocallimastigomycota	Neocallimastigomycotina	Neocallimastigomycetes	Neocallimastigales	Neocallimastigaceae	Feramyces
Chytridiomyceta	Neocallimastigomycota	Neocallimastigomycotina	Neocallimastigomycetes	Neocallimastigales	Neocallimastigaceae	Ghazallomyces
Chytridiomyceta	Neocallimastigomycota	Neocallimastigomycotina	Neocallimastigomycetes	Neocallimastigales	Neocallimastigaceae	Joblinomyces
Chytridiomyceta	Neocallimastigomycota	Neocallimastigomycotina	Neocallimastigomycetes	Neocallimastigales	Neocallimastigaceae	Khoyollomyces
Chytridiomyceta	Neocallimastigomycota	Neocallimastigomycotina	Neocallimastigomycetes	Neocallimastigales	Neocallimastigaceae	Kyollomyces
Chytridiomyceta	Neocallimastigomycota	Neocallimastigomycotina	Neocallimastigomycetes	Neocallimastigales	Neocallimastigaceae	Neocallimastix
Chytridiomyceta	Neocallimastigomycota	Neocallimastigomycotina	Neocallimastigomycetes	Neocallimastigales	Neocallimastigaceae	Orpinomyces
Chytridiomyceta	Neocallimastigomycota	Neocallimastigomycotina	Neocallimastigomycetes	Neocallimastigales	Neocallimastigaceae	Paucimyces
Chytridiomyceta	Neocallimastigomycota	Neocallimastigomycotina	Neocallimastigomycetes	Neocallimastigales	Neocallimastigaceae	Pecoramyces
Chytridiomyceta	Neocallimastigomycota	Neocallimastigomycotina	Neocallimastigomycetes	Neocallimastigales	Neocallimastigaceae	Tahromyces
Chytridiomyceta	Neocallimastigomycota	Neocallimastigomycotina	Neocallimastigomycetes	Neocallimastigales	Neocallimastigales_fam_incertae_sedis	Astrotestudinimyces
Chytridiomyceta	Neocallimastigomycota	Neocallimastigomycotina	Neocallimastigomycetes	Neocallimastigales	Neocallimastigales_fam_incertae_sedis	Testudinimyces
Chytridiomyceta	Neocallimastigomycota	Neocallimastigomycotina	Neocallimastigomycetes	Neocallimastigales	Piromycetaceae	Piromyces
Chytridiomyceta	Neocallimastigomycota	Neocallimastigomycotina	Palomastigomycetes	Palomastigales	Palomastigaceae	Palomastix
Chytridiomyceta	Neocallimastigomycota	Neocallimastigomycotina	Sedimentomastigomycetes	Sedimentomastigales	Sedimentomastigaceae	Sedimentomastix
Dikarya	Ascomycota	Ascomycota_subphy_incertae_sedis	Ascomycota_cl_incertae_sedis	Ascomycota_ord_incertae_sedis	Ascomycota_fam_incertae_sedis	Acuminavicula
Dikarya	Ascomycota	Ascomycota_subphy_incertae_sedis	Ascomycota_cl_incertae_sedis	Ascomycota_ord_incertae_sedis	Ascomycota_fam_incertae_sedis	Ajaysinghia
Dikarya	Ascomycota	Ascomycota_subphy_incertae_sedis	Ascomycota_cl_incertae_sedis	Ascomycota_ord_incertae_sedis	Ascomycota_fam_incertae_sedis	Alcornia
Dikarya	Ascomycota	Ascomycota_subphy_incertae_sedis	Ascomycota_cl_incertae_sedis	Ascomycota_ord_incertae_sedis	Ascomycota_fam_incertae_sedis	Anacoronospora
Dikarya	Ascomycota	Ascomycota_subphy_incertae_sedis	Ascomycota_cl_incertae_sedis	Ascomycota_ord_incertae_sedis	Ascomycota_fam_incertae_sedis	Anisogenispora
Dikarya	Ascomycota	Ascomycota_subphy_incertae_sedis	Ascomycota_cl_incertae_sedis	Ascomycota_ord_incertae_sedis	Ascomycota_fam_incertae_sedis	Anisospadicoides
Dikarya	Ascomycota	Ascomycota_subphy_incertae_sedis	Ascomycota_cl_incertae_sedis	Ascomycota_ord_incertae_sedis	Ascomycota_fam_incertae_sedis	Arthropycnis
Dikarya	Ascomycota	Ascomycota_subphy_incertae_sedis	Ascomycota_cl_incertae_sedis	Ascomycota_ord_incertae_sedis	Ascomycota_fam_incertae_sedis	Arthrotaeniolella
Dikarya	Ascomycota	Ascomycota_subphy_incertae_sedis	Ascomycota_cl_incertae_sedis	Ascomycota_ord_incertae_sedis	Ascomycota_fam_incertae_sedis	Baliomyces
Dikarya	Ascomycota	Ascomycota_subphy_incertae_sedis	Ascomycota_cl_incertae_sedis	Ascomycota_ord_incertae_sedis	Ascomycota_fam_incertae_sedis	Biligiriella
Dikarya	Ascomycota	Ascomycota_subphy_incertae_sedis	Ascomycota_cl_incertae_sedis	Ascomycota_ord_incertae_sedis	Ascomycota_fam_incertae_sedis	Blastoheterospora
Dikarya	Ascomycota	Ascomycota_subphy_incertae_sedis	Ascomycota_cl_incertae_sedis	Ascomycota_ord_incertae_sedis	Ascomycota_fam_incertae_sedis	Capnosporium
Dikarya	Ascomycota	Ascomycota_subphy_incertae_sedis	Ascomycota_cl_incertae_sedis	Ascomycota_ord_incertae_sedis	Ascomycota_fam_incertae_sedis	Capsicispora
Dikarya	Ascomycota	Ascomycota_subphy_incertae_sedis	Ascomycota_cl_incertae_sedis	Ascomycota_ord_incertae_sedis	Ascomycota_fam_incertae_sedis	Coronosporidium
Dikarya	Ascomycota	Ascomycota_subphy_incertae_sedis	Ascomycota_cl_incertae_sedis	Ascomycota_ord_incertae_sedis	Ascomycota_fam_incertae_sedis	Craspedodidymella
Dikarya	Ascomycota	Ascomycota_subphy_incertae_sedis	Ascomycota_cl_incertae_sedis	Ascomycota_ord_incertae_sedis	Ascomycota_fam_incertae_sedis	Craspedodydimella
Dikarya	Ascomycota	Ascomycota_subphy_incertae_sedis	Ascomycota_cl_incertae_sedis	Ascomycota_ord_incertae_sedis	Ascomycota_fam_incertae_sedis	Dearnessia
Dikarya	Ascomycota	Ascomycota_subphy_incertae_sedis	Ascomycota_cl_incertae_sedis	Ascomycota_ord_incertae_sedis	Ascomycota_fam_incertae_sedis	Dictyoaquaphila
Dikarya	Ascomycota	Ascomycota_subphy_incertae_sedis	Ascomycota_cl_incertae_sedis	Ascomycota_ord_incertae_sedis	Ascomycota_fam_incertae_sedis	Distoceratosporella
Dikarya	Ascomycota	Ascomycota_subphy_incertae_sedis	Ascomycota_cl_incertae_sedis	Ascomycota_ord_incertae_sedis	Ascomycota_fam_incertae_sedis	Epinephroma
Dikarya	Ascomycota	Ascomycota_subphy_incertae_sedis	Ascomycota_cl_incertae_sedis	Ascomycota_ord_incertae_sedis	Ascomycota_fam_incertae_sedis	Fusicladosporium
Dikarya	Ascomycota	Ascomycota_subphy_incertae_sedis	Ascomycota_cl_incertae_sedis	Ascomycota_ord_incertae_sedis	Ascomycota_fam_incertae_sedis	Gonatophragmiopsis
Dikarya	Ascomycota	Ascomycota_subphy_incertae_sedis	Ascomycota_cl_incertae_sedis	Ascomycota_ord_incertae_sedis	Ascomycota_fam_incertae_sedis	Gonidiomyces
Dikarya	Ascomycota	Ascomycota_subphy_incertae_sedis	Ascomycota_cl_incertae_sedis	Ascomycota_ord_incertae_sedis	Ascomycota_fam_incertae_sedis	Hormiokrypsis
Dikarya	Ascomycota	Ascomycota_subphy_incertae_sedis	Ascomycota_cl_incertae_sedis	Ascomycota_ord_incertae_sedis	Ascomycota_fam_incertae_sedis	Isthmospora
Dikarya	Ascomycota	Ascomycota_subphy_incertae_sedis	Ascomycota_cl_incertae_sedis	Ascomycota_ord_incertae_sedis	Ascomycota_fam_incertae_sedis	Krishnamyces
Dikarya	Ascomycota	Ascomycota_subphy_incertae_sedis	Ascomycota_cl_incertae_sedis	Ascomycota_ord_incertae_sedis	Ascomycota_fam_incertae_sedis	Morganjonesia
Dikarya	Ascomycota	Ascomycota_subphy_incertae_sedis	Ascomycota_cl_incertae_sedis	Ascomycota_ord_incertae_sedis	Ascomycota_fam_incertae_sedis	Neosporidesmina
Dikarya	Ascomycota	Ascomycota_subphy_incertae_sedis	Ascomycota_cl_incertae_sedis	Ascomycota_ord_incertae_sedis	Ascomycota_fam_incertae_sedis	Parathozetella
Dikarya	Ascomycota	Ascomycota_subphy_incertae_sedis	Ascomycota_cl_incertae_sedis	Ascomycota_ord_incertae_sedis	Ascomycota_fam_incertae_sedis	Pentaster
Dikarya	Ascomycota	Ascomycota_subphy_incertae_sedis	Ascomycota_cl_incertae_sedis	Ascomycota_ord_incertae_sedis	Ascomycota_fam_incertae_sedis	Phacidiostromella
Dikarya	Ascomycota	Ascomycota_subphy_incertae_sedis	Ascomycota_cl_incertae_sedis	Ascomycota_ord_incertae_sedis	Ascomycota_fam_incertae_sedis	Plagiostigmella
Dikarya	Ascomycota	Ascomycota_subphy_incertae_sedis	Ascomycota_cl_incertae_sedis	Ascomycota_ord_incertae_sedis	Ascomycota_fam_incertae_sedis	Pseudodeightoniella
Dikarya	Ascomycota	Ascomycota_subphy_incertae_sedis	Ascomycota_cl_incertae_sedis	Ascomycota_ord_incertae_sedis	Ascomycota_fam_incertae_sedis	Pycnopsammina
Dikarya	Ascomycota	Ascomycota_subphy_incertae_sedis	Ascomycota_cl_incertae_sedis	Ascomycota_ord_incertae_sedis	Ascomycota_fam_incertae_sedis	Rambellia
Dikarya	Ascomycota	Ascomycota_subphy_incertae_sedis	Ascomycota_cl_incertae_sedis	Ascomycota_ord_incertae_sedis	Ascomycota_fam_incertae_sedis	Ramichloridiopsis
Dikarya	Ascomycota	Ascomycota_subphy_incertae_sedis	Ascomycota_cl_incertae_sedis	Ascomycota_ord_incertae_sedis	Ascomycota_fam_incertae_sedis	Randlanea
Dikarya	Ascomycota	Ascomycota_subphy_incertae_sedis	Ascomycota_cl_incertae_sedis	Ascomycota_ord_incertae_sedis	Ascomycota_fam_incertae_sedis	Sawantomyces
Dikarya	Ascomycota	Ascomycota_subphy_incertae_sedis	Ascomycota_cl_incertae_sedis	Ascomycota_ord_incertae_sedis	Ascomycota_fam_incertae_sedis	Skoua
Dikarya	Ascomycota	Ascomycota_subphy_incertae_sedis	Ascomycota_cl_incertae_sedis	Ascomycota_ord_incertae_sedis	Ascomycota_fam_incertae_sedis	Sphaeronema
Dikarya	Ascomycota	Ascomycota_subphy_incertae_sedis	Ascomycota_cl_incertae_sedis	Ascomycota_ord_incertae_sedis	Ascomycota_fam_incertae_sedis	Spicularia
Dikarya	Ascomycota	Ascomycota_subphy_incertae_sedis	Ascomycota_cl_incertae_sedis	Ascomycota_ord_incertae_sedis	Ascomycota_fam_incertae_sedis	Spilomium
Dikarya	Ascomycota	Ascomycota_subphy_incertae_sedis	Ascomycota_cl_incertae_sedis	Ascomycota_ord_incertae_sedis	Ascomycota_fam_incertae_sedis	Sporodochiolichen
Dikarya	Ascomycota	Ascomycota_subphy_incertae_sedis	Ascomycota_cl_incertae_sedis	Ascomycota_ord_incertae_sedis	Ascomycota_fam_incertae_sedis	Stromatoneolamya
Dikarya	Ascomycota	Ascomycota_subphy_incertae_sedis	Ascomycota_cl_incertae_sedis	Ascomycota_ord_incertae_sedis	Ascomycota_fam_incertae_sedis	Zelofuscophialis
Dikarya	Ascomycota	Ascomycota_subphy_incertae_sedis	Ascomycota_cl_incertae_sedis	Ascomycota_ord_incertae_sedis	Ascomycota_fam_incertae_sedis	Zelotetraploa
Dikarya	Ascomycota	Ascomycota_subphy_incertae_sedis	Ascomycota_cl_incertae_sedis	Ascomycota_ord_incertae_sedis	Ascomycota_fam_incertae_sedis	Tretoheliocephala
Dikarya	Ascomycota	Ascomycota_subphy_incertae_sedis	Ascomycota_cl_incertae_sedis	Ascomycota_ord_incertae_sedis	Ascomycota_fam_incertae_sedis	Turgidosculum
Dikarya	Ascomycota	Ascomycota_subphy_incertae_sedis	Ascomycota_cl_incertae_sedis	Ascomycota_ord_incertae_sedis	Ascomycota_fam_incertae_sedis	Verrucaster
Dikarya	Ascomycota	Ascomycota_subphy_incertae_sedis	Ascomycota_cl_incertae_sedis	Ascomycota_ord_incertae_sedis	Muriformisporaceae	Muriformispora
Dikarya	Ascomycota	Pezizomycotina	Arthoniomycetes	Arthoniales	Andreiomycetaceae	Andreiomyces
Dikarya	Ascomycota	Pezizomycotina	Arthoniomycetes	Arthoniales	Arthoniaceae	Amazonomyces
Dikarya	Ascomycota	Pezizomycotina	Arthoniomycetes	Arthoniales	Arthoniaceae	Arthonia
Dikarya	Ascomycota	Pezizomycotina	Arthoniomycetes	Arthoniales	Arthoniaceae	Arthothelium
Dikarya	Ascomycota	Pezizomycotina	Arthoniomycetes	Arthoniales	Arthoniaceae	Briancoppinsia
Dikarya	Ascomycota	Pezizomycotina	Arthoniomycetes	Arthoniales	Arthoniaceae	Coniangium
Dikarya	Ascomycota	Pezizomycotina	Arthoniomycetes	Arthoniales	Arthoniaceae	Coniarthonia
Dikarya	Ascomycota	Pezizomycotina	Arthoniomycetes	Arthoniales	Arthoniaceae	Coniocarpon
Dikarya	Ascomycota	Pezizomycotina	Arthoniomycetes	Arthoniales	Arthoniaceae	Crypthonia
Dikarya	Ascomycota	Pezizomycotina	Arthoniomycetes	Arthoniales	Arthoniaceae	Cryptophaea
Dikarya	Ascomycota	Pezizomycotina	Arthoniomycetes	Arthoniales	Arthoniaceae	Cryptothecia
Dikarya	Ascomycota	Pezizomycotina	Arthoniomycetes	Arthoniales	Arthoniaceae	Diarthonis
Dikarya	Ascomycota	Pezizomycotina	Arthoniomycetes	Arthoniales	Arthoniaceae	Eremothecella
Dikarya	Ascomycota	Pezizomycotina	Arthoniomycetes	Arthoniales	Arthoniaceae	Glomerulophoron
Dikarya	Ascomycota	Pezizomycotina	Arthoniomycetes	Arthoniales	Arthoniaceae	Helicobolomyces
Dikarya	Ascomycota	Pezizomycotina	Arthoniomycetes	Arthoniales	Arthoniaceae	Herpothallon
Dikarya	Ascomycota	Pezizomycotina	Arthoniomycetes	Arthoniales	Arthoniaceae	Inoderma
Dikarya	Ascomycota	Pezizomycotina	Arthoniomycetes	Arthoniales	Arthoniaceae	Leprantha
Dikarya	Ascomycota	Pezizomycotina	Arthoniomycetes	Arthoniales	Arthoniaceae	Myriostigma
Dikarya	Ascomycota	Pezizomycotina	Arthoniomycetes	Arthoniales	Arthoniaceae	Naevia
Dikarya	Ascomycota	Pezizomycotina	Arthoniomycetes	Arthoniales	Arthoniaceae	Pachnolepia
Dikarya	Ascomycota	Pezizomycotina	Arthoniomycetes	Arthoniales	Arthoniaceae	Reichlingia
Dikarya	Ascomycota	Pezizomycotina	Arthoniomycetes	Arthoniales	Arthoniaceae	Snippocia
Dikarya	Ascomycota	Pezizomycotina	Arthoniomycetes	Arthoniales	Arthoniaceae	Sporodophoron
Dikarya	Ascomycota	Pezizomycotina	Arthoniomycetes	Arthoniales	Arthoniaceae	Staurospora
Dikarya	Ascomycota	Pezizomycotina	Arthoniomycetes	Arthoniales	Arthoniaceae	Stirtonia
Dikarya	Ascomycota	Pezizomycotina	Arthoniomycetes	Arthoniales	Arthoniaceae	Tylophoron
Dikarya	Ascomycota	Pezizomycotina	Arthoniomycetes	Arthoniales	Chrysotrichaceae	Chrysothrix
Dikarya	Ascomycota	Pezizomycotina	Arthoniomycetes	Arthoniales	Chrysotrichaceae	Galbinothrix
Dikarya	Ascomycota	Pezizomycotina	Arthoniomycetes	Arthoniales	Chrysotrichaceae	Melarthonis
Dikarya	Ascomycota	Pezizomycotina	Arthoniomycetes	Arthoniales	Lecanographaceae	Alyxoria
Dikarya	Ascomycota	Pezizomycotina	Arthoniomycetes	Arthoniales	Lecanographaceae	Heterocyphelium
Dikarya	Ascomycota	Pezizomycotina	Arthoniomycetes	Arthoniales	Lecanographaceae	Lecanographa
Dikarya	Ascomycota	Pezizomycotina	Arthoniomycetes	Arthoniales	Lecanographaceae	Milospium
Dikarya	Ascomycota	Pezizomycotina	Arthoniomycetes	Arthoniales	Lecanographaceae	Mixtoconidium
Dikarya	Ascomycota	Pezizomycotina	Arthoniomycetes	Arthoniales	Lecanographaceae	Phacographa
Dikarya	Ascomycota	Pezizomycotina	Arthoniomycetes	Arthoniales	Lecanographaceae	Phoebus
Dikarya	Ascomycota	Pezizomycotina	Arthoniomycetes	Arthoniales	Lecanographaceae	Plectocarpon
Dikarya	Ascomycota	Pezizomycotina	Arthoniomycetes	Arthoniales	Lecanographaceae	Zwackhia
Dikarya	Ascomycota	Pezizomycotina	Arthoniomycetes	Arthoniales	Opegraphaceae	Camanchaca
Dikarya	Ascomycota	Pezizomycotina	Arthoniomycetes	Arthoniales	Opegraphaceae	Combea
Dikarya	Ascomycota	Pezizomycotina	Arthoniomycetes	Arthoniales	Opegraphaceae	Dictyographa
Dikarya	Ascomycota	Pezizomycotina	Arthoniomycetes	Arthoniales	Opegraphaceae	Dolichocarpus
Dikarya	Ascomycota	Pezizomycotina	Arthoniomycetes	Arthoniales	Opegraphaceae	Fouragea
Dikarya	Ascomycota	Pezizomycotina	Arthoniomycetes	Arthoniales	Opegraphaceae	Hubbsia
Dikarya	Ascomycota	Pezizomycotina	Arthoniomycetes	Arthoniales	Opegraphaceae	Ingaderia
Dikarya	Ascomycota	Pezizomycotina	Arthoniomycetes	Arthoniales	Opegraphaceae	Llimonaea
Dikarya	Ascomycota	Pezizomycotina	Arthoniomycetes	Arthoniales	Opegraphaceae	Nyungwea
Dikarya	Ascomycota	Pezizomycotina	Arthoniomycetes	Arthoniales	Opegraphaceae	Opegrapha
Dikarya	Ascomycota	Pezizomycotina	Arthoniomycetes	Arthoniales	Opegraphaceae	Paraingaderia
Dikarya	Ascomycota	Pezizomycotina	Arthoniomycetes	Arthoniales	Opegraphaceae	Paralecanographa
Dikarya	Ascomycota	Pezizomycotina	Arthoniomycetes	Arthoniales	Opegraphaceae	Paraschismatomma
Dikarya	Ascomycota	Pezizomycotina	Arthoniomycetes	Arthoniales	Opegraphaceae	Pentagenella
Dikarya	Ascomycota	Pezizomycotina	Arthoniomycetes	Arthoniales	Opegraphaceae	Schizopelte
Dikarya	Ascomycota	Pezizomycotina	Arthoniomycetes	Arthoniales	Opegraphaceae	Sclerophyton
Dikarya	Ascomycota	Pezizomycotina	Arthoniomycetes	Arthoniales	Opegraphaceae	Sparria
Dikarya	Ascomycota	Pezizomycotina	Arthoniomycetes	Arthoniales	Roccellaceae	Ancistrosporella
Dikarya	Ascomycota	Pezizomycotina	Arthoniomycetes	Arthoniales	Roccellaceae	Austrographa
Dikarya	Ascomycota	Pezizomycotina	Arthoniomycetes	Arthoniales	Roccellaceae	Austroroccella
Dikarya	Ascomycota	Pezizomycotina	Arthoniomycetes	Arthoniales	Roccellaceae	Baidera
Dikarya	Ascomycota	Pezizomycotina	Arthoniomycetes	Arthoniales	Roccellaceae	Chiodecton
Dikarya	Ascomycota	Pezizomycotina	Arthoniomycetes	Arthoniales	Roccellaceae	Cresponea
Dikarya	Ascomycota	Pezizomycotina	Arthoniomycetes	Arthoniales	Roccellaceae	Crocellina
Dikarya	Ascomycota	Pezizomycotina	Arthoniomycetes	Arthoniales	Roccellaceae	Dendrographa
Dikarya	Ascomycota	Pezizomycotina	Arthoniomycetes	Arthoniales	Roccellaceae	Dichosporidium
Dikarya	Ascomycota	Pezizomycotina	Arthoniomycetes	Arthoniales	Roccellaceae	Dirina
Dikarya	Ascomycota	Pezizomycotina	Arthoniomycetes	Arthoniales	Roccellaceae	Diromma
Dikarya	Ascomycota	Pezizomycotina	Arthoniomycetes	Arthoniales	Roccellaceae	Enterodictyon
Dikarya	Ascomycota	Pezizomycotina	Arthoniomycetes	Arthoniales	Roccellaceae	Enterographa
Dikarya	Ascomycota	Pezizomycotina	Arthoniomycetes	Arthoniales	Roccellaceae	Erythrodecton
Dikarya	Ascomycota	Pezizomycotina	Arthoniomycetes	Arthoniales	Roccellaceae	Follmanniella
Dikarya	Ascomycota	Pezizomycotina	Arthoniomycetes	Arthoniales	Roccellaceae	Gorgadesia
Dikarya	Ascomycota	Pezizomycotina	Arthoniomycetes	Arthoniales	Roccellaceae	Graphidastra
Dikarya	Ascomycota	Pezizomycotina	Arthoniomycetes	Arthoniales	Roccellaceae	Gyrographa
Dikarya	Ascomycota	Pezizomycotina	Arthoniomycetes	Arthoniales	Roccellaceae	Gyronactis
Dikarya	Ascomycota	Pezizomycotina	Arthoniomycetes	Arthoniales	Roccellaceae	Halographis
Dikarya	Ascomycota	Pezizomycotina	Arthoniomycetes	Arthoniales	Roccellaceae	Haplodina
Dikarya	Ascomycota	Pezizomycotina	Arthoniomycetes	Arthoniales	Roccellaceae	Isalonactis
Dikarya	Ascomycota	Pezizomycotina	Arthoniomycetes	Arthoniales	Roccellaceae	Lecanactis
Dikarya	Ascomycota	Pezizomycotina	Arthoniomycetes	Arthoniales	Roccellaceae	Mazosia
Dikarya	Ascomycota	Pezizomycotina	Arthoniomycetes	Arthoniales	Roccellaceae	Neosergipea
Dikarya	Ascomycota	Pezizomycotina	Arthoniomycetes	Arthoniales	Roccellaceae	Ocellomma
Dikarya	Ascomycota	Pezizomycotina	Arthoniomycetes	Arthoniales	Roccellaceae	Protoroccella
Dikarya	Ascomycota	Pezizomycotina	Arthoniomycetes	Arthoniales	Roccellaceae	Pseudolecanactis
Dikarya	Ascomycota	Pezizomycotina	Arthoniomycetes	Arthoniales	Roccellaceae	Pseudoschismatomma
Dikarya	Ascomycota	Pezizomycotina	Arthoniomycetes	Arthoniales	Roccellaceae	Psoronactis
Dikarya	Ascomycota	Pezizomycotina	Arthoniomycetes	Arthoniales	Roccellaceae	Pulvinodecton
Dikarya	Ascomycota	Pezizomycotina	Arthoniomycetes	Arthoniales	Roccellaceae	Roccella
Dikarya	Ascomycota	Pezizomycotina	Arthoniomycetes	Arthoniales	Roccellaceae	Roccellaria
Dikarya	Ascomycota	Pezizomycotina	Arthoniomycetes	Arthoniales	Roccellaceae	Roccellina
Dikarya	Ascomycota	Pezizomycotina	Arthoniomycetes	Arthoniales	Roccellaceae	Sagenidiopsis
Dikarya	Ascomycota	Pezizomycotina	Arthoniomycetes	Arthoniales	Roccellaceae	Schismatomma
Dikarya	Ascomycota	Pezizomycotina	Arthoniomycetes	Arthoniales	Roccellaceae	Sigridea
Dikarya	Ascomycota	Pezizomycotina	Arthoniomycetes	Arthoniales	Roccellaceae	Simonyella
Dikarya	Ascomycota	Pezizomycotina	Arthoniomycetes	Arthoniales	Roccellaceae	Sipmania
Dikarya	Ascomycota	Pezizomycotina	Arthoniomycetes	Arthoniales	Roccellaceae	Streimannia
Dikarya	Ascomycota	Pezizomycotina	Arthoniomycetes	Arthoniales	Roccellaceae	Syncesia
Dikarya	Ascomycota	Pezizomycotina	Arthoniomycetes	Arthoniales	Roccellaceae	Tania
Dikarya	Ascomycota	Pezizomycotina	Arthoniomycetes	Arthoniales	Roccellaceae	Vigneronia
Dikarya	Ascomycota	Pezizomycotina	Arthoniomycetes	Arthoniales	Roccellographaceae	Angiactis
Dikarya	Ascomycota	Pezizomycotina	Arthoniomycetes	Arthoniales	Roccellographaceae	Arthophacopsis
Dikarya	Ascomycota	Pezizomycotina	Arthoniomycetes	Arthoniales	Roccellographaceae	Bactrospora
Dikarya	Ascomycota	Pezizomycotina	Arthoniomycetes	Arthoniales	Roccellographaceae	Bryostigma
Dikarya	Ascomycota	Pezizomycotina	Arthoniomycetes	Arthoniales	Roccellographaceae	Catarraphia
Dikarya	Ascomycota	Pezizomycotina	Arthoniomycetes	Arthoniales	Roccellographaceae	Dimidiographa
Dikarya	Ascomycota	Pezizomycotina	Arthoniomycetes	Arthoniales	Roccellographaceae	Felipes
Dikarya	Ascomycota	Pezizomycotina	Arthoniomycetes	Arthoniales	Roccellographaceae	Fulvophyton
Dikarya	Ascomycota	Pezizomycotina	Arthoniomycetes	Arthoniales	Roccellographaceae	Glyphopsis
Dikarya	Ascomycota	Pezizomycotina	Arthoniomycetes	Arthoniales	Roccellographaceae	Gossypiothallon
Dikarya	Ascomycota	Pezizomycotina	Arthoniomycetes	Arthoniales	Roccellographaceae	Helminthocarpon
Dikarya	Ascomycota	Pezizomycotina	Arthoniomycetes	Arthoniales	Roccellographaceae	Hormosphaeria
Dikarya	Ascomycota	Pezizomycotina	Arthoniomycetes	Arthoniales	Roccellographaceae	Minksia
Dikarya	Ascomycota	Pezizomycotina	Arthoniomycetes	Arthoniales	Roccellographaceae	Nipholepis
Dikarya	Ascomycota	Pezizomycotina	Arthoniomycetes	Arthoniales	Roccellographaceae	Paradoxomyces
Dikarya	Ascomycota	Pezizomycotina	Arthoniomycetes	Arthoniales	Roccellographaceae	Perigrapha
Dikarya	Ascomycota	Pezizomycotina	Arthoniomycetes	Arthoniales	Roccellographaceae	Phacothecium
Dikarya	Ascomycota	Pezizomycotina	Arthoniomycetes	Arthoniales	Roccellographaceae	Roccellographa
Dikarya	Ascomycota	Pezizomycotina	Arthoniomycetes	Arthoniales	Roccellographaceae	Sporostigma
Dikarya	Ascomycota	Pezizomycotina	Arthoniomycetes	Arthoniales	Roccellographaceae	Synarthonia
Dikarya	Ascomycota	Pezizomycotina	Arthoniomycetes	Arthoniales	Roccellographaceae	Synarthothelium
Dikarya	Ascomycota	Pezizomycotina	Arthoniomycetes	Arthoniales	Roccellographaceae	Tarbertia
Dikarya	Ascomycota	Pezizomycotina	Arthoniomycetes	Arthoniales	Roccellographaceae	Trichophyma
Dikarya	Ascomycota	Pezizomycotina	Arthoniomycetes	Arthoniales	Roccellographaceae	Tylophorella
Dikarya	Ascomycota	Pezizomycotina	Arthoniomycetes	Arthoniales	Roccellographaceae	Wegea
Dikarya	Ascomycota	Pezizomycotina	Arthoniomycetes	Lichenostigmatales	Phaeococcomycetaceae	Antarctolichenia
Dikarya	Ascomycota	Pezizomycotina	Arthoniomycetes	Lichenostigmatales	Phaeococcomycetaceae	Etayoa
Dikarya	Ascomycota	Pezizomycotina	Arthoniomycetes	Lichenostigmatales	Phaeococcomycetaceae	Lichenostigma
Dikarya	Ascomycota	Pezizomycotina	Arthoniomycetes	Lichenostigmatales	Phaeococcomycetaceae	Phaeococcomyces
Dikarya	Ascomycota	Pezizomycotina	Arthoniomycetes	Lichenostigmatales	Phaeococcomycetaceae	Phaeococcus
Dikarya	Ascomycota	Pezizomycotina	Arthoniomycetes	Lichenostigmatales	Phaeococcomycetaceae	Phaeosporobolus
Dikarya	Ascomycota	Pezizomycotina	Candelariomycetes	Candelariales	Candelariaceae	Candelaria
Dikarya	Ascomycota	Pezizomycotina	Candelariomycetes	Candelariales	Candelariaceae	Candelariella
Dikarya	Ascomycota	Pezizomycotina	Candelariomycetes	Candelariales	Candelariaceae	Candelina
Dikarya	Ascomycota	Pezizomycotina	Candelariomycetes	Candelariales	Candelariaceae	Candelinella
Dikarya	Ascomycota	Pezizomycotina	Candelariomycetes	Candelariales	Candelariaceae	Opeltiella
Dikarya	Ascomycota	Pezizomycotina	Candelariomycetes	Candelariales	Candelariaceae	Placomaronea
Dikarya	Ascomycota	Pezizomycotina	Candelariomycetes	Candelariales	Candelariaceae	Protocandelariella
Dikarya	Ascomycota	Pezizomycotina	Candelariomycetes	Candelariales	Candelariaceae	Sclerophora
Dikarya	Ascomycota	Pezizomycotina	Candelariomycetes	Candelariales	Pycnoraceae	Pycnora
Dikarya	Ascomycota	Pezizomycotina	Collemopsidiomycetes	Collemopsidiales	Xanthopyreniaceae	Collemopsidium
Dikarya	Ascomycota	Pezizomycotina	Collemopsidiomycetes	Collemopsidiales	Xanthopyreniaceae	Didymellopsis
Dikarya	Ascomycota	Pezizomycotina	Collemopsidiomycetes	Collemopsidiales	Xanthopyreniaceae	Frigidopyrenia
Dikarya	Ascomycota	Pezizomycotina	Collemopsidiomycetes	Collemopsidiales	Xanthopyreniaceae	Rhagadodidymellopsis
Dikarya	Ascomycota	Pezizomycotina	Collemopsidiomycetes	Collemopsidiales	Xanthopyreniaceae	Zwackhiomacromyces
Dikarya	Ascomycota	Pezizomycotina	Collemopsidiomycetes	Collemopsidiales	Xanthopyreniaceae	Zwackhiomyces
Dikarya	Ascomycota	Pezizomycotina	Collemopsidiomycetes	Collemopsidiales	Xanthopyreniaceae	Xanthopyrenia
Dikarya	Ascomycota	Pezizomycotina	Coniocybomycetes	Coniocybales	Coniocybaceae	Chaenotheca
Dikarya	Ascomycota	Pezizomycotina	Coniocybomycetes	Coniocybales	Coniocybaceae	Coniocybe
Dikarya	Ascomycota	Pezizomycotina	Dipodascomycetes	Dipodascales	Trichomonascaceae	Crinitomyces
Dikarya	Ascomycota	Pezizomycotina	Dothideomycetes	Abrothallales	Abrothallaceae	Abrothallus
Dikarya	Ascomycota	Pezizomycotina	Dothideomycetes	Abrothallales	Abrothallaceae	Lichenoconium
Dikarya	Ascomycota	Pezizomycotina	Dothideomycetes	Abrothallales	Abrothallaceae	Vouauxiomyces
Dikarya	Ascomycota	Pezizomycotina	Dothideomycetes	Acrospermales	Acrospermaceae	Acrospermum
Dikarya	Ascomycota	Pezizomycotina	Dothideomycetes	Acrospermales	Acrospermaceae	Gonatophragmium
Dikarya	Ascomycota	Pezizomycotina	Dothideomycetes	Acrospermales	Acrospermaceae	Oomyces
Dikarya	Ascomycota	Pezizomycotina	Dothideomycetes	Acrospermales	Acrospermaceae	Phaeodactylium
Dikarya	Ascomycota	Pezizomycotina	Dothideomycetes	Acrospermales	Acrospermaceae	Pseudoacrospermum
Dikarya	Ascomycota	Pezizomycotina	Dothideomycetes	Acrospermales	Acrospermaceae	Pseudovirgaria
Dikarya	Ascomycota	Pezizomycotina	Dothideomycetes	Arthrocatenales	Arthrocatenaceae	Arthrocatena
Dikarya	Ascomycota	Pezizomycotina	Dothideomycetes	Arthrocatenales	Arthrocatenaceae	Hyphoconis
Dikarya	Ascomycota	Pezizomycotina	Dothideomycetes	Asterinales	Asterinaceae	Asterina
Dikarya	Ascomycota	Pezizomycotina	Dothideomycetes	Asterinales	Asterinaceae	Asterinella
Dikarya	Ascomycota	Pezizomycotina	Dothideomycetes	Asterinales	Asterinaceae	Asterolibertia
Dikarya	Ascomycota	Pezizomycotina	Dothideomycetes	Asterinales	Asterinaceae	Asterostomella
Dikarya	Ascomycota	Pezizomycotina	Dothideomycetes	Asterinales	Asterinaceae	Batistinula
Dikarya	Ascomycota	Pezizomycotina	Dothideomycetes	Asterinales	Asterinaceae	Cirsosia
Dikarya	Ascomycota	Pezizomycotina	Dothideomycetes	Asterinales	Asterinaceae	Dothidasteromella
Dikarya	Ascomycota	Pezizomycotina	Dothideomycetes	Asterinales	Asterinaceae	Echidnodella
Dikarya	Ascomycota	Pezizomycotina	Dothideomycetes	Asterinales	Asterinaceae	Gangamyces
Dikarya	Ascomycota	Pezizomycotina	Dothideomycetes	Asterinales	Asterinaceae	Halbania
Dikarya	Ascomycota	Pezizomycotina	Dothideomycetes	Asterinales	Asterinaceae	Meliolaster
Dikarya	Ascomycota	Pezizomycotina	Dothideomycetes	Asterinales	Asterinaceae	Parasterinopsis
Dikarya	Ascomycota	Pezizomycotina	Dothideomycetes	Asterinales	Asterinaceae	Platypeltella
Dikarya	Ascomycota	Pezizomycotina	Dothideomycetes	Asterinales	Asterinaceae	Prillieuxina
Dikarya	Ascomycota	Pezizomycotina	Dothideomycetes	Asterinales	Asterinaceae	Pycnocarpon
Dikarya	Ascomycota	Pezizomycotina	Dothideomycetes	Asterinales	Asterinaceae	Schenckiella
Dikarya	Ascomycota	Pezizomycotina	Dothideomycetes	Asterinales	Asterinaceae	Trichasterina
Dikarya	Ascomycota	Pezizomycotina	Dothideomycetes	Asterinales	Asterinaceae	Trichopeltospora
Dikarya	Ascomycota	Pezizomycotina	Dothideomycetes	Asterinales	Asterinaceae	Uleothyrium
Dikarya	Ascomycota	Pezizomycotina	Dothideomycetes	Asterinales	Asterinaceae	Vizellopsis
Dikarya	Ascomycota	Pezizomycotina	Dothideomycetes	Asterinales	Asterinales_fam_incertae_sedis	Caribaeomyces
Dikarya	Ascomycota	Pezizomycotina	Dothideomycetes	Asterinales	Asterinales_fam_incertae_sedis	Caudella
Dikarya	Ascomycota	Pezizomycotina	Dothideomycetes	Asterinales	Asterinales_fam_incertae_sedis	Discopycnothyrium
Dikarya	Ascomycota	Pezizomycotina	Dothideomycetes	Asterinales	Asterinales_fam_incertae_sedis	Hazslinszkya
Dikarya	Ascomycota	Pezizomycotina	Dothideomycetes	Asterinales	Asterinales_fam_incertae_sedis	Inocyclus
Dikarya	Ascomycota	Pezizomycotina	Dothideomycetes	Asterinales	Asterinales_fam_incertae_sedis	Melanographa
Dikarya	Ascomycota	Pezizomycotina	Dothideomycetes	Asterinales	Asterinales_fam_incertae_sedis	Neothyriopsis
Dikarya	Ascomycota	Pezizomycotina	Dothideomycetes	Asterinales	Asterinales_fam_incertae_sedis	Pirozynskiella
Dikarya	Ascomycota	Pezizomycotina	Dothideomycetes	Asterinales	Asterinales_fam_incertae_sedis	Spiralomyces
Dikarya	Ascomycota	Pezizomycotina	Dothideomycetes	Asterinales	Asterinales_fam_incertae_sedis	Vishnumyces
Dikarya	Ascomycota	Pezizomycotina	Dothideomycetes	Asterinales	Asterotexaceae	Asterotexis
Dikarya	Ascomycota	Pezizomycotina	Dothideomycetes	Asterinales	Asterotexaceae	Neomackenziella
Dikarya	Ascomycota	Pezizomycotina	Dothideomycetes	Asterinales	Brunneofissuraceae	Brunneofissura
Dikarya	Ascomycota	Pezizomycotina	Dothideomycetes	Asterinales	Cylindrohyalosporaceae	Cylindrohyalospora
Dikarya	Ascomycota	Pezizomycotina	Dothideomycetes	Asterinales	Hemigraphaceae	Hemigrapha
Dikarya	Ascomycota	Pezizomycotina	Dothideomycetes	Asterinales	Lembosiaceae	Andamanomyces
Dikarya	Ascomycota	Pezizomycotina	Dothideomycetes	Asterinales	Lembosiaceae	Echidnodes
Dikarya	Ascomycota	Pezizomycotina	Dothideomycetes	Asterinales	Lembosiaceae	Eupelte
Dikarya	Ascomycota	Pezizomycotina	Dothideomycetes	Asterinales	Lembosiaceae	Lembosia
Dikarya	Ascomycota	Pezizomycotina	Dothideomycetes	Asterinales	Lembosiaceae	Maheshwaramyces
Dikarya	Ascomycota	Pezizomycotina	Dothideomycetes	Asterinales	Lembosiaceae	Marthomamyces
Dikarya	Ascomycota	Pezizomycotina	Dothideomycetes	Asterinales	Melaspileellaceae	Melaspileella
Dikarya	Ascomycota	Pezizomycotina	Dothideomycetes	Asterinales	Morenoinaceae	Morenoina
Dikarya	Ascomycota	Pezizomycotina	Dothideomycetes	Asterinales	Neobueliellaceae	Neobueliella
Dikarya	Ascomycota	Pezizomycotina	Dothideomycetes	Asterinales	Neobuelliellaceae	Neobuelliella
Dikarya	Ascomycota	Pezizomycotina	Dothideomycetes	Asterinales	Oblongohyalosporaceae	Oblongohyalospora
Dikarya	Ascomycota	Pezizomycotina	Dothideomycetes	Asterinales	Oblongohyalosporaceae	Oblongohyalospora Tennakoon,
Dikarya	Ascomycota	Pezizomycotina	Dothideomycetes	Asterinales	Stictographaceae	Buelliella
Dikarya	Ascomycota	Pezizomycotina	Dothideomycetes	Asterinales	Stictographaceae	Karschia
Dikarya	Ascomycota	Pezizomycotina	Dothideomycetes	Asterinales	Stictographaceae	Labrocarpon
Dikarya	Ascomycota	Pezizomycotina	Dothideomycetes	Asterinales	Stictographaceae	Melaspileopsis
Dikarya	Ascomycota	Pezizomycotina	Dothideomycetes	Asterinales	Stictographaceae	Neoacrodictys
Dikarya	Ascomycota	Pezizomycotina	Dothideomycetes	Asterinales	Stictographaceae	Stictographa
Dikarya	Ascomycota	Pezizomycotina	Dothideomycetes	Asterotexiales	Asterotexiaceae	Mahanteshomyces
Dikarya	Ascomycota	Pezizomycotina	Dothideomycetes	Aulographales	Aulographaceae	Aulographum
Dikarya	Ascomycota	Pezizomycotina	Dothideomycetes	Aulographales	Aulographaceae	Lembosiella
Dikarya	Ascomycota	Pezizomycotina	Dothideomycetes	Aulographales	Aulographaceae	Thyriopsis
Dikarya	Ascomycota	Pezizomycotina	Dothideomycetes	Aureoconidiellales	Aureoconidiellaceae	Aureoconidiella
Dikarya	Ascomycota	Pezizomycotina	Dothideomycetes	Botryosphaeriales	Aplosporellaceae	Alanomyces
Dikarya	Ascomycota	Pezizomycotina	Dothideomycetes	Botryosphaeriales	Aplosporellaceae	Aplosporella
Dikarya	Ascomycota	Pezizomycotina	Dothideomycetes	Botryosphaeriales	Aplosporellaceae	Bagnisiella
Dikarya	Ascomycota	Pezizomycotina	Dothideomycetes	Botryosphaeriales	Botryosphaeriaceae	Alanphillipsia
Dikarya	Ascomycota	Pezizomycotina	Dothideomycetes	Botryosphaeriales	Botryosphaeriaceae	Apiocarpella
Dikarya	Ascomycota	Pezizomycotina	Dothideomycetes	Botryosphaeriales	Botryosphaeriaceae	Auerswaldia
Dikarya	Ascomycota	Pezizomycotina	Dothideomycetes	Botryosphaeriales	Botryosphaeriaceae	Bahusutrabeeja
Dikarya	Ascomycota	Pezizomycotina	Dothideomycetes	Botryosphaeriales	Botryosphaeriaceae	Barriopsis
Dikarya	Ascomycota	Pezizomycotina	Dothideomycetes	Botryosphaeriales	Botryosphaeriaceae	Botryobambusa
Dikarya	Ascomycota	Pezizomycotina	Dothideomycetes	Botryosphaeriales	Botryosphaeriaceae	Botryodiplodia
Dikarya	Ascomycota	Pezizomycotina	Dothideomycetes	Botryosphaeriales	Botryosphaeriaceae	Botryosphaeria
Dikarya	Ascomycota	Pezizomycotina	Dothideomycetes	Botryosphaeriales	Botryosphaeriaceae	Cophinforma
Dikarya	Ascomycota	Pezizomycotina	Dothideomycetes	Botryosphaeriales	Botryosphaeriaceae	Dichomera
Dikarya	Ascomycota	Pezizomycotina	Dothideomycetes	Botryosphaeriales	Botryosphaeriaceae	Diplodia
Dikarya	Ascomycota	Pezizomycotina	Dothideomycetes	Botryosphaeriales	Botryosphaeriaceae	Dothiorella
Dikarya	Ascomycota	Pezizomycotina	Dothideomycetes	Botryosphaeriales	Botryosphaeriaceae	Endomelanconiopsis
Dikarya	Ascomycota	Pezizomycotina	Dothideomycetes	Botryosphaeriales	Botryosphaeriaceae	Endomelanconium
Dikarya	Ascomycota	Pezizomycotina	Dothideomycetes	Botryosphaeriales	Botryosphaeriaceae	Eutiarosporella
Dikarya	Ascomycota	Pezizomycotina	Dothideomycetes	Botryosphaeriales	Botryosphaeriaceae	Fusicoccum
Dikarya	Ascomycota	Pezizomycotina	Dothideomycetes	Botryosphaeriales	Botryosphaeriaceae	Gibberidea
Dikarya	Ascomycota	Pezizomycotina	Dothideomycetes	Botryosphaeriales	Botryosphaeriaceae	Lasiodiplodia
Dikarya	Ascomycota	Pezizomycotina	Dothideomycetes	Botryosphaeriales	Botryosphaeriaceae	Macrophoma
Dikarya	Ascomycota	Pezizomycotina	Dothideomycetes	Botryosphaeriales	Botryosphaeriaceae	Macrophomina
Dikarya	Ascomycota	Pezizomycotina	Dothideomycetes	Botryosphaeriales	Botryosphaeriaceae	Marasasiomyces
Dikarya	Ascomycota	Pezizomycotina	Dothideomycetes	Botryosphaeriales	Botryosphaeriaceae	Marssonia
Dikarya	Ascomycota	Pezizomycotina	Dothideomycetes	Botryosphaeriales	Botryosphaeriaceae	Microdiplodia
Dikarya	Ascomycota	Pezizomycotina	Dothideomycetes	Botryosphaeriales	Botryosphaeriaceae	Mucoharknessia
Dikarya	Ascomycota	Pezizomycotina	Dothideomycetes	Botryosphaeriales	Botryosphaeriaceae	Neodeightonia
Dikarya	Ascomycota	Pezizomycotina	Dothideomycetes	Botryosphaeriales	Botryosphaeriaceae	Neofusicoccum
Dikarya	Ascomycota	Pezizomycotina	Dothideomycetes	Botryosphaeriales	Botryosphaeriaceae	Neoscytalidium
Dikarya	Ascomycota	Pezizomycotina	Dothideomycetes	Botryosphaeriales	Botryosphaeriaceae	Oblongocollomyces
Dikarya	Ascomycota	Pezizomycotina	Dothideomycetes	Botryosphaeriales	Botryosphaeriaceae	Otthia
Dikarya	Ascomycota	Pezizomycotina	Dothideomycetes	Botryosphaeriales	Botryosphaeriaceae	Phaeobotryon
Dikarya	Ascomycota	Pezizomycotina	Dothideomycetes	Botryosphaeriales	Botryosphaeriaceae	Phaeobotryosphaeria
Dikarya	Ascomycota	Pezizomycotina	Dothideomycetes	Botryosphaeriales	Botryosphaeriaceae	Phomatosphaeropsis
Dikarya	Ascomycota	Pezizomycotina	Dothideomycetes	Botryosphaeriales	Botryosphaeriaceae	Sakireeta
Dikarya	Ascomycota	Pezizomycotina	Dothideomycetes	Botryosphaeriales	Botryosphaeriaceae	Sardiniella
Dikarya	Ascomycota	Pezizomycotina	Dothideomycetes	Botryosphaeriales	Botryosphaeriaceae	Spencermartinsia
Dikarya	Ascomycota	Pezizomycotina	Dothideomycetes	Botryosphaeriales	Botryosphaeriaceae	Sphaeropsis
Dikarya	Ascomycota	Pezizomycotina	Dothideomycetes	Botryosphaeriales	Botryosphaeriaceae	Tiarosporella
Dikarya	Ascomycota	Pezizomycotina	Dothideomycetes	Botryosphaeriales	Botryosphaeriales_fam_incertae_sedis	Arthrobotryum
Dikarya	Ascomycota	Pezizomycotina	Dothideomycetes	Botryosphaeriales	Botryosphaeriales_fam_incertae_sedis	Auerswaldiella
Dikarya	Ascomycota	Pezizomycotina	Dothideomycetes	Botryosphaeriales	Botryosphaeriales_fam_incertae_sedis	Coccostromella
Dikarya	Ascomycota	Pezizomycotina	Dothideomycetes	Botryosphaeriales	Botryosphaeriales_fam_incertae_sedis	Leptoguignardia
Dikarya	Ascomycota	Pezizomycotina	Dothideomycetes	Botryosphaeriales	Botryosphaeriales_fam_incertae_sedis	Metameris
Dikarya	Ascomycota	Pezizomycotina	Dothideomycetes	Botryosphaeriales	Botryosphaeriales_fam_incertae_sedis	Phyllachorella
Dikarya	Ascomycota	Pezizomycotina	Dothideomycetes	Botryosphaeriales	Botryosphaeriales_fam_incertae_sedis	Pilgeriella
Dikarya	Ascomycota	Pezizomycotina	Dothideomycetes	Botryosphaeriales	Botryosphaeriales_fam_incertae_sedis	Sivanesania
Dikarya	Ascomycota	Pezizomycotina	Dothideomycetes	Botryosphaeriales	Botryosphaeriales_fam_incertae_sedis	Vestergrenia
Dikarya	Ascomycota	Pezizomycotina	Dothideomycetes	Botryosphaeriales	Macrovalsariaceae	Macrovalsaria
Dikarya	Ascomycota	Pezizomycotina	Dothideomycetes	Botryosphaeriales	Melanopsaceae	Melanops
Dikarya	Ascomycota	Pezizomycotina	Dothideomycetes	Botryosphaeriales	Phyllostictaceae	Guignardia
Dikarya	Ascomycota	Pezizomycotina	Dothideomycetes	Botryosphaeriales	Phyllostictaceae	Neoplaconema
Dikarya	Ascomycota	Pezizomycotina	Dothideomycetes	Botryosphaeriales	Phyllostictaceae	Phyllosticta
Dikarya	Ascomycota	Pezizomycotina	Dothideomycetes	Botryosphaeriales	Phyllostictaceae	Pseudofusicoccum
Dikarya	Ascomycota	Pezizomycotina	Dothideomycetes	Botryosphaeriales	Planistromellaceae	Alpakesa
Dikarya	Ascomycota	Pezizomycotina	Dothideomycetes	Botryosphaeriales	Planistromellaceae	Comminutispora
Dikarya	Ascomycota	Pezizomycotina	Dothideomycetes	Botryosphaeriales	Planistromellaceae	Diplochorella
Dikarya	Ascomycota	Pezizomycotina	Dothideomycetes	Botryosphaeriales	Planistromellaceae	Kellermania
Dikarya	Ascomycota	Pezizomycotina	Dothideomycetes	Botryosphaeriales	Planistromellaceae	Knudsenia
Dikarya	Ascomycota	Pezizomycotina	Dothideomycetes	Botryosphaeriales	Planistromellaceae	Microcyclus
Dikarya	Ascomycota	Pezizomycotina	Dothideomycetes	Botryosphaeriales	Planistromellaceae	Mycosphaerellopsis
Dikarya	Ascomycota	Pezizomycotina	Dothideomycetes	Botryosphaeriales	Planistromellaceae	Planistroma
Dikarya	Ascomycota	Pezizomycotina	Dothideomycetes	Botryosphaeriales	Planistromellaceae	Umthunziomyces
Dikarya	Ascomycota	Pezizomycotina	Dothideomycetes	Botryosphaeriales	Saccharataceae	Neoseptorioides
Dikarya	Ascomycota	Pezizomycotina	Dothideomycetes	Botryosphaeriales	Saccharataceae	Pileospora
Dikarya	Ascomycota	Pezizomycotina	Dothideomycetes	Botryosphaeriales	Saccharataceae	Saccharata
Dikarya	Ascomycota	Pezizomycotina	Dothideomycetes	Botryosphaeriales	Saccharataceae	Septorioides
Dikarya	Ascomycota	Pezizomycotina	Dothideomycetes	Capnodiales	Antennulariellaceae	Achaetobotrys
Dikarya	Ascomycota	Pezizomycotina	Dothideomycetes	Capnodiales	Antennulariellaceae	Antennulariella
Dikarya	Ascomycota	Pezizomycotina	Dothideomycetes	Capnodiales	Antennulariellaceae	Capnodendron
Dikarya	Ascomycota	Pezizomycotina	Dothideomycetes	Capnodiales	Antennulariellaceae	Eumela
Dikarya	Ascomycota	Pezizomycotina	Dothideomycetes	Capnodiales	Capnodiaceae	Antennariella
Dikarya	Ascomycota	Pezizomycotina	Dothideomycetes	Capnodiales	Capnodiaceae	Capnodium
Dikarya	Ascomycota	Pezizomycotina	Dothideomycetes	Capnodiales	Capnodiaceae	Chaetocapnodium
Dikarya	Ascomycota	Pezizomycotina	Dothideomycetes	Capnodiales	Capnodiaceae	Conidiocarpus
Dikarya	Ascomycota	Pezizomycotina	Dothideomycetes	Capnodiales	Capnodiaceae	Conidioxyphium
Dikarya	Ascomycota	Pezizomycotina	Dothideomycetes	Capnodiales	Capnodiaceae	Heteroconium
Dikarya	Ascomycota	Pezizomycotina	Dothideomycetes	Capnodiales	Capnodiaceae	Hyaloscolecostroma
Dikarya	Ascomycota	Pezizomycotina	Dothideomycetes	Capnodiales	Capnodiaceae	Hyphocapnodia
Dikarya	Ascomycota	Pezizomycotina	Dothideomycetes	Capnodiales	Capnodiaceae	Kosmimatamyces
Dikarya	Ascomycota	Pezizomycotina	Dothideomycetes	Capnodiales	Capnodiaceae	Kosmimatomyces
Dikarya	Ascomycota	Pezizomycotina	Dothideomycetes	Capnodiales	Capnodiaceae	Leptoxyphium
Dikarya	Ascomycota	Pezizomycotina	Dothideomycetes	Capnodiales	Capnodiaceae	Limaciniaseta
Dikarya	Ascomycota	Pezizomycotina	Dothideomycetes	Capnodiales	Capnodiaceae	Microxyphium
Dikarya	Ascomycota	Pezizomycotina	Dothideomycetes	Capnodiales	Capnodiaceae	Phragmocapnias
Dikarya	Ascomycota	Pezizomycotina	Dothideomycetes	Capnodiales	Capnodiaceae	Polychaeton
Dikarya	Ascomycota	Pezizomycotina	Dothideomycetes	Capnodiales	Capnodiaceae	Scoriadopsis
Dikarya	Ascomycota	Pezizomycotina	Dothideomycetes	Capnodiales	Capnodiales_fam_incertae_sedis	Brunneomycosphaerella
Dikarya	Ascomycota	Pezizomycotina	Dothideomycetes	Capnodiales	Capnodiales_fam_incertae_sedis	Catenulomyces
Dikarya	Ascomycota	Pezizomycotina	Dothideomycetes	Capnodiales	Capnodiales_fam_incertae_sedis	Eriosporella
Dikarya	Ascomycota	Pezizomycotina	Dothideomycetes	Capnodiales	Capnodiales_fam_incertae_sedis	Helicoubisia
Dikarya	Ascomycota	Pezizomycotina	Dothideomycetes	Capnodiales	Capnodiales_fam_incertae_sedis	Kirramyces
Dikarya	Ascomycota	Pezizomycotina	Dothideomycetes	Capnodiales	Capnodiales_fam_incertae_sedis	Mycophycias
Dikarya	Ascomycota	Pezizomycotina	Dothideomycetes	Capnodiales	Capnodiales_fam_incertae_sedis	Periconiella
Dikarya	Ascomycota	Pezizomycotina	Dothideomycetes	Capnodiales	Capnodiales_fam_incertae_sedis	Perusta
Dikarya	Ascomycota	Pezizomycotina	Dothideomycetes	Capnodiales	Capnodiales_fam_incertae_sedis	Plurispermiopsis
Dikarya	Ascomycota	Pezizomycotina	Dothideomycetes	Capnodiales	Capnodiales_fam_incertae_sedis	Pseudoepicoccum
Dikarya	Ascomycota	Pezizomycotina	Dothideomycetes	Capnodiales	Capnodiales_fam_incertae_sedis	Racoleus
Dikarya	Ascomycota	Pezizomycotina	Dothideomycetes	Capnodiales	Capnodiales_fam_incertae_sedis	Ramimonilia
Dikarya	Ascomycota	Pezizomycotina	Dothideomycetes	Capnodiales	Capnodiales_fam_incertae_sedis	Ramopenidiella
Dikarya	Ascomycota	Pezizomycotina	Dothideomycetes	Capnodiales	Capnodiales_fam_incertae_sedis	Rosaria
Dikarya	Ascomycota	Pezizomycotina	Dothideomycetes	Capnodiales	Capnodiales_fam_incertae_sedis	Septocyta
Dikarya	Ascomycota	Pezizomycotina	Dothideomycetes	Capnodiales	Capnodiales_fam_incertae_sedis	Stigmatodothis
Dikarya	Ascomycota	Pezizomycotina	Dothideomycetes	Capnodiales	Euantennariaceae	Capnokyma
Dikarya	Ascomycota	Pezizomycotina	Dothideomycetes	Capnodiales	Euantennariaceae	Chaetosaccardinula
Dikarya	Ascomycota	Pezizomycotina	Dothideomycetes	Capnodiales	Euantennariaceae	Euantennaria
Dikarya	Ascomycota	Pezizomycotina	Dothideomycetes	Capnodiales	Euantennariaceae	Hormisciomyces
Dikarya	Ascomycota	Pezizomycotina	Dothideomycetes	Capnodiales	Euantennariaceae	Plokamidomyces
Dikarya	Ascomycota	Pezizomycotina	Dothideomycetes	Capnodiales	Euantennariaceae	Rasutoria
Dikarya	Ascomycota	Pezizomycotina	Dothideomycetes	Capnodiales	Euantennariaceae	Strigopodia
Dikarya	Ascomycota	Pezizomycotina	Dothideomycetes	Capnodiales	Johansoniaceae	Johansonia
Dikarya	Ascomycota	Pezizomycotina	Dothideomycetes	Capnodiales	Johansoniaceae	Orthobellus
Dikarya	Ascomycota	Pezizomycotina	Dothideomycetes	Capnodiales	Metacapnodiaceae	Capnobotrys
Dikarya	Ascomycota	Pezizomycotina	Dothideomycetes	Capnodiales	Metacapnodiaceae	Capnocybe
Dikarya	Ascomycota	Pezizomycotina	Dothideomycetes	Capnodiales	Metacapnodiaceae	Hyphosoma
Dikarya	Ascomycota	Pezizomycotina	Dothideomycetes	Capnodiales	Metacapnodiaceae	Metacapnodium
Dikarya	Ascomycota	Pezizomycotina	Dothideomycetes	Capnodiales	Neoantennariellaceae	Cippumomyces
Dikarya	Ascomycota	Pezizomycotina	Dothideomycetes	Capnodiales	Neoantennariellaceae	Fumiglobus
Dikarya	Ascomycota	Pezizomycotina	Dothideomycetes	Capnodiales	Neoantennariellaceae	Neoantennariella
Dikarya	Ascomycota	Pezizomycotina	Dothideomycetes	Capnodiales	Neoantennariellaceae	Neoasbolisia
Dikarya	Ascomycota	Pezizomycotina	Dothideomycetes	Capnodiales	Piedraiaceae	Piedraia
Dikarya	Ascomycota	Pezizomycotina	Dothideomycetes	Capnodiales	Racodiaceae	Racodium
Dikarya	Ascomycota	Pezizomycotina	Dothideomycetes	Capnodiales	Readerielliopsidaceae	Alloscorias
Dikarya	Ascomycota	Pezizomycotina	Dothideomycetes	Capnodiales	Readerielliopsidaceae	Fumagospora
Dikarya	Ascomycota	Pezizomycotina	Dothideomycetes	Capnodiales	Readerielliopsidaceae	Phaeoxyphiella
Dikarya	Ascomycota	Pezizomycotina	Dothideomycetes	Capnodiales	Readerielliopsidaceae	Readerielliopsis
Dikarya	Ascomycota	Pezizomycotina	Dothideomycetes	Capnodiales	Readerielliopsidaceae	Scolecoxyphium
Dikarya	Ascomycota	Pezizomycotina	Dothideomycetes	Capnodiales	Readerielliopsidaceae	Scorias
Dikarya	Ascomycota	Pezizomycotina	Dothideomycetes	Capnodiales	Readerielliopsidaceae	Tryssglobulus
Dikarya	Ascomycota	Pezizomycotina	Dothideomycetes	Capnodiales	Schizothyriaceae	Amazonotheca
Dikarya	Ascomycota	Pezizomycotina	Dothideomycetes	Capnodiales	Schizothyriaceae	Hexagonella
Dikarya	Ascomycota	Pezizomycotina	Dothideomycetes	Capnodiales	Schizothyriaceae	Kerniomyces
Dikarya	Ascomycota	Pezizomycotina	Dothideomycetes	Capnodiales	Schizothyriaceae	Lecideopsella
Dikarya	Ascomycota	Pezizomycotina	Dothideomycetes	Capnodiales	Schizothyriaceae	Metathyriella
Dikarya	Ascomycota	Pezizomycotina	Dothideomycetes	Capnodiales	Schizothyriaceae	Mycerema
Dikarya	Ascomycota	Pezizomycotina	Dothideomycetes	Capnodiales	Schizothyriaceae	Myriangiella
Dikarya	Ascomycota	Pezizomycotina	Dothideomycetes	Capnodiales	Schizothyriaceae	Plochmopeltis
Dikarya	Ascomycota	Pezizomycotina	Dothideomycetes	Capnodiales	Schizothyriaceae	Schizothyrium
Dikarya	Ascomycota	Pezizomycotina	Dothideomycetes	Capnodiales	Schizothyriaceae	Zygophiala
Dikarya	Ascomycota	Pezizomycotina	Dothideomycetes	Capnodiales	Schizothyriaceae	Vonarxella
Dikarya	Ascomycota	Pezizomycotina	Dothideomycetes	Capnodiales	Xenodevriesiaceae	Melanodevriesia
Dikarya	Ascomycota	Pezizomycotina	Dothideomycetes	Capnodiales	Xenodevriesiaceae	Xenodevriesia
Dikarya	Ascomycota	Pezizomycotina	Dothideomycetes	Catinellales	Catinellaceae	Catinella
Dikarya	Ascomycota	Pezizomycotina	Dothideomycetes	Cladoriellales	Cladoriellaceae	Cladoriella
Dikarya	Ascomycota	Pezizomycotina	Dothideomycetes	Cladosporiales	Cladosporiaceae	Acroconidiella
Dikarya	Ascomycota	Pezizomycotina	Dothideomycetes	Cladosporiales	Cladosporiaceae	Cladosporium
Dikarya	Ascomycota	Pezizomycotina	Dothideomycetes	Cladosporiales	Cladosporiaceae	Cryoendolithus
Dikarya	Ascomycota	Pezizomycotina	Dothideomycetes	Cladosporiales	Cladosporiaceae	Davidiella
Dikarya	Ascomycota	Pezizomycotina	Dothideomycetes	Cladosporiales	Cladosporiaceae	Davidiellomyces
Dikarya	Ascomycota	Pezizomycotina	Dothideomycetes	Cladosporiales	Cladosporiaceae	Graphiopsis
Dikarya	Ascomycota	Pezizomycotina	Dothideomycetes	Cladosporiales	Cladosporiaceae	Hoornsmania
Dikarya	Ascomycota	Pezizomycotina	Dothideomycetes	Cladosporiales	Cladosporiaceae	Hormodendrum
Dikarya	Ascomycota	Pezizomycotina	Dothideomycetes	Cladosporiales	Cladosporiaceae	Neocladosporium
Dikarya	Ascomycota	Pezizomycotina	Dothideomycetes	Cladosporiales	Cladosporiaceae	Rachicladosporium
Dikarya	Ascomycota	Pezizomycotina	Dothideomycetes	Cladosporiales	Cladosporiaceae	Toxicocladosporium
Dikarya	Ascomycota	Pezizomycotina	Dothideomycetes	Cladosporiales	Cladosporiaceae	Verrucocladosporium
Dikarya	Ascomycota	Pezizomycotina	Dothideomycetes	Dothideales	Dothideaceae	Cylindroseptoria
Dikarya	Ascomycota	Pezizomycotina	Dothideomycetes	Dothideales	Dothideaceae	Delphinella
Dikarya	Ascomycota	Pezizomycotina	Dothideomycetes	Dothideales	Dothideaceae	Dictyodothis
Dikarya	Ascomycota	Pezizomycotina	Dothideomycetes	Dothideales	Dothideaceae	Dothichiza
Dikarya	Ascomycota	Pezizomycotina	Dothideomycetes	Dothideales	Dothideaceae	Dothidea
Dikarya	Ascomycota	Pezizomycotina	Dothideomycetes	Dothideales	Dothideaceae	Dothiora
Dikarya	Ascomycota	Pezizomycotina	Dothideomycetes	Dothideales	Dothideaceae	Endoconidioma
Dikarya	Ascomycota	Pezizomycotina	Dothideomycetes	Dothideales	Dothideaceae	Endodothiora
Dikarya	Ascomycota	Pezizomycotina	Dothideomycetes	Dothideales	Dothideaceae	Gonatobotryum
Dikarya	Ascomycota	Pezizomycotina	Dothideomycetes	Dothideales	Dothideaceae	Kabatina
Dikarya	Ascomycota	Pezizomycotina	Dothideomycetes	Dothideales	Dothideaceae	Neocylindroseptoria
Dikarya	Ascomycota	Pezizomycotina	Dothideomycetes	Dothideales	Dothideaceae	Neodothiora
Dikarya	Ascomycota	Pezizomycotina	Dothideomycetes	Dothideales	Dothideaceae	Neophaeocryptopus
Dikarya	Ascomycota	Pezizomycotina	Dothideomycetes	Dothideales	Dothideaceae	Phaeocryptopus
Dikarya	Ascomycota	Pezizomycotina	Dothideomycetes	Dothideales	Dothideaceae	Plowrightia
Dikarya	Ascomycota	Pezizomycotina	Dothideomycetes	Dothideales	Dothideaceae	Stylodothis
Dikarya	Ascomycota	Pezizomycotina	Dothideomycetes	Dothideales	Dothideaceae	Sydowia
Dikarya	Ascomycota	Pezizomycotina	Dothideomycetes	Dothideales	Dothideaceae	Uleodothis
Dikarya	Ascomycota	Pezizomycotina	Dothideomycetes	Dothideales	Dothideaceae	Xenomeris
Dikarya	Ascomycota	Pezizomycotina	Dothideomycetes	Dothideales	Dothideales_fam_incertae_sedis	Asteromellopsis
Dikarya	Ascomycota	Pezizomycotina	Dothideomycetes	Dothideales	Dothideales_fam_incertae_sedis	Atramixtia
Dikarya	Ascomycota	Pezizomycotina	Dothideomycetes	Dothideales	Dothideales_fam_incertae_sedis	Botryochora
Dikarya	Ascomycota	Pezizomycotina	Dothideomycetes	Dothideales	Dothideales_fam_incertae_sedis	Coccodomyces
Dikarya	Ascomycota	Pezizomycotina	Dothideomycetes	Dothideales	Dothideales_fam_incertae_sedis	Coniozyma
Dikarya	Ascomycota	Pezizomycotina	Dothideomycetes	Dothideales	Dothideales_fam_incertae_sedis	Hormonema
Dikarya	Ascomycota	Pezizomycotina	Dothideomycetes	Dothideales	Dothideales_fam_incertae_sedis	Pringsheimia
Dikarya	Ascomycota	Pezizomycotina	Dothideomycetes	Dothideales	Dothideales_fam_incertae_sedis	Pseudohormonema
Dikarya	Ascomycota	Pezizomycotina	Dothideomycetes	Dothideales	Dothideales_fam_incertae_sedis	Rhizosphaera
Dikarya	Ascomycota	Pezizomycotina	Dothideomycetes	Dothideales	Dothideales_fam_incertae_sedis	Scleroconidioma
Dikarya	Ascomycota	Pezizomycotina	Dothideomycetes	Dothideales	Neocelosporiaceae	Celosporium
Dikarya	Ascomycota	Pezizomycotina	Dothideomycetes	Dothideales	Neocelosporiaceae	Muellerites
Dikarya	Ascomycota	Pezizomycotina	Dothideomycetes	Dothideales	Neocelosporiaceae	Neocelosporium
Dikarya	Ascomycota	Pezizomycotina	Dothideomycetes	Dothideales	Saccotheciaceae	Aureobasidium
Dikarya	Ascomycota	Pezizomycotina	Dothideomycetes	Dothideales	Saccotheciaceae	Banningia
Dikarya	Ascomycota	Pezizomycotina	Dothideomycetes	Dothideales	Saccotheciaceae	Columnosphaeria
Dikarya	Ascomycota	Pezizomycotina	Dothideomycetes	Dothideales	Saccotheciaceae	Halysiomyces
Dikarya	Ascomycota	Pezizomycotina	Dothideomycetes	Dothideales	Saccotheciaceae	Kabatiella
Dikarya	Ascomycota	Pezizomycotina	Dothideomycetes	Dothideales	Saccotheciaceae	Metasphaeria
Dikarya	Ascomycota	Pezizomycotina	Dothideomycetes	Dothideales	Saccotheciaceae	Moringomyces
Dikarya	Ascomycota	Pezizomycotina	Dothideomycetes	Dothideales	Saccotheciaceae	Pseudoseptoria
Dikarya	Ascomycota	Pezizomycotina	Dothideomycetes	Dothideales	Saccotheciaceae	Pseudosydowia
Dikarya	Ascomycota	Pezizomycotina	Dothideomycetes	Dothideales	Saccotheciaceae	Saccothecium
Dikarya	Ascomycota	Pezizomycotina	Dothideomycetes	Dothideales	Saccotheciaceae	Selenophoma
Dikarya	Ascomycota	Pezizomycotina	Dothideomycetes	Dothideales	Zalariaceae	Zalaria
Dikarya	Ascomycota	Pezizomycotina	Dothideomycetes	Dothideomycetes_ord_incertae_sedis	Alinaceae	Alina
Dikarya	Ascomycota	Pezizomycotina	Dothideomycetes	Dothideomycetes_ord_incertae_sedis	Argynnaceae	Argynna
Dikarya	Ascomycota	Pezizomycotina	Dothideomycetes	Dothideomycetes_ord_incertae_sedis	Argynnaceae	Lepidopterella
Dikarya	Ascomycota	Pezizomycotina	Dothideomycetes	Dothideomycetes_ord_incertae_sedis	Ascoporiaceae	Ascoporia
Dikarya	Ascomycota	Pezizomycotina	Dothideomycetes	Dothideomycetes_ord_incertae_sedis	Ascoporiaceae	Pseudosolidum
Dikarya	Ascomycota	Pezizomycotina	Dothideomycetes	Dothideomycetes_ord_incertae_sedis	Balladynaceae	Balladyna
Dikarya	Ascomycota	Pezizomycotina	Dothideomycetes	Dothideomycetes_ord_incertae_sedis	Balladynaceae	Balladynocallia
Dikarya	Ascomycota	Pezizomycotina	Dothideomycetes	Dothideomycetes_ord_incertae_sedis	Balladynaceae	Balladynopsis
Dikarya	Ascomycota	Pezizomycotina	Dothideomycetes	Dothideomycetes_ord_incertae_sedis	Cleistosphaeraceae	Cleistosphaera
Dikarya	Ascomycota	Pezizomycotina	Dothideomycetes	Dothideomycetes_ord_incertae_sedis	Coccoideaceae	Coccoidea
Dikarya	Ascomycota	Pezizomycotina	Dothideomycetes	Dothideomycetes_ord_incertae_sedis	Coccoideaceae	Coccoidella
Dikarya	Ascomycota	Pezizomycotina	Dothideomycetes	Dothideomycetes_ord_incertae_sedis	Coccoideaceae	Englerodothis
Dikarya	Ascomycota	Pezizomycotina	Dothideomycetes	Dothideomycetes_ord_incertae_sedis	Cookellaceae	Cookella
Dikarya	Ascomycota	Pezizomycotina	Dothideomycetes	Dothideomycetes_ord_incertae_sedis	Cookellaceae	Pycnoderma
Dikarya	Ascomycota	Pezizomycotina	Dothideomycetes	Dothideomycetes_ord_incertae_sedis	Dimeriaceae	Dimerium
Dikarya	Ascomycota	Pezizomycotina	Dothideomycetes	Dothideomycetes_ord_incertae_sedis	Dothideomycetes_fam_incertae_sedis	Acanthorus
Dikarya	Ascomycota	Pezizomycotina	Dothideomycetes	Dothideomycetes_ord_incertae_sedis	Dothideomycetes_fam_incertae_sedis	Acanthostigmella
Dikarya	Ascomycota	Pezizomycotina	Dothideomycetes	Dothideomycetes_ord_incertae_sedis	Dothideomycetes_fam_incertae_sedis	Achorella
Dikarya	Ascomycota	Pezizomycotina	Dothideomycetes	Dothideomycetes_ord_incertae_sedis	Dothideomycetes_fam_incertae_sedis	Actinomyxa
Dikarya	Ascomycota	Pezizomycotina	Dothideomycetes	Dothideomycetes_ord_incertae_sedis	Dothideomycetes_fam_incertae_sedis	Alysidiella
Dikarya	Ascomycota	Pezizomycotina	Dothideomycetes	Dothideomycetes_ord_incertae_sedis	Dothideomycetes_fam_incertae_sedis	Anopeltis
Dikarya	Ascomycota	Pezizomycotina	Dothideomycetes	Dothideomycetes_ord_incertae_sedis	Dothideomycetes_fam_incertae_sedis	Arkoola
Dikarya	Ascomycota	Pezizomycotina	Dothideomycetes	Dothideomycetes_ord_incertae_sedis	Dothideomycetes_fam_incertae_sedis	Armata
Dikarya	Ascomycota	Pezizomycotina	Dothideomycetes	Dothideomycetes_ord_incertae_sedis	Dothideomycetes_fam_incertae_sedis	Asterinema
Dikarya	Ascomycota	Pezizomycotina	Dothideomycetes	Dothideomycetes_ord_incertae_sedis	Dothideomycetes_fam_incertae_sedis	Asterodothis
Dikarya	Ascomycota	Pezizomycotina	Dothideomycetes	Dothideomycetes_ord_incertae_sedis	Dothideomycetes_fam_incertae_sedis	Asteromassaria
Dikarya	Ascomycota	Pezizomycotina	Dothideomycetes	Dothideomycetes_ord_incertae_sedis	Dothideomycetes_fam_incertae_sedis	Asteroporum
Dikarya	Ascomycota	Pezizomycotina	Dothideomycetes	Dothideomycetes_ord_incertae_sedis	Dothideomycetes_fam_incertae_sedis	Atichia
Dikarya	Ascomycota	Pezizomycotina	Dothideomycetes	Dothideomycetes_ord_incertae_sedis	Dothideomycetes_fam_incertae_sedis	Botryohypoxylon
Dikarya	Ascomycota	Pezizomycotina	Dothideomycetes	Dothideomycetes_ord_incertae_sedis	Dothideomycetes_fam_incertae_sedis	Botryomyces
Dikarya	Ascomycota	Pezizomycotina	Dothideomycetes	Dothideomycetes_ord_incertae_sedis	Dothideomycetes_fam_incertae_sedis	Brooksia
Dikarya	Ascomycota	Pezizomycotina	Dothideomycetes	Dothideomycetes_ord_incertae_sedis	Dothideomycetes_fam_incertae_sedis	Bryorella
Dikarya	Ascomycota	Pezizomycotina	Dothideomycetes	Dothideomycetes_ord_incertae_sedis	Dothideomycetes_fam_incertae_sedis	Bryostroma
Dikarya	Ascomycota	Pezizomycotina	Dothideomycetes	Dothideomycetes_ord_incertae_sedis	Dothideomycetes_fam_incertae_sedis	Bryothele
Dikarya	Ascomycota	Pezizomycotina	Dothideomycetes	Dothideomycetes_ord_incertae_sedis	Dothideomycetes_fam_incertae_sedis	Byssogene
Dikarya	Ascomycota	Pezizomycotina	Dothideomycetes	Dothideomycetes_ord_incertae_sedis	Dothideomycetes_fam_incertae_sedis	Callebaea
Dikarya	Ascomycota	Pezizomycotina	Dothideomycetes	Dothideomycetes_ord_incertae_sedis	Dothideomycetes_fam_incertae_sedis	Calyptra
Dikarya	Ascomycota	Pezizomycotina	Dothideomycetes	Dothideomycetes_ord_incertae_sedis	Dothideomycetes_fam_incertae_sedis	Capillataspora
Dikarya	Ascomycota	Pezizomycotina	Dothideomycetes	Dothideomycetes_ord_incertae_sedis	Dothideomycetes_fam_incertae_sedis	Caryosporella
Dikarya	Ascomycota	Pezizomycotina	Dothideomycetes	Dothideomycetes_ord_incertae_sedis	Dothideomycetes_fam_incertae_sedis	Catulus
Dikarya	Ascomycota	Pezizomycotina	Dothideomycetes	Dothideomycetes_ord_incertae_sedis	Dothideomycetes_fam_incertae_sedis	Ceramoclasteropsis
Dikarya	Ascomycota	Pezizomycotina	Dothideomycetes	Dothideomycetes_ord_incertae_sedis	Dothideomycetes_fam_incertae_sedis	Ceratophoma
Dikarya	Ascomycota	Pezizomycotina	Dothideomycetes	Dothideomycetes_ord_incertae_sedis	Dothideomycetes_fam_incertae_sedis	Cercidospora
Dikarya	Ascomycota	Pezizomycotina	Dothideomycetes	Dothideomycetes_ord_incertae_sedis	Dothideomycetes_fam_incertae_sedis	Cerodothis
Dikarya	Ascomycota	Pezizomycotina	Dothideomycetes	Dothideomycetes_ord_incertae_sedis	Dothideomycetes_fam_incertae_sedis	Chaetocrea
Dikarya	Ascomycota	Pezizomycotina	Dothideomycetes	Dothideomycetes_ord_incertae_sedis	Dothideomycetes_fam_incertae_sedis	Chaetosticta
Dikarya	Ascomycota	Pezizomycotina	Dothideomycetes	Dothideomycetes_ord_incertae_sedis	Dothideomycetes_fam_incertae_sedis	Chionomyces
Dikarya	Ascomycota	Pezizomycotina	Dothideomycetes	Dothideomycetes_ord_incertae_sedis	Dothideomycetes_fam_incertae_sedis	Chuppia
Dikarya	Ascomycota	Pezizomycotina	Dothideomycetes	Dothideomycetes_ord_incertae_sedis	Dothideomycetes_fam_incertae_sedis	Cilioplea
Dikarya	Ascomycota	Pezizomycotina	Dothideomycetes	Dothideomycetes_ord_incertae_sedis	Dothideomycetes_fam_incertae_sedis	Cirsosina
Dikarya	Ascomycota	Pezizomycotina	Dothideomycetes	Dothideomycetes_ord_incertae_sedis	Dothideomycetes_fam_incertae_sedis	Clavariopsis
Dikarya	Ascomycota	Pezizomycotina	Dothideomycetes	Dothideomycetes_ord_incertae_sedis	Dothideomycetes_fam_incertae_sedis	Clypeostroma
Dikarya	Ascomycota	Pezizomycotina	Dothideomycetes	Dothideomycetes_ord_incertae_sedis	Dothideomycetes_fam_incertae_sedis	Cocciscia
Dikarya	Ascomycota	Pezizomycotina	Dothideomycetes	Dothideomycetes_ord_incertae_sedis	Dothideomycetes_fam_incertae_sedis	Coccochora
Dikarya	Ascomycota	Pezizomycotina	Dothideomycetes	Dothideomycetes_ord_incertae_sedis	Dothideomycetes_fam_incertae_sedis	Coccochorina
Dikarya	Ascomycota	Pezizomycotina	Dothideomycetes	Dothideomycetes_ord_incertae_sedis	Dothideomycetes_fam_incertae_sedis	Comesella
Dikarya	Ascomycota	Pezizomycotina	Dothideomycetes	Dothideomycetes_ord_incertae_sedis	Dothideomycetes_fam_incertae_sedis	Condylospora
Dikarya	Ascomycota	Pezizomycotina	Dothideomycetes	Dothideomycetes_ord_incertae_sedis	Dothideomycetes_fam_incertae_sedis	Crauatamyces
Dikarya	Ascomycota	Pezizomycotina	Dothideomycetes	Dothideomycetes_ord_incertae_sedis	Dothideomycetes_fam_incertae_sedis	Crotone
Dikarya	Ascomycota	Pezizomycotina	Dothideomycetes	Dothideomycetes_ord_incertae_sedis	Dothideomycetes_fam_incertae_sedis	Cryomyces
Dikarya	Ascomycota	Pezizomycotina	Dothideomycetes	Dothideomycetes_ord_incertae_sedis	Dothideomycetes_fam_incertae_sedis	Cyclotheca
Dikarya	Ascomycota	Pezizomycotina	Dothideomycetes	Dothideomycetes_ord_incertae_sedis	Dothideomycetes_fam_incertae_sedis	Dactuliophora
Dikarya	Ascomycota	Pezizomycotina	Dothideomycetes	Dothideomycetes_ord_incertae_sedis	Dothideomycetes_fam_incertae_sedis	Dawsomyces
Dikarya	Ascomycota	Pezizomycotina	Dothideomycetes	Dothideomycetes_ord_incertae_sedis	Dothideomycetes_fam_incertae_sedis	Dawsophila
Dikarya	Ascomycota	Pezizomycotina	Dothideomycetes	Dothideomycetes_ord_incertae_sedis	Dothideomycetes_fam_incertae_sedis	Dermatodothis
Dikarya	Ascomycota	Pezizomycotina	Dothideomycetes	Dothideomycetes_ord_incertae_sedis	Dothideomycetes_fam_incertae_sedis	Dianesea
Dikarya	Ascomycota	Pezizomycotina	Dothideomycetes	Dothideomycetes_ord_incertae_sedis	Dothideomycetes_fam_incertae_sedis	Dictyoasterina
Dikarya	Ascomycota	Pezizomycotina	Dothideomycetes	Dothideomycetes_ord_incertae_sedis	Dothideomycetes_fam_incertae_sedis	Dictyodochium
Dikarya	Ascomycota	Pezizomycotina	Dothideomycetes	Dothideomycetes_ord_incertae_sedis	Dothideomycetes_fam_incertae_sedis	Dictyopeltis
Dikarya	Ascomycota	Pezizomycotina	Dothideomycetes	Dothideomycetes_ord_incertae_sedis	Dothideomycetes_fam_incertae_sedis	Dictyostomiopelta
Dikarya	Ascomycota	Pezizomycotina	Dothideomycetes	Dothideomycetes_ord_incertae_sedis	Dothideomycetes_fam_incertae_sedis	Didymocyrtidium
Dikarya	Ascomycota	Pezizomycotina	Dothideomycetes	Dothideomycetes_ord_incertae_sedis	Dothideomycetes_fam_incertae_sedis	Didymolepta
Dikarya	Ascomycota	Pezizomycotina	Dothideomycetes	Dothideomycetes_ord_incertae_sedis	Dothideomycetes_fam_incertae_sedis	Didymopleella
Dikarya	Ascomycota	Pezizomycotina	Dothideomycetes	Dothideomycetes_ord_incertae_sedis	Dothideomycetes_fam_incertae_sedis	Diplochorina
Dikarya	Ascomycota	Pezizomycotina	Dothideomycetes	Dothideomycetes_ord_incertae_sedis	Dothideomycetes_fam_incertae_sedis	Dothideopsella
Dikarya	Ascomycota	Pezizomycotina	Dothideomycetes	Dothideomycetes_ord_incertae_sedis	Dothideomycetes_fam_incertae_sedis	Dothivalsaria
Dikarya	Ascomycota	Pezizomycotina	Dothideomycetes	Dothideomycetes_ord_incertae_sedis	Dothideomycetes_fam_incertae_sedis	Drepanospora
Dikarya	Ascomycota	Pezizomycotina	Dothideomycetes	Dothideomycetes_ord_incertae_sedis	Dothideomycetes_fam_incertae_sedis	Dubitatio
Dikarya	Ascomycota	Pezizomycotina	Dothideomycetes	Dothideomycetes_ord_incertae_sedis	Dothideomycetes_fam_incertae_sedis	Echinothecium
Dikarya	Ascomycota	Pezizomycotina	Dothideomycetes	Dothideomycetes_ord_incertae_sedis	Dothideomycetes_fam_incertae_sedis	Ellismarsporium
Dikarya	Ascomycota	Pezizomycotina	Dothideomycetes	Dothideomycetes_ord_incertae_sedis	Dothideomycetes_fam_incertae_sedis	Elmerinula
Dikarya	Ascomycota	Pezizomycotina	Dothideomycetes	Dothideomycetes_ord_incertae_sedis	Dothideomycetes_fam_incertae_sedis	Epibelonium
Dikarya	Ascomycota	Pezizomycotina	Dothideomycetes	Dothideomycetes_ord_incertae_sedis	Dothideomycetes_fam_incertae_sedis	Eriomycopsis
Dikarya	Ascomycota	Pezizomycotina	Dothideomycetes	Dothideomycetes_ord_incertae_sedis	Dothideomycetes_fam_incertae_sedis	Eriothyrium
Dikarya	Ascomycota	Pezizomycotina	Dothideomycetes	Dothideomycetes_ord_incertae_sedis	Dothideomycetes_fam_incertae_sedis	Exiliseptum
Dikarya	Ascomycota	Pezizomycotina	Dothideomycetes	Dothideomycetes_ord_incertae_sedis	Dothideomycetes_fam_incertae_sedis	Extrusothecium
Dikarya	Ascomycota	Pezizomycotina	Dothideomycetes	Dothideomycetes_ord_incertae_sedis	Dothideomycetes_fam_incertae_sedis	Floridaphiala
Dikarya	Ascomycota	Pezizomycotina	Dothideomycetes	Dothideomycetes_ord_incertae_sedis	Dothideomycetes_fam_incertae_sedis	Gilletiella
Dikarya	Ascomycota	Pezizomycotina	Dothideomycetes	Dothideomycetes_ord_incertae_sedis	Dothideomycetes_fam_incertae_sedis	Globoa
Dikarya	Ascomycota	Pezizomycotina	Dothideomycetes	Dothideomycetes_ord_incertae_sedis	Dothideomycetes_fam_incertae_sedis	Globulina
Dikarya	Ascomycota	Pezizomycotina	Dothideomycetes	Dothideomycetes_ord_incertae_sedis	Dothideomycetes_fam_incertae_sedis	Gloeodiscus
Dikarya	Ascomycota	Pezizomycotina	Dothideomycetes	Dothideomycetes_ord_incertae_sedis	Dothideomycetes_fam_incertae_sedis	Govindua
Dikarya	Ascomycota	Pezizomycotina	Dothideomycetes	Dothideomycetes_ord_incertae_sedis	Dothideomycetes_fam_incertae_sedis	Griggsia
Dikarya	Ascomycota	Pezizomycotina	Dothideomycetes	Dothideomycetes_ord_incertae_sedis	Dothideomycetes_fam_incertae_sedis	Hansfordiellopsis
Dikarya	Ascomycota	Pezizomycotina	Dothideomycetes	Dothideomycetes_ord_incertae_sedis	Dothideomycetes_fam_incertae_sedis	Hansfordiopsis
Dikarya	Ascomycota	Pezizomycotina	Dothideomycetes	Dothideomycetes_ord_incertae_sedis	Dothideomycetes_fam_incertae_sedis	Haplobasidion
Dikarya	Ascomycota	Pezizomycotina	Dothideomycetes	Dothideomycetes_ord_incertae_sedis	Dothideomycetes_fam_incertae_sedis	Harknessiella
Dikarya	Ascomycota	Pezizomycotina	Dothideomycetes	Dothideomycetes_ord_incertae_sedis	Dothideomycetes_fam_incertae_sedis	Helminthopeltis
Dikarya	Ascomycota	Pezizomycotina	Dothideomycetes	Dothideomycetes_ord_incertae_sedis	Dothideomycetes_fam_incertae_sedis	Heptameria
Dikarya	Ascomycota	Pezizomycotina	Dothideomycetes	Dothideomycetes_ord_incertae_sedis	Dothideomycetes_fam_incertae_sedis	Heptaster
Dikarya	Ascomycota	Pezizomycotina	Dothideomycetes	Dothideomycetes_ord_incertae_sedis	Dothideomycetes_fam_incertae_sedis	Heterosphaeriopsis
Dikarya	Ascomycota	Pezizomycotina	Dothideomycetes	Dothideomycetes_ord_incertae_sedis	Dothideomycetes_fam_incertae_sedis	Hidakaea
Dikarya	Ascomycota	Pezizomycotina	Dothideomycetes	Dothideomycetes_ord_incertae_sedis	Dothideomycetes_fam_incertae_sedis	Hyalocrea
Dikarya	Ascomycota	Pezizomycotina	Dothideomycetes	Dothideomycetes_ord_incertae_sedis	Dothideomycetes_fam_incertae_sedis	Hyalosphaera
Dikarya	Ascomycota	Pezizomycotina	Dothideomycetes	Dothideomycetes_ord_incertae_sedis	Dothideomycetes_fam_incertae_sedis	Hyalotheles
Dikarya	Ascomycota	Pezizomycotina	Dothideomycetes	Dothideomycetes_ord_incertae_sedis	Dothideomycetes_fam_incertae_sedis	Hypobryon
Dikarya	Ascomycota	Pezizomycotina	Dothideomycetes	Dothideomycetes_ord_incertae_sedis	Dothideomycetes_fam_incertae_sedis	Hysteropsis
Dikarya	Ascomycota	Pezizomycotina	Dothideomycetes	Dothideomycetes_ord_incertae_sedis	Dothideomycetes_fam_incertae_sedis	Isomunkia
Dikarya	Ascomycota	Pezizomycotina	Dothideomycetes	Dothideomycetes_ord_incertae_sedis	Dothideomycetes_fam_incertae_sedis	Jaffuela
Dikarya	Ascomycota	Pezizomycotina	Dothideomycetes	Dothideomycetes_ord_incertae_sedis	Dothideomycetes_fam_incertae_sedis	Kabatia
Dikarya	Ascomycota	Pezizomycotina	Dothideomycetes	Dothideomycetes_ord_incertae_sedis	Dothideomycetes_fam_incertae_sedis	Kriegeriella
Dikarya	Ascomycota	Pezizomycotina	Dothideomycetes	Dothideomycetes_ord_incertae_sedis	Dothideomycetes_fam_incertae_sedis	Kullhemia
Dikarya	Ascomycota	Pezizomycotina	Dothideomycetes	Dothideomycetes_ord_incertae_sedis	Dothideomycetes_fam_incertae_sedis	Kusanobotrys
Dikarya	Ascomycota	Pezizomycotina	Dothideomycetes	Dothideomycetes_ord_incertae_sedis	Dothideomycetes_fam_incertae_sedis	Lanatosphaera
Dikarya	Ascomycota	Pezizomycotina	Dothideomycetes	Dothideomycetes_ord_incertae_sedis	Dothideomycetes_fam_incertae_sedis	Lazarenkoa
Dikarya	Ascomycota	Pezizomycotina	Dothideomycetes	Dothideomycetes_ord_incertae_sedis	Dothideomycetes_fam_incertae_sedis	Lembosiniella
Dikarya	Ascomycota	Pezizomycotina	Dothideomycetes	Dothideomycetes_ord_incertae_sedis	Dothideomycetes_fam_incertae_sedis	Lembosiopeltis
Dikarya	Ascomycota	Pezizomycotina	Dothideomycetes	Dothideomycetes_ord_incertae_sedis	Dothideomycetes_fam_incertae_sedis	Leptomeliola
Dikarya	Ascomycota	Pezizomycotina	Dothideomycetes	Dothideomycetes_ord_incertae_sedis	Dothideomycetes_fam_incertae_sedis	Letendraeopsis
Dikarya	Ascomycota	Pezizomycotina	Dothideomycetes	Dothideomycetes_ord_incertae_sedis	Dothideomycetes_fam_incertae_sedis	Leveillella
Dikarya	Ascomycota	Pezizomycotina	Dothideomycetes	Dothideomycetes_ord_incertae_sedis	Dothideomycetes_fam_incertae_sedis	Leveillina
Dikarya	Ascomycota	Pezizomycotina	Dothideomycetes	Dothideomycetes_ord_incertae_sedis	Dothideomycetes_fam_incertae_sedis	Limaciniopsis
Dikarya	Ascomycota	Pezizomycotina	Dothideomycetes	Dothideomycetes_ord_incertae_sedis	Dothideomycetes_fam_incertae_sedis	Linopeltis
Dikarya	Ascomycota	Pezizomycotina	Dothideomycetes	Dothideomycetes_ord_incertae_sedis	Dothideomycetes_fam_incertae_sedis	Lophiella
Dikarya	Ascomycota	Pezizomycotina	Dothideomycetes	Dothideomycetes_ord_incertae_sedis	Dothideomycetes_fam_incertae_sedis	Lucidascocarpa
Dikarya	Ascomycota	Pezizomycotina	Dothideomycetes	Dothideomycetes_ord_incertae_sedis	Dothideomycetes_fam_incertae_sedis	Macowaniella
Dikarya	Ascomycota	Pezizomycotina	Dothideomycetes	Dothideomycetes_ord_incertae_sedis	Dothideomycetes_fam_incertae_sedis	Maireella
Dikarya	Ascomycota	Pezizomycotina	Dothideomycetes	Dothideomycetes_ord_incertae_sedis	Dothideomycetes_fam_incertae_sedis	Malacaria
Dikarya	Ascomycota	Pezizomycotina	Dothideomycetes	Dothideomycetes_ord_incertae_sedis	Dothideomycetes_fam_incertae_sedis	Manginula
Dikarya	Ascomycota	Pezizomycotina	Dothideomycetes	Dothideomycetes_ord_incertae_sedis	Dothideomycetes_fam_incertae_sedis	Massariola
Dikarya	Ascomycota	Pezizomycotina	Dothideomycetes	Dothideomycetes_ord_incertae_sedis	Dothideomycetes_fam_incertae_sedis	Maublancia
Dikarya	Ascomycota	Pezizomycotina	Dothideomycetes	Dothideomycetes_ord_incertae_sedis	Dothideomycetes_fam_incertae_sedis	Melioliphila
Dikarya	Ascomycota	Pezizomycotina	Dothideomycetes	Dothideomycetes_ord_incertae_sedis	Dothideomycetes_fam_incertae_sedis	Mendoziopeltis
Dikarya	Ascomycota	Pezizomycotina	Dothideomycetes	Dothideomycetes_ord_incertae_sedis	Dothideomycetes_fam_incertae_sedis	Microcyclella
Dikarya	Ascomycota	Pezizomycotina	Dothideomycetes	Dothideomycetes_ord_incertae_sedis	Dothideomycetes_fam_incertae_sedis	Microdothella
Dikarya	Ascomycota	Pezizomycotina	Dothideomycetes	Dothideomycetes_ord_incertae_sedis	Dothideomycetes_fam_incertae_sedis	Monoblastiopsis
Dikarya	Ascomycota	Pezizomycotina	Dothideomycetes	Dothideomycetes_ord_incertae_sedis	Dothideomycetes_fam_incertae_sedis	Monorhizina
Dikarya	Ascomycota	Pezizomycotina	Dothideomycetes	Dothideomycetes_ord_incertae_sedis	Dothideomycetes_fam_incertae_sedis	Montagnella
Dikarya	Ascomycota	Pezizomycotina	Dothideomycetes	Dothideomycetes_ord_incertae_sedis	Dothideomycetes_fam_incertae_sedis	Moriolomyces
Dikarya	Ascomycota	Pezizomycotina	Dothideomycetes	Dothideomycetes_ord_incertae_sedis	Dothideomycetes_fam_incertae_sedis	Muricopeltis
Dikarya	Ascomycota	Pezizomycotina	Dothideomycetes	Dothideomycetes_ord_incertae_sedis	Dothideomycetes_fam_incertae_sedis	Muroia
Dikarya	Ascomycota	Pezizomycotina	Dothideomycetes	Dothideomycetes_ord_incertae_sedis	Dothideomycetes_fam_incertae_sedis	Mycocryptospora
Dikarya	Ascomycota	Pezizomycotina	Dothideomycetes	Dothideomycetes_ord_incertae_sedis	Dothideomycetes_fam_incertae_sedis	Mycodidymella
Dikarya	Ascomycota	Pezizomycotina	Dothideomycetes	Dothideomycetes_ord_incertae_sedis	Dothideomycetes_fam_incertae_sedis	Mycoglaena
Dikarya	Ascomycota	Pezizomycotina	Dothideomycetes	Dothideomycetes_ord_incertae_sedis	Dothideomycetes_fam_incertae_sedis	Mycoporopsis
Dikarya	Ascomycota	Pezizomycotina	Dothideomycetes	Dothideomycetes_ord_incertae_sedis	Dothideomycetes_fam_incertae_sedis	Mycothyridium
Dikarya	Ascomycota	Pezizomycotina	Dothideomycetes	Dothideomycetes_ord_incertae_sedis	Dothideomycetes_fam_incertae_sedis	Myriangiopsis
Dikarya	Ascomycota	Pezizomycotina	Dothideomycetes	Dothideomycetes_ord_incertae_sedis	Dothideomycetes_fam_incertae_sedis	Myriostigmella
Dikarya	Ascomycota	Pezizomycotina	Dothideomycetes	Dothideomycetes_ord_incertae_sedis	Dothideomycetes_fam_incertae_sedis	Mytilostoma
Dikarya	Ascomycota	Pezizomycotina	Dothideomycetes	Dothideomycetes_ord_incertae_sedis	Dothideomycetes_fam_Incertae_sedis	Neospissiomyces
Dikarya	Ascomycota	Pezizomycotina	Dothideomycetes	Dothideomycetes_ord_incertae_sedis	Dothideomycetes_fam_incertae_sedis	Neosporidesmium
Dikarya	Ascomycota	Pezizomycotina	Dothideomycetes	Dothideomycetes_ord_incertae_sedis	Dothideomycetes_fam_incertae_sedis	Neoventuria
Dikarya	Ascomycota	Pezizomycotina	Dothideomycetes	Dothideomycetes_ord_incertae_sedis	Dothideomycetes_fam_incertae_sedis	Omphalospora
Dikarya	Ascomycota	Pezizomycotina	Dothideomycetes	Dothideomycetes_ord_incertae_sedis	Dothideomycetes_fam_incertae_sedis	Ophioirenina
Dikarya	Ascomycota	Pezizomycotina	Dothideomycetes	Dothideomycetes_ord_incertae_sedis	Dothideomycetes_fam_incertae_sedis	Ophiotrichum
Dikarya	Ascomycota	Pezizomycotina	Dothideomycetes	Dothideomycetes_ord_incertae_sedis	Dothideomycetes_fam_incertae_sedis	Parmulariella
Dikarya	Ascomycota	Pezizomycotina	Dothideomycetes	Dothideomycetes_ord_incertae_sedis	Dothideomycetes_fam_incertae_sedis	Paropodia
Dikarya	Ascomycota	Pezizomycotina	Dothideomycetes	Dothideomycetes_ord_incertae_sedis	Dothideomycetes_fam_incertae_sedis	Passeriniella
Dikarya	Ascomycota	Pezizomycotina	Dothideomycetes	Dothideomycetes_ord_incertae_sedis	Dothideomycetes_fam_incertae_sedis	Passerinula
Dikarya	Ascomycota	Pezizomycotina	Dothideomycetes	Dothideomycetes_ord_incertae_sedis	Dothideomycetes_fam_incertae_sedis	Pauahia
Dikarya	Ascomycota	Pezizomycotina	Dothideomycetes	Dothideomycetes_ord_incertae_sedis	Dothideomycetes_fam_incertae_sedis	Peltasterella
Dikarya	Ascomycota	Pezizomycotina	Dothideomycetes	Dothideomycetes_ord_incertae_sedis	Dothideomycetes_fam_incertae_sedis	Pendulispora
Dikarya	Ascomycota	Pezizomycotina	Dothideomycetes	Dothideomycetes_ord_incertae_sedis	Dothideomycetes_fam_incertae_sedis	Peroschaeta
Dikarya	Ascomycota	Pezizomycotina	Dothideomycetes	Dothideomycetes_ord_incertae_sedis	Dothideomycetes_fam_incertae_sedis	Petrakina
Dikarya	Ascomycota	Pezizomycotina	Dothideomycetes	Dothideomycetes_ord_incertae_sedis	Dothideomycetes_fam_incertae_sedis	Petrakiopeltis
Dikarya	Ascomycota	Pezizomycotina	Dothideomycetes	Dothideomycetes_ord_incertae_sedis	Dothideomycetes_fam_incertae_sedis	Phaeocyrtidula
Dikarya	Ascomycota	Pezizomycotina	Dothideomycetes	Dothideomycetes_ord_incertae_sedis	Dothideomycetes_fam_incertae_sedis	Phaeopeltosphaeria
Dikarya	Ascomycota	Pezizomycotina	Dothideomycetes	Dothideomycetes_ord_incertae_sedis	Dothideomycetes_fam_incertae_sedis	Phaeosperma
Dikarya	Ascomycota	Pezizomycotina	Dothideomycetes	Dothideomycetes_ord_incertae_sedis	Dothideomycetes_fam_incertae_sedis	Phaeostigme
Dikarya	Ascomycota	Pezizomycotina	Dothideomycetes	Dothideomycetes_ord_incertae_sedis	Dothideomycetes_fam_incertae_sedis	Phaeotomasellia
Dikarya	Ascomycota	Pezizomycotina	Dothideomycetes	Dothideomycetes_ord_incertae_sedis	Dothideomycetes_fam_incertae_sedis	Phanerococculus
Dikarya	Ascomycota	Pezizomycotina	Dothideomycetes	Dothideomycetes_ord_incertae_sedis	Dothideomycetes_fam_incertae_sedis	Philobryon
Dikarya	Ascomycota	Pezizomycotina	Dothideomycetes	Dothideomycetes_ord_incertae_sedis	Dothideomycetes_fam_incertae_sedis	Philonectria
Dikarya	Ascomycota	Pezizomycotina	Dothideomycetes	Dothideomycetes_ord_incertae_sedis	Dothideomycetes_fam_incertae_sedis	Phragmaspidium
Dikarya	Ascomycota	Pezizomycotina	Dothideomycetes	Dothideomycetes_ord_incertae_sedis	Dothideomycetes_fam_incertae_sedis	Phragmoscutella
Dikarya	Ascomycota	Pezizomycotina	Dothideomycetes	Dothideomycetes_ord_incertae_sedis	Dothideomycetes_fam_incertae_sedis	Phragmosperma
Dikarya	Ascomycota	Pezizomycotina	Dothideomycetes	Dothideomycetes_ord_incertae_sedis	Dothideomycetes_fam_incertae_sedis	Phycorella
Dikarya	Ascomycota	Pezizomycotina	Dothideomycetes	Dothideomycetes_ord_incertae_sedis	Dothideomycetes_fam_incertae_sedis	Physalosporopsis
Dikarya	Ascomycota	Pezizomycotina	Dothideomycetes	Dothideomycetes_ord_incertae_sedis	Dothideomycetes_fam_incertae_sedis	Pirozynskia
Dikarya	Ascomycota	Pezizomycotina	Dothideomycetes	Dothideomycetes_ord_incertae_sedis	Dothideomycetes_fam_incertae_sedis	Placoasterina
Dikarya	Ascomycota	Pezizomycotina	Dothideomycetes	Dothideomycetes_ord_incertae_sedis	Dothideomycetes_fam_incertae_sedis	Placodothis
Dikarya	Ascomycota	Pezizomycotina	Dothideomycetes	Dothideomycetes_ord_incertae_sedis	Dothideomycetes_fam_incertae_sedis	Placomelan
Dikarya	Ascomycota	Pezizomycotina	Dothideomycetes	Dothideomycetes_ord_incertae_sedis	Dothideomycetes_fam_incertae_sedis	Placosphaeria
Dikarya	Ascomycota	Pezizomycotina	Dothideomycetes	Dothideomycetes_ord_incertae_sedis	Dothideomycetes_fam_incertae_sedis	Plagiostromella
Dikarya	Ascomycota	Pezizomycotina	Dothideomycetes	Dothideomycetes_ord_incertae_sedis	Dothideomycetes_fam_incertae_sedis	Plejobolus
Dikarya	Ascomycota	Pezizomycotina	Dothideomycetes	Dothideomycetes_ord_incertae_sedis	Dothideomycetes_fam_incertae_sedis	Plenotrichaius
Dikarya	Ascomycota	Pezizomycotina	Dothideomycetes	Dothideomycetes_ord_incertae_sedis	Dothideomycetes_fam_incertae_sedis	Pleomerium
Dikarya	Ascomycota	Pezizomycotina	Dothideomycetes	Dothideomycetes_ord_incertae_sedis	Dothideomycetes_fam_incertae_sedis	Pleotrichiella
Dikarya	Ascomycota	Pezizomycotina	Dothideomycetes	Dothideomycetes_ord_incertae_sedis	Dothideomycetes_fam_Incertae_sedis	Polychaetomyces
Dikarya	Ascomycota	Pezizomycotina	Dothideomycetes	Dothideomycetes_ord_incertae_sedis	Dothideomycetes_fam_incertae_sedis	Polycyclinopsis
Dikarya	Ascomycota	Pezizomycotina	Dothideomycetes	Dothideomycetes_ord_incertae_sedis	Dothideomycetes_fam_incertae_sedis	Polyrhizon
Dikarya	Ascomycota	Pezizomycotina	Dothideomycetes	Dothideomycetes_ord_incertae_sedis	Dothideomycetes_fam_incertae_sedis	Polysporidiella
Dikarya	Ascomycota	Pezizomycotina	Dothideomycetes	Dothideomycetes_ord_incertae_sedis	Dothideomycetes_fam_incertae_sedis	Polystomellopsis
Dikarya	Ascomycota	Pezizomycotina	Dothideomycetes	Dothideomycetes_ord_incertae_sedis	Dothideomycetes_fam_incertae_sedis	Proliferosphaera
Dikarya	Ascomycota	Pezizomycotina	Dothideomycetes	Dothideomycetes_ord_incertae_sedis	Dothideomycetes_fam_incertae_sedis	Protographum
Dikarya	Ascomycota	Pezizomycotina	Dothideomycetes	Dothideomycetes_ord_incertae_sedis	Dothideomycetes_fam_incertae_sedis	Pseudomorfea
Dikarya	Ascomycota	Pezizomycotina	Dothideomycetes	Dothideomycetes_ord_incertae_sedis	Dothideomycetes_fam_incertae_sedis	Pseudopleospora
Dikarya	Ascomycota	Pezizomycotina	Dothideomycetes	Dothideomycetes_ord_incertae_sedis	Dothideomycetes_fam_incertae_sedis	Punctillum
Dikarya	Ascomycota	Pezizomycotina	Dothideomycetes	Dothideomycetes_ord_incertae_sedis	Dothideomycetes_fam_incertae_sedis	Pyrenobotrys
Dikarya	Ascomycota	Pezizomycotina	Dothideomycetes	Dothideomycetes_ord_incertae_sedis	Dothideomycetes_fam_incertae_sedis	Pyrenochium
Dikarya	Ascomycota	Pezizomycotina	Dothideomycetes	Dothideomycetes_ord_incertae_sedis	Dothideomycetes_fam_incertae_sedis	Pyrenocyclus
Dikarya	Ascomycota	Pezizomycotina	Dothideomycetes	Dothideomycetes_ord_incertae_sedis	Dothideomycetes_fam_incertae_sedis	Pyrenostigme
Dikarya	Ascomycota	Pezizomycotina	Dothideomycetes	Dothideomycetes_ord_incertae_sedis	Dothideomycetes_fam_incertae_sedis	Rhizotexis
Dikarya	Ascomycota	Pezizomycotina	Dothideomycetes	Dothideomycetes_ord_incertae_sedis	Dothideomycetes_fam_incertae_sedis	Robillardiella
Dikarya	Ascomycota	Pezizomycotina	Dothideomycetes	Dothideomycetes_ord_incertae_sedis	Dothideomycetes_fam_incertae_sedis	Rosellinula
Dikarya	Ascomycota	Pezizomycotina	Dothideomycetes	Dothideomycetes_ord_incertae_sedis	Dothideomycetes_fam_incertae_sedis	Rosenscheldia
Dikarya	Ascomycota	Pezizomycotina	Dothideomycetes	Dothideomycetes_ord_incertae_sedis	Dothideomycetes_fam_incertae_sedis	Roumegueria
Dikarya	Ascomycota	Pezizomycotina	Dothideomycetes	Dothideomycetes_ord_incertae_sedis	Dothideomycetes_fam_incertae_sedis	Saccardoëlla
Dikarya	Ascomycota	Pezizomycotina	Dothideomycetes	Dothideomycetes_ord_incertae_sedis	Dothideomycetes_fam_incertae_sedis	Sapucchaka
Dikarya	Ascomycota	Pezizomycotina	Dothideomycetes	Dothideomycetes_ord_incertae_sedis	Dothideomycetes_fam_incertae_sedis	Saxomyces
Dikarya	Ascomycota	Pezizomycotina	Dothideomycetes	Dothideomycetes_ord_incertae_sedis	Dothideomycetes_fam_incertae_sedis	Scolecobonaria
Dikarya	Ascomycota	Pezizomycotina	Dothideomycetes	Dothideomycetes_ord_incertae_sedis	Dothideomycetes_fam_incertae_sedis	Scolionema
Dikarya	Ascomycota	Pezizomycotina	Dothideomycetes	Dothideomycetes_ord_incertae_sedis	Dothideomycetes_fam_incertae_sedis	Semisphaeria
Dikarya	Ascomycota	Pezizomycotina	Dothideomycetes	Dothideomycetes_ord_incertae_sedis	Dothideomycetes_fam_incertae_sedis	Septoidium
Dikarya	Ascomycota	Pezizomycotina	Dothideomycetes	Dothideomycetes_ord_incertae_sedis	Dothideomycetes_fam_incertae_sedis	Shivamyces
Dikarya	Ascomycota	Pezizomycotina	Dothideomycetes	Dothideomycetes_ord_incertae_sedis	Dothideomycetes_fam_incertae_sedis	Sivanesaniella
Dikarya	Ascomycota	Pezizomycotina	Dothideomycetes	Dothideomycetes_ord_incertae_sedis	Dothideomycetes_fam_incertae_sedis	Soloacrosporiella
Dikarya	Ascomycota	Pezizomycotina	Dothideomycetes	Dothideomycetes_ord_incertae_sedis	Dothideomycetes_fam_incertae_sedis	Stegothyrium
Dikarya	Ascomycota	Pezizomycotina	Dothideomycetes	Dothideomycetes_ord_incertae_sedis	Dothideomycetes_fam_incertae_sedis	Stephanotheca
Dikarya	Ascomycota	Pezizomycotina	Dothideomycetes	Dothideomycetes_ord_incertae_sedis	Dothideomycetes_fam_incertae_sedis	Stigmatophragmia
Dikarya	Ascomycota	Pezizomycotina	Dothideomycetes	Dothideomycetes_ord_incertae_sedis	Dothideomycetes_fam_incertae_sedis	Stromatopogon
Dikarya	Ascomycota	Pezizomycotina	Dothideomycetes	Dothideomycetes_ord_incertae_sedis	Dothideomycetes_fam_incertae_sedis	Symphaster
Dikarya	Ascomycota	Pezizomycotina	Dothideomycetes	Dothideomycetes_ord_incertae_sedis	Dothideomycetes_fam_incertae_sedis	Taphrophila
Dikarya	Ascomycota	Pezizomycotina	Dothideomycetes	Dothideomycetes_ord_incertae_sedis	Dothideomycetes_fam_incertae_sedis	Teichosporella
Dikarya	Ascomycota	Pezizomycotina	Dothideomycetes	Dothideomycetes_ord_incertae_sedis	Dothideomycetes_fam_incertae_sedis	Teratoschaeta
Dikarya	Ascomycota	Pezizomycotina	Dothideomycetes	Dothideomycetes_ord_incertae_sedis	Dothideomycetes_fam_incertae_sedis	Tetracrium
Dikarya	Ascomycota	Pezizomycotina	Dothideomycetes	Dothideomycetes_ord_incertae_sedis	Dothideomycetes_fam_incertae_sedis	Thalassoascus
Dikarya	Ascomycota	Pezizomycotina	Dothideomycetes	Dothideomycetes_ord_incertae_sedis	Dothideomycetes_fam_incertae_sedis	Thryptospora
Dikarya	Ascomycota	Pezizomycotina	Dothideomycetes	Dothideomycetes_ord_incertae_sedis	Dothideomycetes_fam_incertae_sedis	Tilakiella
Dikarya	Ascomycota	Pezizomycotina	Dothideomycetes	Dothideomycetes_ord_incertae_sedis	Dothideomycetes_fam_incertae_sedis	Tomeoa
Dikarya	Ascomycota	Pezizomycotina	Dothideomycetes	Dothideomycetes_ord_incertae_sedis	Dothideomycetes_fam_incertae_sedis	Torulopsiella
Dikarya	Ascomycota	Pezizomycotina	Dothideomycetes	Dothideomycetes_ord_incertae_sedis	Dothideomycetes_fam_incertae_sedis	Trematosphaeriopsis
Dikarya	Ascomycota	Pezizomycotina	Dothideomycetes	Dothideomycetes_ord_incertae_sedis	Dothideomycetes_fam_incertae_sedis	Tretospora
Dikarya	Ascomycota	Pezizomycotina	Dothideomycetes	Dothideomycetes_ord_incertae_sedis	Dothideomycetes_fam_incertae_sedis	Trichodothella
Dikarya	Ascomycota	Pezizomycotina	Dothideomycetes	Dothideomycetes_ord_incertae_sedis	Dothideomycetes_fam_incertae_sedis	Trichodothis
Dikarya	Ascomycota	Pezizomycotina	Dothideomycetes	Dothideomycetes_ord_incertae_sedis	Dothideomycetes_fam_incertae_sedis	Trichometasphaeria
Dikarya	Ascomycota	Pezizomycotina	Dothideomycetes	Dothideomycetes_ord_incertae_sedis	Dothideomycetes_fam_incertae_sedis	Trichothyriella
Dikarya	Ascomycota	Pezizomycotina	Dothideomycetes	Dothideomycetes_ord_incertae_sedis	Dothideomycetes_fam_incertae_sedis	Uredinophila
Dikarya	Ascomycota	Pezizomycotina	Dothideomycetes	Dothideomycetes_ord_incertae_sedis	Dothideomycetes_fam_incertae_sedis	Wentiomyces
Dikarya	Ascomycota	Pezizomycotina	Dothideomycetes	Dothideomycetes_ord_incertae_sedis	Dothideomycetes_fam_incertae_sedis	Westea
Dikarya	Ascomycota	Pezizomycotina	Dothideomycetes	Dothideomycetes_ord_incertae_sedis	Dothideomycetes_fam_incertae_sedis	Xenostomella
Dikarya	Ascomycota	Pezizomycotina	Dothideomycetes	Dothideomycetes_ord_incertae_sedis	Dothideomycetes_fam_incertae_sedis	Xylopezia
Dikarya	Ascomycota	Pezizomycotina	Dothideomycetes	Dothideomycetes_ord_incertae_sedis	Dothideomycetes_fam_incertae_sedis	Yoshinagaia
Dikarya	Ascomycota	Pezizomycotina	Dothideomycetes	Dothideomycetes_ord_incertae_sedis	Dothideomycetes_fam_incertae_sedis	Yoshinagella
Dikarya	Ascomycota	Pezizomycotina	Dothideomycetes	Dothideomycetes_ord_incertae_sedis	Dothideomycetes_fam_incertae_sedis	Yuccamyces
Dikarya	Ascomycota	Pezizomycotina	Dothideomycetes	Dothideomycetes_ord_incertae_sedis	Dubujianaceae	Dubujiana
Dikarya	Ascomycota	Pezizomycotina	Dothideomycetes	Dothideomycetes_ord_incertae_sedis	Dysrhynchaceae	Dysrhynchis
Dikarya	Ascomycota	Pezizomycotina	Dothideomycetes	Dothideomycetes_ord_incertae_sedis	Endosporiaceae	Endosporium
Dikarya	Ascomycota	Pezizomycotina	Dothideomycetes	Dothideomycetes_ord_incertae_sedis	Endosporiaceae	Gobabebomyces
Dikarya	Ascomycota	Pezizomycotina	Dothideomycetes	Dothideomycetes_ord_incertae_sedis	Englerulaceae	Allosoma
Dikarya	Ascomycota	Pezizomycotina	Dothideomycetes	Dothideomycetes_ord_incertae_sedis	Englerulaceae	Digitosarcinella
Dikarya	Ascomycota	Pezizomycotina	Dothideomycetes	Dothideomycetes_ord_incertae_sedis	Englerulaceae	Englerula
Dikarya	Ascomycota	Pezizomycotina	Dothideomycetes	Dothideomycetes_ord_incertae_sedis	Englerulaceae	Goosia
Dikarya	Ascomycota	Pezizomycotina	Dothideomycetes	Dothideomycetes_ord_incertae_sedis	Englerulaceae	Parenglerula
Dikarya	Ascomycota	Pezizomycotina	Dothideomycetes	Dothideomycetes_ord_incertae_sedis	Englerulaceae	Rhytidenglerula
Dikarya	Ascomycota	Pezizomycotina	Dothideomycetes	Dothideomycetes_ord_incertae_sedis	Englerulaceae	Sarcinella
Dikarya	Ascomycota	Pezizomycotina	Dothideomycetes	Dothideomycetes_ord_incertae_sedis	Englerulaceae	Thrauste
Dikarya	Ascomycota	Pezizomycotina	Dothideomycetes	Dothideomycetes_ord_incertae_sedis	Homortomycetaceae	Homortomyces
Dikarya	Ascomycota	Pezizomycotina	Dothideomycetes	Dothideomycetes_ord_incertae_sedis	Hyalomeliolinaceae	Hyalomeliolina
Dikarya	Ascomycota	Pezizomycotina	Dothideomycetes	Dothideomycetes_ord_incertae_sedis	Kodonosporaceae	Kodonospora
Dikarya	Ascomycota	Pezizomycotina	Dothideomycetes	Dothideomycetes_ord_incertae_sedis	Leptopeltidaceae	Dothiopeltis
Dikarya	Ascomycota	Pezizomycotina	Dothideomycetes	Dothideomycetes_ord_incertae_sedis	Leptopeltidaceae	Leptopeltis
Dikarya	Ascomycota	Pezizomycotina	Dothideomycetes	Dothideomycetes_ord_incertae_sedis	Leptopeltidaceae	Phacidina
Dikarya	Ascomycota	Pezizomycotina	Dothideomycetes	Dothideomycetes_ord_incertae_sedis	Leptopeltidaceae	Ronnigeria
Dikarya	Ascomycota	Pezizomycotina	Dothideomycetes	Dothideomycetes_ord_incertae_sedis	Leptopeltidaceae	Staibia
Dikarya	Ascomycota	Pezizomycotina	Dothideomycetes	Dothideomycetes_ord_incertae_sedis	Meliolinaceae	Briania
Dikarya	Ascomycota	Pezizomycotina	Dothideomycetes	Dothideomycetes_ord_incertae_sedis	Meliolinaceae	Meliolina
Dikarya	Ascomycota	Pezizomycotina	Dothideomycetes	Dothideomycetes_ord_incertae_sedis	Mesnieraceae	Bondiella
Dikarya	Ascomycota	Pezizomycotina	Dothideomycetes	Dothideomycetes_ord_incertae_sedis	Mesnieraceae	Mesniera
Dikarya	Ascomycota	Pezizomycotina	Dothideomycetes	Dothideomycetes_ord_incertae_sedis	Mesnieraceae	Stegasphaeria
Dikarya	Ascomycota	Pezizomycotina	Dothideomycetes	Dothideomycetes_ord_incertae_sedis	Naetrocymbaceae	Bonaria
Dikarya	Ascomycota	Pezizomycotina	Dothideomycetes	Dothideomycetes_ord_incertae_sedis	Naetrocymbaceae	Jarxia
Dikarya	Ascomycota	Pezizomycotina	Dothideomycetes	Dothideomycetes_ord_incertae_sedis	Naetrocymbaceae	Leptorhaphis
Dikarya	Ascomycota	Pezizomycotina	Dothideomycetes	Dothideomycetes_ord_incertae_sedis	Naetrocymbaceae	Naetrocymbe
Dikarya	Ascomycota	Pezizomycotina	Dothideomycetes	Dothideomycetes_ord_incertae_sedis	Naetrocymbaceae	Tomasellia
Dikarya	Ascomycota	Pezizomycotina	Dothideomycetes	Dothideomycetes_ord_incertae_sedis	Nematotheciaceae	Nematostigma
Dikarya	Ascomycota	Pezizomycotina	Dothideomycetes	Dothideomycetes_ord_incertae_sedis	Nematotheciaceae	Nematothecium
Dikarya	Ascomycota	Pezizomycotina	Dothideomycetes	Dothideomycetes_ord_incertae_sedis	Nematotheciaceae	Ophioparodia
Dikarya	Ascomycota	Pezizomycotina	Dothideomycetes	Dothideomycetes_ord_incertae_sedis	Neoparodiaceae	Neoparodia
Dikarya	Ascomycota	Pezizomycotina	Dothideomycetes	Dothideomycetes_ord_incertae_sedis	Palawaniaceae	Palawania
Dikarya	Ascomycota	Pezizomycotina	Dothideomycetes	Dothideomycetes_ord_incertae_sedis	Paranectriellaceae	Araneomyces
Dikarya	Ascomycota	Pezizomycotina	Dothideomycetes	Dothideomycetes_ord_incertae_sedis	Paranectriellaceae	Paranectriella
Dikarya	Ascomycota	Pezizomycotina	Dothideomycetes	Dothideomycetes_ord_incertae_sedis	Paranectriellaceae	Puttemansia
Dikarya	Ascomycota	Pezizomycotina	Dothideomycetes	Dothideomycetes_ord_incertae_sedis	Parodiellaceae	Parodiella
Dikarya	Ascomycota	Pezizomycotina	Dothideomycetes	Dothideomycetes_ord_incertae_sedis	Perisporiopsidaceae	Asteronia
Dikarya	Ascomycota	Pezizomycotina	Dothideomycetes	Dothideomycetes_ord_incertae_sedis	Perisporiopsidaceae	Byssocallis
Dikarya	Ascomycota	Pezizomycotina	Dothideomycetes	Dothideomycetes_ord_incertae_sedis	Perisporiopsidaceae	Chevalieropsis
Dikarya	Ascomycota	Pezizomycotina	Dothideomycetes	Dothideomycetes_ord_incertae_sedis	Perisporiopsidaceae	Parodiellina
Dikarya	Ascomycota	Pezizomycotina	Dothideomycetes	Dothideomycetes_ord_incertae_sedis	Perisporiopsidaceae	Perisporiopsis
Dikarya	Ascomycota	Pezizomycotina	Dothideomycetes	Dothideomycetes_ord_incertae_sedis	Phaeodimeriellaceae	Phaeodimeriella
Dikarya	Ascomycota	Pezizomycotina	Dothideomycetes	Dothideomycetes_ord_incertae_sedis	Pododimeriaceae	Chaetoscutula
Dikarya	Ascomycota	Pezizomycotina	Dothideomycetes	Dothideomycetes_ord_incertae_sedis	Pododimeriaceae	Pododimeria
Dikarya	Ascomycota	Pezizomycotina	Dothideomycetes	Dothideomycetes_ord_incertae_sedis	Polyclypeolinaceae	Polyclypeolina
Dikarya	Ascomycota	Pezizomycotina	Dothideomycetes	Dothideomycetes_ord_incertae_sedis	Polystomellaceae	Dermatodothella
Dikarya	Ascomycota	Pezizomycotina	Dothideomycetes	Dothideomycetes_ord_incertae_sedis	Polystomellaceae	Dothidella
Dikarya	Ascomycota	Pezizomycotina	Dothideomycetes	Dothideomycetes_ord_incertae_sedis	Polystomellaceae	Munkiella
Dikarya	Ascomycota	Pezizomycotina	Dothideomycetes	Dothideomycetes_ord_incertae_sedis	Polystomellaceae	Parastigmatea
Dikarya	Ascomycota	Pezizomycotina	Dothideomycetes	Dothideomycetes_ord_incertae_sedis	Protoscyphaceae	Protoscypha
Dikarya	Ascomycota	Pezizomycotina	Dothideomycetes	Dothideomycetes_ord_incertae_sedis	Pseudoperisporiaceae	Bryobroma
Dikarya	Ascomycota	Pezizomycotina	Dothideomycetes	Dothideomycetes_ord_incertae_sedis	Pseudoperisporiaceae	Bryomyces
Dikarya	Ascomycota	Pezizomycotina	Dothideomycetes	Dothideomycetes_ord_incertae_sedis	Pseudoperisporiaceae	Epipolaeum
Dikarya	Ascomycota	Pezizomycotina	Dothideomycetes	Dothideomycetes_ord_incertae_sedis	Pseudoperisporiaceae	Eudimeriolum
Dikarya	Ascomycota	Pezizomycotina	Dothideomycetes	Dothideomycetes_ord_incertae_sedis	Pseudoperisporiaceae	Keratosphaera
Dikarya	Ascomycota	Pezizomycotina	Dothideomycetes	Dothideomycetes_ord_incertae_sedis	Pseudoperisporiaceae	Lasiostemma
Dikarya	Ascomycota	Pezizomycotina	Dothideomycetes	Dothideomycetes_ord_incertae_sedis	Pseudoperisporiaceae	Myxophora
Dikarya	Ascomycota	Pezizomycotina	Dothideomycetes	Dothideomycetes_ord_incertae_sedis	Pseudoperisporiaceae	Nematostoma
Dikarya	Ascomycota	Pezizomycotina	Dothideomycetes	Dothideomycetes_ord_incertae_sedis	Pyrenidiaceae	Pyrenidium
Dikarya	Ascomycota	Pezizomycotina	Dothideomycetes	Dothideomycetes_ord_incertae_sedis	Radulidiaceae	Radulidium
Dikarya	Ascomycota	Pezizomycotina	Dothideomycetes	Dothideomycetes_ord_incertae_sedis	Rupestriomycetaceae	Rupestriomyces
Dikarya	Ascomycota	Pezizomycotina	Dothideomycetes	Dothideomycetes_ord_incertae_sedis	Seynesiopeltidaceae	Seynesiopeltis
Dikarya	Ascomycota	Pezizomycotina	Dothideomycetes	Dothideomycetes_ord_incertae_sedis	Stomatogeneceae	Stomatogene
Dikarya	Ascomycota	Pezizomycotina	Dothideomycetes	Dothideomycetes_ord_incertae_sedis	Thyrinulaceae	Blastacervulus
Dikarya	Ascomycota	Pezizomycotina	Dothideomycetes	Dothideomycetes_ord_incertae_sedis	Thyrinulaceae	Paraopeba
Dikarya	Ascomycota	Pezizomycotina	Dothideomycetes	Dothideomycetes_ord_incertae_sedis	Thyrinulaceae	Thyrinula
Dikarya	Ascomycota	Pezizomycotina	Dothideomycetes	Dothideomycetes_ord_incertae_sedis	Toroaceae	Toroa
Dikarya	Ascomycota	Pezizomycotina	Dothideomycetes	Dothideomycetes_ord_incertae_sedis	Trichopeltinaceae	Acrogenotheca
Dikarya	Ascomycota	Pezizomycotina	Dothideomycetes	Dothideomycetes_ord_incertae_sedis	Trichopeltinaceae	Brefeldiella
Dikarya	Ascomycota	Pezizomycotina	Dothideomycetes	Dothideomycetes_ord_incertae_sedis	Trichopeltinaceae	Saccardinula
Dikarya	Ascomycota	Pezizomycotina	Dothideomycetes	Dothideomycetes_ord_incertae_sedis	Trichopeltinaceae	Trichopeltella
Dikarya	Ascomycota	Pezizomycotina	Dothideomycetes	Dothideomycetes_ord_incertae_sedis	Trichopeltinaceae	Trichopeltheca
Dikarya	Ascomycota	Pezizomycotina	Dothideomycetes	Dothideomycetes_ord_incertae_sedis	Trichopeltinaceae	Trichopeltina
Dikarya	Ascomycota	Pezizomycotina	Dothideomycetes	Dothideomycetes_ord_incertae_sedis	Trichopeltinaceae	Trichothyrinula
Dikarya	Ascomycota	Pezizomycotina	Dothideomycetes	Dothideomycetes_ord_incertae_sedis	Trichothyriaceae	Lichenopeltella
Dikarya	Ascomycota	Pezizomycotina	Dothideomycetes	Dothideomycetes_ord_incertae_sedis	Trichothyriaceae	Macrographa
Dikarya	Ascomycota	Pezizomycotina	Dothideomycetes	Dothideomycetes_ord_incertae_sedis	Trichothyriaceae	Pachythyrium
Dikarya	Ascomycota	Pezizomycotina	Dothideomycetes	Dothideomycetes_ord_incertae_sedis	Trichothyriaceae	Trichothyrium
Dikarya	Ascomycota	Pezizomycotina	Dothideomycetes	Dothideomycetes_ord_incertae_sedis	Wettsteininaceae	Wettsteinina
Dikarya	Ascomycota	Pezizomycotina	Dothideomycetes	Dothideomycetes_ord_incertae_sedis	Vizellaceae	Acarella
Dikarya	Ascomycota	Pezizomycotina	Dothideomycetes	Dothideomycetes_ord_incertae_sedis	Vizellaceae	Blasdalea
Dikarya	Ascomycota	Pezizomycotina	Dothideomycetes	Dothideomycetes_ord_incertae_sedis	Vizellaceae	Licopolia
Dikarya	Ascomycota	Pezizomycotina	Dothideomycetes	Dothideomycetes_ord_incertae_sedis	Vizellaceae	Vizella
Dikarya	Ascomycota	Pezizomycotina	Dothideomycetes	Dyfrolomycetales	Pleurotremataceae	Dyfrolomyces
Dikarya	Ascomycota	Pezizomycotina	Dothideomycetes	Dyfrolomycetales	Pleurotremataceae	Melomastia
Dikarya	Ascomycota	Pezizomycotina	Dothideomycetes	Dyfrolomycetales	Pleurotremataceae	Pleurotrema
Dikarya	Ascomycota	Pezizomycotina	Dothideomycetes	Endophytiales	Endophytiaceae	Endophytium
Dikarya	Ascomycota	Pezizomycotina	Dothideomycetes	Eremithallales	Melaspileaceae	Encephalographa
Dikarya	Ascomycota	Pezizomycotina	Dothideomycetes	Eremithallales	Melaspileaceae	Eremithallus
Dikarya	Ascomycota	Pezizomycotina	Dothideomycetes	Eremithallales	Melaspileaceae	Melaspilea
Dikarya	Ascomycota	Pezizomycotina	Dothideomycetes	Eremomycetales	Eremomycetaceae	Arthrographis
Dikarya	Ascomycota	Pezizomycotina	Dothideomycetes	Eremomycetales	Eremomycetaceae	Brachyconidiella
Dikarya	Ascomycota	Pezizomycotina	Dothideomycetes	Eremomycetales	Eremomycetaceae	Eremomyces
Dikarya	Ascomycota	Pezizomycotina	Dothideomycetes	Eremomycetales	Eremomycetaceae	Faurelina
Dikarya	Ascomycota	Pezizomycotina	Dothideomycetes	Eremomycetales	Eremomycetaceae	Rhexothecium
Dikarya	Ascomycota	Pezizomycotina	Dothideomycetes	Gloniales	Gloniaceae	Cenococcum
Dikarya	Ascomycota	Pezizomycotina	Dothideomycetes	Gloniales	Gloniaceae	Glonium
Dikarya	Ascomycota	Pezizomycotina	Dothideomycetes	Gloniales	Gloniaceae	Pseudocenococcum
Dikarya	Ascomycota	Pezizomycotina	Dothideomycetes	Gloniales	Gloniaceae	Purpurepithecium
Dikarya	Ascomycota	Pezizomycotina	Dothideomycetes	Hysteriales	Hysteriaceae	Actidiographium
Dikarya	Ascomycota	Pezizomycotina	Dothideomycetes	Hysteriales	Hysteriaceae	Ericboehmia
Dikarya	Ascomycota	Pezizomycotina	Dothideomycetes	Hysteriales	Hysteriaceae	Gloniella
Dikarya	Ascomycota	Pezizomycotina	Dothideomycetes	Hysteriales	Hysteriaceae	Gloniopsis
Dikarya	Ascomycota	Pezizomycotina	Dothideomycetes	Hysteriales	Hysteriaceae	Hysterium
Dikarya	Ascomycota	Pezizomycotina	Dothideomycetes	Hysteriales	Hysteriaceae	Hysterobrevium
Dikarya	Ascomycota	Pezizomycotina	Dothideomycetes	Hysteriales	Hysteriaceae	Hysterocarina
Dikarya	Ascomycota	Pezizomycotina	Dothideomycetes	Hysteriales	Hysteriaceae	Hysterodifractum
Dikarya	Ascomycota	Pezizomycotina	Dothideomycetes	Hysteriales	Hysteriaceae	Hysteroglonium
Dikarya	Ascomycota	Pezizomycotina	Dothideomycetes	Hysteriales	Hysteriaceae	Oedohysterium
Dikarya	Ascomycota	Pezizomycotina	Dothideomycetes	Hysteriales	Hysteriaceae	Ostreichnion
Dikarya	Ascomycota	Pezizomycotina	Dothideomycetes	Hysteriales	Hysteriaceae	Pseudoscypha
Dikarya	Ascomycota	Pezizomycotina	Dothideomycetes	Hysteriales	Hysteriaceae	Psiloglonium
Dikarya	Ascomycota	Pezizomycotina	Dothideomycetes	Hysteriales	Hysteriaceae	Rhytidhysteron
Dikarya	Ascomycota	Pezizomycotina	Dothideomycetes	Hysteriales	Hysteriales_fam_incertae_sedis	Graphyllium
Dikarya	Ascomycota	Pezizomycotina	Dothideomycetes	Jahnulales	Aliquandostipitaceae	Aliquandostipite
Dikarya	Ascomycota	Pezizomycotina	Dothideomycetes	Jahnulales	Aliquandostipitaceae	Ascagilis
Dikarya	Ascomycota	Pezizomycotina	Dothideomycetes	Jahnulales	Aliquandostipitaceae	Brachiosphaera
Dikarya	Ascomycota	Pezizomycotina	Dothideomycetes	Jahnulales	Aliquandostipitaceae	Clavariana
Dikarya	Ascomycota	Pezizomycotina	Dothideomycetes	Jahnulales	Aliquandostipitaceae	Jahnula
Dikarya	Ascomycota	Pezizomycotina	Dothideomycetes	Jahnulales	Aliquandostipitaceae	Megalohypha
Dikarya	Ascomycota	Pezizomycotina	Dothideomycetes	Jahnulales	Aliquandostipitaceae	Neojahnula
Dikarya	Ascomycota	Pezizomycotina	Dothideomycetes	Jahnulales	Aliquandostipitaceae	Patescospora
Dikarya	Ascomycota	Pezizomycotina	Dothideomycetes	Jahnulales	Aliquandostipitaceae	Pseudojahnula
Dikarya	Ascomycota	Pezizomycotina	Dothideomycetes	Jahnulales	Aliquandostipitaceae	Xylomyces
Dikarya	Ascomycota	Pezizomycotina	Dothideomycetes	Jahnulales	Manglicolaceae	Manglicola
Dikarya	Ascomycota	Pezizomycotina	Dothideomycetes	Kirschsteiniotheliales	Kirschsteiniotheliaceae	Kirschsteiniothelia
Dikarya	Ascomycota	Pezizomycotina	Dothideomycetes	Kirschsteiniotheliales	Kirschsteiniotheliaceae	Solicorynespora
Dikarya	Ascomycota	Pezizomycotina	Dothideomycetes	Kirschsteiniotheliales	Kirschsteiniotheliaceae	Taeniolella
Dikarya	Ascomycota	Pezizomycotina	Dothideomycetes	Kirschsteiniotheliales	Kirschsteiniotheliales_fam_incertae_sedis	Brachysporiella
Dikarya	Ascomycota	Pezizomycotina	Dothideomycetes	Lembosinales	Lembosinaceae	Lembosina
Dikarya	Ascomycota	Pezizomycotina	Dothideomycetes	Lichenotheliales	Lichenotheliaceae	Endococcus
Dikarya	Ascomycota	Pezizomycotina	Dothideomycetes	Lichenotheliales	Lichenotheliaceae	Lichenothelia
Dikarya	Ascomycota	Pezizomycotina	Dothideomycetes	Lineolatales	Lineolataceae	Lineolata
Dikarya	Ascomycota	Pezizomycotina	Dothideomycetes	Marquesiales	Marquesiaceae	Marquesius
Dikarya	Ascomycota	Pezizomycotina	Dothideomycetes	Micropeltidales	Micropeltidaceae	Dictyothyriella
Dikarya	Ascomycota	Pezizomycotina	Dothideomycetes	Micropeltidales	Micropeltidaceae	Dictyothyrina
Dikarya	Ascomycota	Pezizomycotina	Dothideomycetes	Micropeltidales	Micropeltidaceae	Dictyothyrium
Dikarya	Ascomycota	Pezizomycotina	Dothideomycetes	Microthyriales	Microthyriaceae	Antidactylaria
Dikarya	Ascomycota	Pezizomycotina	Dothideomycetes	Microthyriales	Microthyriaceae	Anungitopsis
Dikarya	Ascomycota	Pezizomycotina	Dothideomycetes	Microthyriales	Microthyriaceae	Arnaudiella
Dikarya	Ascomycota	Pezizomycotina	Dothideomycetes	Microthyriales	Microthyriaceae	Calothyriopsis
Dikarya	Ascomycota	Pezizomycotina	Dothideomycetes	Microthyriales	Microthyriaceae	Chaetothyriothecium
Dikarya	Ascomycota	Pezizomycotina	Dothideomycetes	Microthyriales	Microthyriaceae	Clavatospora
Dikarya	Ascomycota	Pezizomycotina	Dothideomycetes	Microthyriales	Microthyriaceae	Hamatispora
Dikarya	Ascomycota	Pezizomycotina	Dothideomycetes	Microthyriales	Microthyriaceae	Hansfordiella
Dikarya	Ascomycota	Pezizomycotina	Dothideomycetes	Microthyriales	Microthyriaceae	Isthmomyces
Dikarya	Ascomycota	Pezizomycotina	Dothideomycetes	Microthyriales	Microthyriaceae	Keqinzhangia
Dikarya	Ascomycota	Pezizomycotina	Dothideomycetes	Microthyriales	Microthyriaceae	Microthyrium
Dikarya	Ascomycota	Pezizomycotina	Dothideomycetes	Microthyriales	Microthyriaceae	Neoanungitea
Dikarya	Ascomycota	Pezizomycotina	Dothideomycetes	Microthyriales	Microthyriaceae	Nothoanungitopsis
Dikarya	Ascomycota	Pezizomycotina	Dothideomycetes	Microthyriales	Microthyriaceae	Nothomicrothyrium
Dikarya	Ascomycota	Pezizomycotina	Dothideomycetes	Microthyriales	Microthyriaceae	Nothopenidiella
Dikarya	Ascomycota	Pezizomycotina	Dothideomycetes	Microthyriales	Microthyriaceae	Paramicrothyrium
Dikarya	Ascomycota	Pezizomycotina	Dothideomycetes	Microthyriales	Microthyriaceae	Paramirandina
Dikarya	Ascomycota	Pezizomycotina	Dothideomycetes	Microthyriales	Microthyriaceae	Pseudocorniculariella
Dikarya	Ascomycota	Pezizomycotina	Dothideomycetes	Microthyriales	Microthyriaceae	Pseudocoronospora
Dikarya	Ascomycota	Pezizomycotina	Dothideomycetes	Microthyriales	Microthyriaceae	Pseudomicrothyrium
Dikarya	Ascomycota	Pezizomycotina	Dothideomycetes	Microthyriales	Microthyriaceae	Pseudopenidiella
Dikarya	Ascomycota	Pezizomycotina	Dothideomycetes	Microthyriales	Microthyriaceae	Seynesiella
Dikarya	Ascomycota	Pezizomycotina	Dothideomycetes	Microthyriales	Microthyriaceae	Triscelophorus
Dikarya	Ascomycota	Pezizomycotina	Dothideomycetes	Microthyriales	Microthyriaceae	Triscelosporium
Dikarya	Ascomycota	Pezizomycotina	Dothideomycetes	Microthyriales	Microthyriaceae	Tumidispora
Dikarya	Ascomycota	Pezizomycotina	Dothideomycetes	Microthyriales	Microthyriales_fam_incertae_sedis	Heliocephala
Dikarya	Ascomycota	Pezizomycotina	Dothideomycetes	Microthyriales	Microthyriales_fam_incertae_sedis	Mitopeltis
Dikarya	Ascomycota	Pezizomycotina	Dothideomycetes	Microthyriales	Microthyriales_fam_incertae_sedis	Neocladophialophora
Dikarya	Ascomycota	Pezizomycotina	Dothideomycetes	Microthyriales	Microthyriales_fam_incertae_sedis	Neomicrothyrium
Dikarya	Ascomycota	Pezizomycotina	Dothideomycetes	Microthyriales	Microthyriales_fam_incertae_sedis	Neoscolecobasidium
Dikarya	Ascomycota	Pezizomycotina	Dothideomycetes	Microthyriales	Microthyriales_fam_incertae_sedis	Parazalerion
Dikarya	Ascomycota	Pezizomycotina	Dothideomycetes	Microthyriales	Microthyriales_fam_incertae_sedis	Pseudosoloacrosporiella
Dikarya	Ascomycota	Pezizomycotina	Dothideomycetes	Microthyriales	Microthyriales_fam_incertae_sedis	Thyriodictyella
Dikarya	Ascomycota	Pezizomycotina	Dothideomycetes	Minutisphaerales	Acrogenosporaceae	Acrogenospora
Dikarya	Ascomycota	Pezizomycotina	Dothideomycetes	Minutisphaerales	Minutisphaeraceae	Minutisphaera
Dikarya	Ascomycota	Pezizomycotina	Dothideomycetes	Monoblastiales	Eriomycetaceae	Eriomyces
Dikarya	Ascomycota	Pezizomycotina	Dothideomycetes	Monoblastiales	Eriomycetaceae	Funbolia
Dikarya	Ascomycota	Pezizomycotina	Dothideomycetes	Monoblastiales	Eriomycetaceae	Heleiosa
Dikarya	Ascomycota	Pezizomycotina	Dothideomycetes	Monoblastiales	Eriomycetaceae	Karstiomyces
Dikarya	Ascomycota	Pezizomycotina	Dothideomycetes	Monoblastiales	Eriomycetaceae	Sichuanomyces
Dikarya	Ascomycota	Pezizomycotina	Dothideomycetes	Monoblastiales	Monoblastiaceae	Acrocordia
Dikarya	Ascomycota	Pezizomycotina	Dothideomycetes	Monoblastiales	Monoblastiaceae	Anisomeridium
Dikarya	Ascomycota	Pezizomycotina	Dothideomycetes	Monoblastiales	Monoblastiaceae	Appendispora
Dikarya	Ascomycota	Pezizomycotina	Dothideomycetes	Monoblastiales	Monoblastiaceae	Caprettia
Dikarya	Ascomycota	Pezizomycotina	Dothideomycetes	Monoblastiales	Monoblastiaceae	Haudseptoria
Dikarya	Ascomycota	Pezizomycotina	Dothideomycetes	Monoblastiales	Monoblastiaceae	Italiofungus
Dikarya	Ascomycota	Pezizomycotina	Dothideomycetes	Monoblastiales	Monoblastiaceae	Megalotremis
Dikarya	Ascomycota	Pezizomycotina	Dothideomycetes	Monoblastiales	Monoblastiaceae	Microthelia
Dikarya	Ascomycota	Pezizomycotina	Dothideomycetes	Monoblastiales	Monoblastiaceae	Monoblastia
Dikarya	Ascomycota	Pezizomycotina	Dothideomycetes	Monoblastiales	Monoblastiaceae	Neoheleiosa
Dikarya	Ascomycota	Pezizomycotina	Dothideomycetes	Monoblastiales	Monoblastiaceae	Phellinocrescentia
Dikarya	Ascomycota	Pezizomycotina	Dothideomycetes	Monoblastiales	Monoblastiaceae	Pseudopassalora
Dikarya	Ascomycota	Pezizomycotina	Dothideomycetes	Monoblastiales	Monoblastiaceae	Trypetheliopsis
Dikarya	Ascomycota	Pezizomycotina	Dothideomycetes	Monodictyales	Monodictyaceae	Monodictys
Dikarya	Ascomycota	Pezizomycotina	Dothideomycetes	Murramarangomycetales	Murramarangomycetaceae	Murramarangomyces
Dikarya	Ascomycota	Pezizomycotina	Dothideomycetes	Murramarangomycetales	Murramarangomycetaceae	Phaeothyriolum
Dikarya	Ascomycota	Pezizomycotina	Dothideomycetes	Muyocopronales	Muyocopronaceae	Arxiella
Dikarya	Ascomycota	Pezizomycotina	Dothideomycetes	Muyocopronales	Muyocopronaceae	Leptodiscella
Dikarya	Ascomycota	Pezizomycotina	Dothideomycetes	Muyocopronales	Muyocopronaceae	Muyocopromyces
Dikarya	Ascomycota	Pezizomycotina	Dothideomycetes	Muyocopronales	Muyocopronaceae	Muyocopron
Dikarya	Ascomycota	Pezizomycotina	Dothideomycetes	Muyocopronales	Muyocopronaceae	Mycoleptodiscus
Dikarya	Ascomycota	Pezizomycotina	Dothideomycetes	Muyocopronales	Muyocopronaceae	Neocochlearomyces
Dikarya	Ascomycota	Pezizomycotina	Dothideomycetes	Muyocopronales	Muyocopronaceae	Neomycoleptodiscus
Dikarya	Ascomycota	Pezizomycotina	Dothideomycetes	Muyocopronales	Muyocopronaceae	Paramycoleptodiscus
Dikarya	Ascomycota	Pezizomycotina	Dothideomycetes	Muyocopronales	Muyocopronaceae	Pseudopalawania
Dikarya	Ascomycota	Pezizomycotina	Dothideomycetes	Muyocopronales	Muyocopronaceae	Quadrisporella
Dikarya	Ascomycota	Pezizomycotina	Dothideomycetes	Muyocopronales	Muyocopronaceae	Setoapiospora
Dikarya	Ascomycota	Pezizomycotina	Dothideomycetes	Mycosphaerellales	Aeminiaceae	Aeminium
Dikarya	Ascomycota	Pezizomycotina	Dothideomycetes	Mycosphaerellales	Aeminiaceae	Saxispiralis
Dikarya	Ascomycota	Pezizomycotina	Dothideomycetes	Mycosphaerellales	Cystocoleaceae	Cystocoleus
Dikarya	Ascomycota	Pezizomycotina	Dothideomycetes	Mycosphaerellales	Dissoconiaceae	Dissoconium
Dikarya	Ascomycota	Pezizomycotina	Dothideomycetes	Mycosphaerellales	Dissoconiaceae	Globoramichloridium
Dikarya	Ascomycota	Pezizomycotina	Dothideomycetes	Mycosphaerellales	Dissoconiaceae	Paradissoconium
Dikarya	Ascomycota	Pezizomycotina	Dothideomycetes	Mycosphaerellales	Dissoconiaceae	Pseudoveronaea
Dikarya	Ascomycota	Pezizomycotina	Dothideomycetes	Mycosphaerellales	Dissoconiaceae	Ramichloridium
Dikarya	Ascomycota	Pezizomycotina	Dothideomycetes	Mycosphaerellales	Dissoconiaceae	Uwebraunia
Dikarya	Ascomycota	Pezizomycotina	Dothideomycetes	Mycosphaerellales	Extremaceae	Castanedospora
Dikarya	Ascomycota	Pezizomycotina	Dothideomycetes	Mycosphaerellales	Extremaceae	Extremopsis
Dikarya	Ascomycota	Pezizomycotina	Dothideomycetes	Mycosphaerellales	Extremaceae	Extremus
Dikarya	Ascomycota	Pezizomycotina	Dothideomycetes	Mycosphaerellales	Extremaceae	Paradevriesia
Dikarya	Ascomycota	Pezizomycotina	Dothideomycetes	Mycosphaerellales	Extremaceae	Petrophila
Dikarya	Ascomycota	Pezizomycotina	Dothideomycetes	Mycosphaerellales	Extremaceae	Pseudocastanedospora
Dikarya	Ascomycota	Pezizomycotina	Dothideomycetes	Mycosphaerellales	Extremaceae	Pseudoramichloridium
Dikarya	Ascomycota	Pezizomycotina	Dothideomycetes	Mycosphaerellales	Extremaceae	Saxophila
Dikarya	Ascomycota	Pezizomycotina	Dothideomycetes	Mycosphaerellales	Extremaceae	Staninwardia
Dikarya	Ascomycota	Pezizomycotina	Dothideomycetes	Mycosphaerellales	Extremaceae	Vermiconia
Dikarya	Ascomycota	Pezizomycotina	Dothideomycetes	Mycosphaerellales	Extremaceae	Vermiconidia
Dikarya	Ascomycota	Pezizomycotina	Dothideomycetes	Mycosphaerellales	Mycosphaerellaceae	Acericercospora
Dikarya	Ascomycota	Pezizomycotina	Dothideomycetes	Mycosphaerellales	Mycosphaerellaceae	Acervuloseptoria
Dikarya	Ascomycota	Pezizomycotina	Dothideomycetes	Mycosphaerellales	Mycosphaerellaceae	Achorodothis
Dikarya	Ascomycota	Pezizomycotina	Dothideomycetes	Mycosphaerellales	Mycosphaerellaceae	Acrodesmis
Dikarya	Ascomycota	Pezizomycotina	Dothideomycetes	Mycosphaerellales	Mycosphaerellaceae	Acrotheca
Dikarya	Ascomycota	Pezizomycotina	Dothideomycetes	Mycosphaerellales	Mycosphaerellaceae	Allantophomoides
Dikarya	Ascomycota	Pezizomycotina	Dothideomycetes	Mycosphaerellales	Mycosphaerellaceae	Amycosphaerella
Dikarya	Ascomycota	Pezizomycotina	Dothideomycetes	Mycosphaerellales	Mycosphaerellaceae	Anematidium
Dikarya	Ascomycota	Pezizomycotina	Dothideomycetes	Mycosphaerellales	Mycosphaerellaceae	Anguillosporella
Dikarya	Ascomycota	Pezizomycotina	Dothideomycetes	Mycosphaerellales	Mycosphaerellaceae	Annellophora
Dikarya	Ascomycota	Pezizomycotina	Dothideomycetes	Mycosphaerellales	Mycosphaerellaceae	Annellophragmia
Dikarya	Ascomycota	Pezizomycotina	Dothideomycetes	Mycosphaerellales	Mycosphaerellaceae	Annellosympodia
Dikarya	Ascomycota	Pezizomycotina	Dothideomycetes	Mycosphaerellales	Mycosphaerellaceae	Annellosympodiella
Dikarya	Ascomycota	Pezizomycotina	Dothideomycetes	Mycosphaerellales	Mycosphaerellaceae	Apseudocercosporella
Dikarya	Ascomycota	Pezizomycotina	Dothideomycetes	Mycosphaerellales	Mycosphaerellaceae	Asperisporium
Dikarya	Ascomycota	Pezizomycotina	Dothideomycetes	Mycosphaerellales	Mycosphaerellaceae	Asteromidium
Dikarya	Ascomycota	Pezizomycotina	Dothideomycetes	Mycosphaerellales	Mycosphaerellaceae	Australosphaerella
Dikarya	Ascomycota	Pezizomycotina	Dothideomycetes	Mycosphaerellales	Mycosphaerellaceae	Berteromyces
Dikarya	Ascomycota	Pezizomycotina	Dothideomycetes	Mycosphaerellales	Mycosphaerellaceae	Biharia
Dikarya	Ascomycota	Pezizomycotina	Dothideomycetes	Mycosphaerellales	Mycosphaerellaceae	Brunneosphaerella
Dikarya	Ascomycota	Pezizomycotina	Dothideomycetes	Mycosphaerellales	Mycosphaerellaceae	Brunswickiella
Dikarya	Ascomycota	Pezizomycotina	Dothideomycetes	Mycosphaerellales	Mycosphaerellaceae	Bryopelta
Dikarya	Ascomycota	Pezizomycotina	Dothideomycetes	Mycosphaerellales	Mycosphaerellaceae	Camptomeriphila
Dikarya	Ascomycota	Pezizomycotina	Dothideomycetes	Mycosphaerellales	Mycosphaerellaceae	Camptomeris
Dikarya	Ascomycota	Pezizomycotina	Dothideomycetes	Mycosphaerellales	Mycosphaerellaceae	Caryophylloseptoria
Dikarya	Ascomycota	Pezizomycotina	Dothideomycetes	Mycosphaerellales	Mycosphaerellaceae	Catenulocercospora
Dikarya	Ascomycota	Pezizomycotina	Dothideomycetes	Mycosphaerellales	Mycosphaerellaceae	Ceratosperma
Dikarya	Ascomycota	Pezizomycotina	Dothideomycetes	Mycosphaerellales	Mycosphaerellaceae	Cercodeuterospora
Dikarya	Ascomycota	Pezizomycotina	Dothideomycetes	Mycosphaerellales	Mycosphaerellaceae	Cercoramularia
Dikarya	Ascomycota	Pezizomycotina	Dothideomycetes	Mycosphaerellales	Mycosphaerellaceae	Cercoseptoria
Dikarya	Ascomycota	Pezizomycotina	Dothideomycetes	Mycosphaerellales	Mycosphaerellaceae	Cercosperma
Dikarya	Ascomycota	Pezizomycotina	Dothideomycetes	Mycosphaerellales	Mycosphaerellaceae	Cercosphaerella
Dikarya	Ascomycota	Pezizomycotina	Dothideomycetes	Mycosphaerellales	Mycosphaerellaceae	Cercospora
Dikarya	Ascomycota	Pezizomycotina	Dothideomycetes	Mycosphaerellales	Mycosphaerellaceae	Cercosporella
Dikarya	Ascomycota	Pezizomycotina	Dothideomycetes	Mycosphaerellales	Mycosphaerellaceae	Cercosporidium
Dikarya	Ascomycota	Pezizomycotina	Dothideomycetes	Mycosphaerellales	Mycosphaerellaceae	Cercosporina
Dikarya	Ascomycota	Pezizomycotina	Dothideomycetes	Mycosphaerellales	Mycosphaerellaceae	Cercosporiopsis
Dikarya	Ascomycota	Pezizomycotina	Dothideomycetes	Mycosphaerellales	Mycosphaerellaceae	Cercostigmina
Dikarya	Ascomycota	Pezizomycotina	Dothideomycetes	Mycosphaerellales	Mycosphaerellaceae	Chuppomyces
Dikarya	Ascomycota	Pezizomycotina	Dothideomycetes	Mycosphaerellales	Mycosphaerellaceae	Cibiessia
Dikarya	Ascomycota	Pezizomycotina	Dothideomycetes	Mycosphaerellales	Mycosphaerellaceae	Ciferriella
Dikarya	Ascomycota	Pezizomycotina	Dothideomycetes	Mycosphaerellales	Mycosphaerellaceae	Cladocillium
Dikarya	Ascomycota	Pezizomycotina	Dothideomycetes	Mycosphaerellales	Mycosphaerellaceae	Cladosporiella
Dikarya	Ascomycota	Pezizomycotina	Dothideomycetes	Mycosphaerellales	Mycosphaerellaceae	Clarohilum
Dikarya	Ascomycota	Pezizomycotina	Dothideomycetes	Mycosphaerellales	Mycosphaerellaceae	Clypeispora
Dikarya	Ascomycota	Pezizomycotina	Dothideomycetes	Mycosphaerellales	Mycosphaerellaceae	Clypeosphaerella
Dikarya	Ascomycota	Pezizomycotina	Dothideomycetes	Mycosphaerellales	Mycosphaerellaceae	Collapsimycopappus
Dikarya	Ascomycota	Pezizomycotina	Dothideomycetes	Mycosphaerellales	Mycosphaerellaceae	Collarispora
Dikarya	Ascomycota	Pezizomycotina	Dothideomycetes	Mycosphaerellales	Mycosphaerellaceae	Colletogloeopsis
Dikarya	Ascomycota	Pezizomycotina	Dothideomycetes	Mycosphaerellales	Mycosphaerellaceae	Colletogloeum
Dikarya	Ascomycota	Pezizomycotina	Dothideomycetes	Mycosphaerellales	Mycosphaerellaceae	Coremiopassalora
Dikarya	Ascomycota	Pezizomycotina	Dothideomycetes	Mycosphaerellales	Mycosphaerellaceae	Cyclodothis
Dikarya	Ascomycota	Pezizomycotina	Dothideomycetes	Mycosphaerellales	Mycosphaerellaceae	Cymadothea
Dikarya	Ascomycota	Pezizomycotina	Dothideomycetes	Mycosphaerellales	Mycosphaerellaceae	Cytostagonospora
Dikarya	Ascomycota	Pezizomycotina	Dothideomycetes	Mycosphaerellales	Mycosphaerellaceae	Deightonomyces
Dikarya	Ascomycota	Pezizomycotina	Dothideomycetes	Mycosphaerellales	Mycosphaerellaceae	Denticularia
Dikarya	Ascomycota	Pezizomycotina	Dothideomycetes	Mycosphaerellales	Mycosphaerellaceae	Devonomyces
Dikarya	Ascomycota	Pezizomycotina	Dothideomycetes	Mycosphaerellales	Mycosphaerellaceae	Dictyocephala
Dikarya	Ascomycota	Pezizomycotina	Dothideomycetes	Mycosphaerellales	Mycosphaerellaceae	Dictyodesmium
Dikarya	Ascomycota	Pezizomycotina	Dothideomycetes	Mycosphaerellales	Mycosphaerellaceae	Dictyosporina
Dikarya	Ascomycota	Pezizomycotina	Dothideomycetes	Mycosphaerellales	Mycosphaerellaceae	Didymaria
Dikarya	Ascomycota	Pezizomycotina	Dothideomycetes	Mycosphaerellales	Mycosphaerellaceae	Didymellina
Dikarya	Ascomycota	Pezizomycotina	Dothideomycetes	Mycosphaerellales	Mycosphaerellaceae	Didymochora
Dikarya	Ascomycota	Pezizomycotina	Dothideomycetes	Mycosphaerellales	Mycosphaerellaceae	Distocercospora
Dikarya	Ascomycota	Pezizomycotina	Dothideomycetes	Mycosphaerellales	Mycosphaerellaceae	Distocercosporaster
Dikarya	Ascomycota	Pezizomycotina	Dothideomycetes	Mycosphaerellales	Mycosphaerellaceae	Distomycovellosiella
Dikarya	Ascomycota	Pezizomycotina	Dothideomycetes	Mycosphaerellales	Mycosphaerellaceae	Dothistroma
Dikarya	Ascomycota	Pezizomycotina	Dothideomycetes	Mycosphaerellales	Mycosphaerellaceae	Elletevera
Dikarya	Ascomycota	Pezizomycotina	Dothideomycetes	Mycosphaerellales	Mycosphaerellaceae	Epicoleosporium
Dikarya	Ascomycota	Pezizomycotina	Dothideomycetes	Mycosphaerellales	Mycosphaerellaceae	Episphaerella
Dikarya	Ascomycota	Pezizomycotina	Dothideomycetes	Mycosphaerellales	Mycosphaerellaceae	Eriocercospora
Dikarya	Ascomycota	Pezizomycotina	Dothideomycetes	Mycosphaerellales	Mycosphaerellaceae	Eriocercosporella
Dikarya	Ascomycota	Pezizomycotina	Dothideomycetes	Mycosphaerellales	Mycosphaerellaceae	Eruptio
Dikarya	Ascomycota	Pezizomycotina	Dothideomycetes	Mycosphaerellales	Mycosphaerellaceae	Euryachora
Dikarya	Ascomycota	Pezizomycotina	Dothideomycetes	Mycosphaerellales	Mycosphaerellaceae	Exosporium
Dikarya	Ascomycota	Pezizomycotina	Dothideomycetes	Mycosphaerellales	Mycosphaerellaceae	Exutisphaerella
Dikarya	Ascomycota	Pezizomycotina	Dothideomycetes	Mycosphaerellales	Mycosphaerellaceae	Filiella
Dikarya	Ascomycota	Pezizomycotina	Dothideomycetes	Mycosphaerellales	Mycosphaerellaceae	Fulvia
Dikarya	Ascomycota	Pezizomycotina	Dothideomycetes	Mycosphaerellales	Mycosphaerellaceae	Fusicladiella
Dikarya	Ascomycota	Pezizomycotina	Dothideomycetes	Mycosphaerellales	Mycosphaerellaceae	Fusoidiella
Dikarya	Ascomycota	Pezizomycotina	Dothideomycetes	Mycosphaerellales	Mycosphaerellaceae	Geastrumia
Dikarya	Ascomycota	Pezizomycotina	Dothideomycetes	Mycosphaerellales	Mycosphaerellaceae	Gillotia
Dikarya	Ascomycota	Pezizomycotina	Dothideomycetes	Mycosphaerellales	Mycosphaerellaceae	Gloeosporium
Dikarya	Ascomycota	Pezizomycotina	Dothideomycetes	Mycosphaerellales	Mycosphaerellaceae	Gomphinaria
Dikarya	Ascomycota	Pezizomycotina	Dothideomycetes	Mycosphaerellales	Mycosphaerellaceae	Graminopassalora
Dikarya	Ascomycota	Pezizomycotina	Dothideomycetes	Mycosphaerellales	Mycosphaerellaceae	Haplodothis
Dikarya	Ascomycota	Pezizomycotina	Dothideomycetes	Mycosphaerellales	Mycosphaerellaceae	Hawksworthiana
Dikarya	Ascomycota	Pezizomycotina	Dothideomycetes	Mycosphaerellales	Mycosphaerellaceae	Helicomina
Dikarya	Ascomycota	Pezizomycotina	Dothideomycetes	Mycosphaerellales	Mycosphaerellaceae	Hippopotamyces
Dikarya	Ascomycota	Pezizomycotina	Dothideomycetes	Mycosphaerellales	Mycosphaerellaceae	Hirudinaria
Dikarya	Ascomycota	Pezizomycotina	Dothideomycetes	Mycosphaerellales	Mycosphaerellaceae	Hyalocercosporidium
Dikarya	Ascomycota	Pezizomycotina	Dothideomycetes	Mycosphaerellales	Mycosphaerellaceae	Hyalodictys
Dikarya	Ascomycota	Pezizomycotina	Dothideomycetes	Mycosphaerellales	Mycosphaerellaceae	Hyalodothis
Dikarya	Ascomycota	Pezizomycotina	Dothideomycetes	Mycosphaerellales	Mycosphaerellaceae	Hyalozasmidium
Dikarya	Ascomycota	Pezizomycotina	Dothideomycetes	Mycosphaerellales	Mycosphaerellaceae	Isariella
Dikarya	Ascomycota	Pezizomycotina	Dothideomycetes	Mycosphaerellales	Mycosphaerellaceae	Isariopsella
Dikarya	Ascomycota	Pezizomycotina	Dothideomycetes	Mycosphaerellales	Mycosphaerellaceae	Isariopsis
Dikarya	Ascomycota	Pezizomycotina	Dothideomycetes	Mycosphaerellales	Mycosphaerellaceae	Jaczewskiella
Dikarya	Ascomycota	Pezizomycotina	Dothideomycetes	Mycosphaerellales	Mycosphaerellaceae	Jahniella
Dikarya	Ascomycota	Pezizomycotina	Dothideomycetes	Mycosphaerellales	Mycosphaerellaceae	Janetia
Dikarya	Ascomycota	Pezizomycotina	Dothideomycetes	Mycosphaerellales	Mycosphaerellaceae	Juncomyces
Dikarya	Ascomycota	Pezizomycotina	Dothideomycetes	Mycosphaerellales	Mycosphaerellaceae	Laocoon
Dikarya	Ascomycota	Pezizomycotina	Dothideomycetes	Mycosphaerellales	Mycosphaerellaceae	Lecanosticta
Dikarya	Ascomycota	Pezizomycotina	Dothideomycetes	Mycosphaerellales	Mycosphaerellaceae	Lecanostictopsis
Dikarya	Ascomycota	Pezizomycotina	Dothideomycetes	Mycosphaerellales	Mycosphaerellaceae	Lembosiopsis
Dikarya	Ascomycota	Pezizomycotina	Dothideomycetes	Mycosphaerellales	Mycosphaerellaceae	Lophiosphaerella
Dikarya	Ascomycota	Pezizomycotina	Dothideomycetes	Mycosphaerellales	Mycosphaerellaceae	Madagascaromyces
Dikarya	Ascomycota	Pezizomycotina	Dothideomycetes	Mycosphaerellales	Mycosphaerellaceae	Marcosia
Dikarya	Ascomycota	Pezizomycotina	Dothideomycetes	Mycosphaerellales	Mycosphaerellaceae	Megaloseptoria
Dikarya	Ascomycota	Pezizomycotina	Dothideomycetes	Mycosphaerellales	Mycosphaerellaceae	Melanodothis
Dikarya	Ascomycota	Pezizomycotina	Dothideomycetes	Mycosphaerellales	Mycosphaerellaceae	Microcyclosporella
Dikarya	Ascomycota	Pezizomycotina	Dothideomycetes	Mycosphaerellales	Mycosphaerellaceae	Micronectriella
Dikarya	Ascomycota	Pezizomycotina	Dothideomycetes	Mycosphaerellales	Mycosphaerellaceae	Micronematomyces
Dikarya	Ascomycota	Pezizomycotina	Dothideomycetes	Mycosphaerellales	Mycosphaerellaceae	Miuraea
Dikarya	Ascomycota	Pezizomycotina	Dothideomycetes	Mycosphaerellales	Mycosphaerellaceae	Mycodiella
Dikarya	Ascomycota	Pezizomycotina	Dothideomycetes	Mycosphaerellales	Mycosphaerellaceae	Mycoporis
Dikarya	Ascomycota	Pezizomycotina	Dothideomycetes	Mycosphaerellales	Mycosphaerellaceae	Mycosphaerella
Dikarya	Ascomycota	Pezizomycotina	Dothideomycetes	Mycosphaerellales	Mycosphaerellaceae	Mycosphaerelloides
Dikarya	Ascomycota	Pezizomycotina	Dothideomycetes	Mycosphaerellales	Mycosphaerellaceae	Mycovellosiella
Dikarya	Ascomycota	Pezizomycotina	Dothideomycetes	Mycosphaerellales	Mycosphaerellaceae	Neoacervuloseptoria
Dikarya	Ascomycota	Pezizomycotina	Dothideomycetes	Mycosphaerellales	Mycosphaerellaceae	Neoceratosperma
Dikarya	Ascomycota	Pezizomycotina	Dothideomycetes	Mycosphaerellales	Mycosphaerellaceae	Neocercospora
Dikarya	Ascomycota	Pezizomycotina	Dothideomycetes	Mycosphaerellales	Mycosphaerellaceae	Neocercosporella
Dikarya	Ascomycota	Pezizomycotina	Dothideomycetes	Mycosphaerellales	Mycosphaerellaceae	Neocercosporidium
Dikarya	Ascomycota	Pezizomycotina	Dothideomycetes	Mycosphaerellales	Mycosphaerellaceae	Neodeightoniella
Dikarya	Ascomycota	Pezizomycotina	Dothideomycetes	Mycosphaerellales	Mycosphaerellaceae	Neokamalomyces
Dikarya	Ascomycota	Pezizomycotina	Dothideomycetes	Mycosphaerellales	Mycosphaerellaceae	Neokirramyces
Dikarya	Ascomycota	Pezizomycotina	Dothideomycetes	Mycosphaerellales	Mycosphaerellaceae	Neomycosphaerella
Dikarya	Ascomycota	Pezizomycotina	Dothideomycetes	Mycosphaerellales	Mycosphaerellaceae	Neoovularia
Dikarya	Ascomycota	Pezizomycotina	Dothideomycetes	Mycosphaerellales	Mycosphaerellaceae	Neopenidiella
Dikarya	Ascomycota	Pezizomycotina	Dothideomycetes	Mycosphaerellales	Mycosphaerellaceae	Neophloeospora
Dikarya	Ascomycota	Pezizomycotina	Dothideomycetes	Mycosphaerellales	Mycosphaerellaceae	Neopseudocercospora
Dikarya	Ascomycota	Pezizomycotina	Dothideomycetes	Mycosphaerellales	Mycosphaerellaceae	Neopseudocercosporella
Dikarya	Ascomycota	Pezizomycotina	Dothideomycetes	Mycosphaerellales	Mycosphaerellaceae	Neoramichloridium
Dikarya	Ascomycota	Pezizomycotina	Dothideomycetes	Mycosphaerellales	Mycosphaerellaceae	Neoramularia
Dikarya	Ascomycota	Pezizomycotina	Dothideomycetes	Mycosphaerellales	Mycosphaerellaceae	Neoramulariopsis
Dikarya	Ascomycota	Pezizomycotina	Dothideomycetes	Mycosphaerellales	Mycosphaerellaceae	Neoseptoria
Dikarya	Ascomycota	Pezizomycotina	Dothideomycetes	Mycosphaerellales	Mycosphaerellaceae	Neosonderhenia
Dikarya	Ascomycota	Pezizomycotina	Dothideomycetes	Mycosphaerellales	Mycosphaerellaceae	Nothopassalora
Dikarya	Ascomycota	Pezizomycotina	Dothideomycetes	Mycosphaerellales	Mycosphaerellaceae	Nothopericoniella
Dikarya	Ascomycota	Pezizomycotina	Dothideomycetes	Mycosphaerellales	Mycosphaerellaceae	Nothophaeocryptopus
Dikarya	Ascomycota	Pezizomycotina	Dothideomycetes	Mycosphaerellales	Mycosphaerellaceae	Nothopseudocercospora
Dikarya	Ascomycota	Pezizomycotina	Dothideomycetes	Mycosphaerellales	Mycosphaerellaceae	Nothoseptoria
Dikarya	Ascomycota	Pezizomycotina	Dothideomycetes	Mycosphaerellales	Mycosphaerellaceae	Oedothea
Dikarya	Ascomycota	Pezizomycotina	Dothideomycetes	Mycosphaerellales	Mycosphaerellaceae	Ophiocarpella
Dikarya	Ascomycota	Pezizomycotina	Dothideomycetes	Mycosphaerellales	Mycosphaerellaceae	Oreophylla
Dikarya	Ascomycota	Pezizomycotina	Dothideomycetes	Mycosphaerellales	Mycosphaerellaceae	Ormathodium
Dikarya	Ascomycota	Pezizomycotina	Dothideomycetes	Mycosphaerellales	Mycosphaerellaceae	Ovosphaerella
Dikarya	Ascomycota	Pezizomycotina	Dothideomycetes	Mycosphaerellales	Mycosphaerellaceae	Ovularia
Dikarya	Ascomycota	Pezizomycotina	Dothideomycetes	Mycosphaerellales	Mycosphaerellaceae	Pachyramichloridium
Dikarya	Ascomycota	Pezizomycotina	Dothideomycetes	Mycosphaerellales	Mycosphaerellaceae	Pallidocercospora
Dikarya	Ascomycota	Pezizomycotina	Dothideomycetes	Mycosphaerellales	Mycosphaerellaceae	Pantospora
Dikarya	Ascomycota	Pezizomycotina	Dothideomycetes	Mycosphaerellales	Mycosphaerellaceae	Paracercospora
Dikarya	Ascomycota	Pezizomycotina	Dothideomycetes	Mycosphaerellales	Mycosphaerellaceae	Paracercosporidium
Dikarya	Ascomycota	Pezizomycotina	Dothideomycetes	Mycosphaerellales	Mycosphaerellaceae	Paramycosphaerella
Dikarya	Ascomycota	Pezizomycotina	Dothideomycetes	Mycosphaerellales	Mycosphaerellaceae	Paramycovellosiella
Dikarya	Ascomycota	Pezizomycotina	Dothideomycetes	Mycosphaerellales	Mycosphaerellaceae	Parapallidocercospora
Dikarya	Ascomycota	Pezizomycotina	Dothideomycetes	Mycosphaerellales	Mycosphaerellaceae	Parastenella
Dikarya	Ascomycota	Pezizomycotina	Dothideomycetes	Mycosphaerellales	Mycosphaerellaceae	Passalora
Dikarya	Ascomycota	Pezizomycotina	Dothideomycetes	Mycosphaerellales	Mycosphaerellaceae	Pedrocrousiella
Dikarya	Ascomycota	Pezizomycotina	Dothideomycetes	Mycosphaerellales	Mycosphaerellaceae	Phacellium
Dikarya	Ascomycota	Pezizomycotina	Dothideomycetes	Mycosphaerellales	Mycosphaerellaceae	Phaeocercospora
Dikarya	Ascomycota	Pezizomycotina	Dothideomycetes	Mycosphaerellales	Mycosphaerellaceae	Phaeoisariopsis
Dikarya	Ascomycota	Pezizomycotina	Dothideomycetes	Mycosphaerellales	Mycosphaerellaceae	Phaeophleospora
Dikarya	Ascomycota	Pezizomycotina	Dothideomycetes	Mycosphaerellales	Mycosphaerellaceae	Phaeophloeosporella
Dikarya	Ascomycota	Pezizomycotina	Dothideomycetes	Mycosphaerellales	Mycosphaerellaceae	Phaeoramularia
Dikarya	Ascomycota	Pezizomycotina	Dothideomycetes	Mycosphaerellales	Mycosphaerellaceae	Pharcidia
Dikarya	Ascomycota	Pezizomycotina	Dothideomycetes	Mycosphaerellales	Mycosphaerellaceae	Phloeospora
Dikarya	Ascomycota	Pezizomycotina	Dothideomycetes	Mycosphaerellales	Mycosphaerellaceae	Phlyctaeniella
Dikarya	Ascomycota	Pezizomycotina	Dothideomycetes	Mycosphaerellales	Mycosphaerellaceae	Piricauda
Dikarya	Ascomycota	Pezizomycotina	Dothideomycetes	Mycosphaerellales	Mycosphaerellaceae	Pleopassalora
Dikarya	Ascomycota	Pezizomycotina	Dothideomycetes	Mycosphaerellales	Mycosphaerellaceae	Pleuropassalora
Dikarya	Ascomycota	Pezizomycotina	Dothideomycetes	Mycosphaerellales	Mycosphaerellaceae	Pleurovularia
Dikarya	Ascomycota	Pezizomycotina	Dothideomycetes	Mycosphaerellales	Mycosphaerellaceae	Pluripassalora
Dikarya	Ascomycota	Pezizomycotina	Dothideomycetes	Mycosphaerellales	Mycosphaerellaceae	Plurivorosphaerella
Dikarya	Ascomycota	Pezizomycotina	Dothideomycetes	Mycosphaerellales	Mycosphaerellaceae	Polyphialoseptoria
Dikarya	Ascomycota	Pezizomycotina	Dothideomycetes	Mycosphaerellales	Mycosphaerellaceae	Polysporella
Dikarya	Ascomycota	Pezizomycotina	Dothideomycetes	Mycosphaerellales	Mycosphaerellaceae	Polythrincium
Dikarya	Ascomycota	Pezizomycotina	Dothideomycetes	Mycosphaerellales	Mycosphaerellaceae	Prathigadoides
Dikarya	Ascomycota	Pezizomycotina	Dothideomycetes	Mycosphaerellales	Mycosphaerellaceae	Protostegia
Dikarya	Ascomycota	Pezizomycotina	Dothideomycetes	Mycosphaerellales	Mycosphaerellaceae	Pruniphilomyces
Dikarya	Ascomycota	Pezizomycotina	Dothideomycetes	Mycosphaerellales	Mycosphaerellaceae	Pseudocercospora
Dikarya	Ascomycota	Pezizomycotina	Dothideomycetes	Mycosphaerellales	Mycosphaerellaceae	Pseudocercosporella
Dikarya	Ascomycota	Pezizomycotina	Dothideomycetes	Mycosphaerellales	Mycosphaerellaceae	Pseudocercosporidium
Dikarya	Ascomycota	Pezizomycotina	Dothideomycetes	Mycosphaerellales	Mycosphaerellaceae	Pseudodidymaria
Dikarya	Ascomycota	Pezizomycotina	Dothideomycetes	Mycosphaerellales	Mycosphaerellaceae	Pseudopericoniella
Dikarya	Ascomycota	Pezizomycotina	Dothideomycetes	Mycosphaerellales	Mycosphaerellaceae	Pseudophaeophleospora
Dikarya	Ascomycota	Pezizomycotina	Dothideomycetes	Mycosphaerellales	Mycosphaerellaceae	Pseudophaeoramularia
Dikarya	Ascomycota	Pezizomycotina	Dothideomycetes	Mycosphaerellales	Mycosphaerellaceae	Pseudopuccinia
Dikarya	Ascomycota	Pezizomycotina	Dothideomycetes	Mycosphaerellales	Mycosphaerellaceae	Pseudostigmidium
Dikarya	Ascomycota	Pezizomycotina	Dothideomycetes	Mycosphaerellales	Mycosphaerellaceae	Pseudozasmidium
Dikarya	Ascomycota	Pezizomycotina	Dothideomycetes	Mycosphaerellales	Mycosphaerellaceae	Pseudovularia
Dikarya	Ascomycota	Pezizomycotina	Dothideomycetes	Mycosphaerellales	Mycosphaerellaceae	Pteridopassalora
Dikarya	Ascomycota	Pezizomycotina	Dothideomycetes	Mycosphaerellales	Mycosphaerellaceae	Quasiphloeospora
Dikarya	Ascomycota	Pezizomycotina	Dothideomycetes	Mycosphaerellales	Mycosphaerellaceae	Ragnhildiana
Dikarya	Ascomycota	Pezizomycotina	Dothideomycetes	Mycosphaerellales	Mycosphaerellaceae	Ramularia
Dikarya	Ascomycota	Pezizomycotina	Dothideomycetes	Mycosphaerellales	Mycosphaerellaceae	Ramulariopsis
Dikarya	Ascomycota	Pezizomycotina	Dothideomycetes	Mycosphaerellales	Mycosphaerellaceae	Ramularisphaerella
Dikarya	Ascomycota	Pezizomycotina	Dothideomycetes	Mycosphaerellales	Mycosphaerellaceae	Ramulispora
Dikarya	Ascomycota	Pezizomycotina	Dothideomycetes	Mycosphaerellales	Mycosphaerellaceae	Rhabdospora
Dikarya	Ascomycota	Pezizomycotina	Dothideomycetes	Mycosphaerellales	Mycosphaerellaceae	Rhachisphaerella
Dikarya	Ascomycota	Pezizomycotina	Dothideomycetes	Mycosphaerellales	Mycosphaerellaceae	Rhopaloconidium
Dikarya	Ascomycota	Pezizomycotina	Dothideomycetes	Mycosphaerellales	Mycosphaerellaceae	Rosenscheldiella
Dikarya	Ascomycota	Pezizomycotina	Dothideomycetes	Mycosphaerellales	Mycosphaerellaceae	Rosisphaerella
Dikarya	Ascomycota	Pezizomycotina	Dothideomycetes	Mycosphaerellales	Mycosphaerellaceae	Ruptoseptoria
Dikarya	Ascomycota	Pezizomycotina	Dothideomycetes	Mycosphaerellales	Mycosphaerellaceae	Scirrhia
Dikarya	Ascomycota	Pezizomycotina	Dothideomycetes	Mycosphaerellales	Mycosphaerellaceae	Scolecostigmina
Dikarya	Ascomycota	Pezizomycotina	Dothideomycetes	Mycosphaerellales	Mycosphaerellaceae	Semipseudocercospora
Dikarya	Ascomycota	Pezizomycotina	Dothideomycetes	Mycosphaerellales	Mycosphaerellaceae	Septocylindrium
Dikarya	Ascomycota	Pezizomycotina	Dothideomycetes	Mycosphaerellales	Mycosphaerellaceae	Septopatella
Dikarya	Ascomycota	Pezizomycotina	Dothideomycetes	Mycosphaerellales	Mycosphaerellaceae	Septoria
Dikarya	Ascomycota	Pezizomycotina	Dothideomycetes	Mycosphaerellales	Mycosphaerellaceae	Septoriopsis
Dikarya	Ascomycota	Pezizomycotina	Dothideomycetes	Mycosphaerellales	Mycosphaerellaceae	Septorisphaerella
Dikarya	Ascomycota	Pezizomycotina	Dothideomycetes	Mycosphaerellales	Mycosphaerellaceae	Sirosporium
Dikarya	Ascomycota	Pezizomycotina	Dothideomycetes	Mycosphaerellales	Mycosphaerellaceae	Sonderhenia
Dikarya	Ascomycota	Pezizomycotina	Dothideomycetes	Mycosphaerellales	Mycosphaerellaceae	Sphaerellothecium
Dikarya	Ascomycota	Pezizomycotina	Dothideomycetes	Mycosphaerellales	Mycosphaerellaceae	Sphaerulina
Dikarya	Ascomycota	Pezizomycotina	Dothideomycetes	Mycosphaerellales	Mycosphaerellaceae	Spilosphaeria
Dikarya	Ascomycota	Pezizomycotina	Dothideomycetes	Mycosphaerellales	Mycosphaerellaceae	Stenellopsis
Dikarya	Ascomycota	Pezizomycotina	Dothideomycetes	Mycosphaerellales	Mycosphaerellaceae	Stenospora
Dikarya	Ascomycota	Pezizomycotina	Dothideomycetes	Mycosphaerellales	Mycosphaerellaceae	Sthughesia
Dikarya	Ascomycota	Pezizomycotina	Dothideomycetes	Mycosphaerellales	Mycosphaerellaceae	Stictosepta
Dikarya	Ascomycota	Pezizomycotina	Dothideomycetes	Mycosphaerellales	Mycosphaerellaceae	Stigmidium
Dikarya	Ascomycota	Pezizomycotina	Dothideomycetes	Mycosphaerellales	Mycosphaerellaceae	Stigmina
Dikarya	Ascomycota	Pezizomycotina	Dothideomycetes	Mycosphaerellales	Mycosphaerellaceae	Stromatoseptoria
Dikarya	Ascomycota	Pezizomycotina	Dothideomycetes	Mycosphaerellales	Mycosphaerellaceae	Sultanimyces
Dikarya	Ascomycota	Pezizomycotina	Dothideomycetes	Mycosphaerellales	Mycosphaerellaceae	Zasmidium
Dikarya	Ascomycota	Pezizomycotina	Dothideomycetes	Mycosphaerellales	Mycosphaerellaceae	Zymoseptoria
Dikarya	Ascomycota	Pezizomycotina	Dothideomycetes	Mycosphaerellales	Mycosphaerellaceae	Tandonella
Dikarya	Ascomycota	Pezizomycotina	Dothideomycetes	Mycosphaerellales	Mycosphaerellaceae	Tapeinosporium
Dikarya	Ascomycota	Pezizomycotina	Dothideomycetes	Mycosphaerellales	Mycosphaerellaceae	Trochophora
Dikarya	Ascomycota	Pezizomycotina	Dothideomycetes	Mycosphaerellales	Mycosphaerellaceae	Uwemyces
Dikarya	Ascomycota	Pezizomycotina	Dothideomycetes	Mycosphaerellales	Mycosphaerellaceae	Walkaminomyces
Dikarya	Ascomycota	Pezizomycotina	Dothideomycetes	Mycosphaerellales	Mycosphaerellaceae	Walkeromyces
Dikarya	Ascomycota	Pezizomycotina	Dothideomycetes	Mycosphaerellales	Mycosphaerellaceae	Wernerella
Dikarya	Ascomycota	Pezizomycotina	Dothideomycetes	Mycosphaerellales	Mycosphaerellaceae	Verrucisporota
Dikarya	Ascomycota	Pezizomycotina	Dothideomycetes	Mycosphaerellales	Mycosphaerellaceae	Virgasporium
Dikarya	Ascomycota	Pezizomycotina	Dothideomycetes	Mycosphaerellales	Mycosphaerellaceae	Virosphaerella
Dikarya	Ascomycota	Pezizomycotina	Dothideomycetes	Mycosphaerellales	Mycosphaerellaceae	Xenomycosphaerella
Dikarya	Ascomycota	Pezizomycotina	Dothideomycetes	Mycosphaerellales	Mycosphaerellaceae	Xenopassalora
Dikarya	Ascomycota	Pezizomycotina	Dothideomycetes	Mycosphaerellales	Mycosphaerellaceae	Xenoramularia
Dikarya	Ascomycota	Pezizomycotina	Dothideomycetes	Mycosphaerellales	Mycosphaerellaceae	Xenosonderhenia
Dikarya	Ascomycota	Pezizomycotina	Dothideomycetes	Mycosphaerellales	Mycosphaerellaceae	Xenosonderhenioides
Dikarya	Ascomycota	Pezizomycotina	Dothideomycetes	Mycosphaerellales	Mycosphaerellales_fam_incertae_sedis	Mucomycosphaerella
Dikarya	Ascomycota	Pezizomycotina	Dothideomycetes	Mycosphaerellales	Mycosphaerellales_fam_incertae_sedis	Neohortaea
Dikarya	Ascomycota	Pezizomycotina	Dothideomycetes	Mycosphaerellales	Neodevriesiaceae	Neodevriesia
Dikarya	Ascomycota	Pezizomycotina	Dothideomycetes	Mycosphaerellales	Neodevriesiaceae	Tripospermum
Dikarya	Ascomycota	Pezizomycotina	Dothideomycetes	Mycosphaerellales	Phaeothecaceae	Phaeotheca
Dikarya	Ascomycota	Pezizomycotina	Dothideomycetes	Mycosphaerellales	Phaeothecoidiellaceae	Chaetothyrina
Dikarya	Ascomycota	Pezizomycotina	Dothideomycetes	Mycosphaerellales	Phaeothecoidiellaceae	Exopassalora
Dikarya	Ascomycota	Pezizomycotina	Dothideomycetes	Mycosphaerellales	Phaeothecoidiellaceae	Houjia
Dikarya	Ascomycota	Pezizomycotina	Dothideomycetes	Mycosphaerellales	Phaeothecoidiellaceae	Neochaetothyrina
Dikarya	Ascomycota	Pezizomycotina	Dothideomycetes	Mycosphaerellales	Phaeothecoidiellaceae	Nowamyces
Dikarya	Ascomycota	Pezizomycotina	Dothideomycetes	Mycosphaerellales	Phaeothecoidiellaceae	Phaeothecoidiella
Dikarya	Ascomycota	Pezizomycotina	Dothideomycetes	Mycosphaerellales	Phaeothecoidiellaceae	Pseudorepetophragma
Dikarya	Ascomycota	Pezizomycotina	Dothideomycetes	Mycosphaerellales	Phaeothecoidiellaceae	Pseudostomiopeltis
Dikarya	Ascomycota	Pezizomycotina	Dothideomycetes	Mycosphaerellales	Phaeothecoidiellaceae	Rivilata
Dikarya	Ascomycota	Pezizomycotina	Dothideomycetes	Mycosphaerellales	Phaeothecoidiellaceae	Sporidesmajora
Dikarya	Ascomycota	Pezizomycotina	Dothideomycetes	Mycosphaerellales	Phaeothecoidiellaceae	Translucidithyrium
Dikarya	Ascomycota	Pezizomycotina	Dothideomycetes	Mycosphaerellales	Phillipsiellaceae	Nothocladosporium
Dikarya	Ascomycota	Pezizomycotina	Dothideomycetes	Mycosphaerellales	Phillipsiellaceae	Phillipsiella
Dikarya	Ascomycota	Pezizomycotina	Dothideomycetes	Mycosphaerellales	Teratosphaeriaceae	Acidiella
Dikarya	Ascomycota	Pezizomycotina	Dothideomycetes	Mycosphaerellales	Teratosphaeriaceae	Acidomyces
Dikarya	Ascomycota	Pezizomycotina	Dothideomycetes	Mycosphaerellales	Teratosphaeriaceae	Acrodontium
Dikarya	Ascomycota	Pezizomycotina	Dothideomycetes	Mycosphaerellales	Teratosphaeriaceae	Actinocladium
Dikarya	Ascomycota	Pezizomycotina	Dothideomycetes	Mycosphaerellales	Teratosphaeriaceae	Apenidiella
Dikarya	Ascomycota	Pezizomycotina	Dothideomycetes	Mycosphaerellales	Teratosphaeriaceae	Araucasphaeria
Dikarya	Ascomycota	Pezizomycotina	Dothideomycetes	Mycosphaerellales	Teratosphaeriaceae	Aulographina
Dikarya	Ascomycota	Pezizomycotina	Dothideomycetes	Mycosphaerellales	Teratosphaeriaceae	Austroafricana
Dikarya	Ascomycota	Pezizomycotina	Dothideomycetes	Mycosphaerellales	Teratosphaeriaceae	Austrostigmidium
Dikarya	Ascomycota	Pezizomycotina	Dothideomycetes	Mycosphaerellales	Teratosphaeriaceae	Batcheloromyces
Dikarya	Ascomycota	Pezizomycotina	Dothideomycetes	Mycosphaerellales	Teratosphaeriaceae	Baudoinia
Dikarya	Ascomycota	Pezizomycotina	Dothideomycetes	Mycosphaerellales	Teratosphaeriaceae	Bryochiton
Dikarya	Ascomycota	Pezizomycotina	Dothideomycetes	Mycosphaerellales	Teratosphaeriaceae	Caatingomyces
Dikarya	Ascomycota	Pezizomycotina	Dothideomycetes	Mycosphaerellales	Teratosphaeriaceae	Caeliomyces
Dikarya	Ascomycota	Pezizomycotina	Dothideomycetes	Mycosphaerellales	Teratosphaeriaceae	Camarosporula
Dikarya	Ascomycota	Pezizomycotina	Dothideomycetes	Mycosphaerellales	Teratosphaeriaceae	Capnobotryella
Dikarya	Ascomycota	Pezizomycotina	Dothideomycetes	Mycosphaerellales	Teratosphaeriaceae	Capnocheirides
Dikarya	Ascomycota	Pezizomycotina	Dothideomycetes	Mycosphaerellales	Teratosphaeriaceae	Catenulostroma
Dikarya	Ascomycota	Pezizomycotina	Dothideomycetes	Mycosphaerellales	Teratosphaeriaceae	Constantinomyces
Dikarya	Ascomycota	Pezizomycotina	Dothideomycetes	Mycosphaerellales	Teratosphaeriaceae	Davisoniella
Dikarya	Ascomycota	Pezizomycotina	Dothideomycetes	Mycosphaerellales	Teratosphaeriaceae	Devriesia
Dikarya	Ascomycota	Pezizomycotina	Dothideomycetes	Mycosphaerellales	Teratosphaeriaceae	Elasticomyces
Dikarya	Ascomycota	Pezizomycotina	Dothideomycetes	Mycosphaerellales	Teratosphaeriaceae	Enthallopycnidium
Dikarya	Ascomycota	Pezizomycotina	Dothideomycetes	Mycosphaerellales	Teratosphaeriaceae	Eupenidiella
Dikarya	Ascomycota	Pezizomycotina	Dothideomycetes	Mycosphaerellales	Teratosphaeriaceae	Euteratosphaeria
Dikarya	Ascomycota	Pezizomycotina	Dothideomycetes	Mycosphaerellales	Teratosphaeriaceae	Fodinomyces
Dikarya	Ascomycota	Pezizomycotina	Dothideomycetes	Mycosphaerellales	Teratosphaeriaceae	Friedmanniomyces
Dikarya	Ascomycota	Pezizomycotina	Dothideomycetes	Mycosphaerellales	Teratosphaeriaceae	Haniomyces
Dikarya	Ascomycota	Pezizomycotina	Dothideomycetes	Mycosphaerellales	Teratosphaeriaceae	Hispidoconidioma
Dikarya	Ascomycota	Pezizomycotina	Dothideomycetes	Mycosphaerellales	Teratosphaeriaceae	Hortaea
Dikarya	Ascomycota	Pezizomycotina	Dothideomycetes	Mycosphaerellales	Teratosphaeriaceae	Hyweljonesia
Dikarya	Ascomycota	Pezizomycotina	Dothideomycetes	Mycosphaerellales	Teratosphaeriaceae	Incertomyces
Dikarya	Ascomycota	Pezizomycotina	Dothideomycetes	Mycosphaerellales	Teratosphaeriaceae	Intumescentia
Dikarya	Ascomycota	Pezizomycotina	Dothideomycetes	Mycosphaerellales	Teratosphaeriaceae	Lapidomyces
Dikarya	Ascomycota	Pezizomycotina	Dothideomycetes	Mycosphaerellales	Teratosphaeriaceae	Lawreya
Dikarya	Ascomycota	Pezizomycotina	Dothideomycetes	Mycosphaerellales	Teratosphaeriaceae	Leptomelanconium
Dikarya	Ascomycota	Pezizomycotina	Dothideomycetes	Mycosphaerellales	Teratosphaeriaceae	Magnuscella
Dikarya	Ascomycota	Pezizomycotina	Dothideomycetes	Mycosphaerellales	Teratosphaeriaceae	Meristemomyces
Dikarya	Ascomycota	Pezizomycotina	Dothideomycetes	Mycosphaerellales	Teratosphaeriaceae	Microcyclospora
Dikarya	Ascomycota	Pezizomycotina	Dothideomycetes	Mycosphaerellales	Teratosphaeriaceae	Monticola
Dikarya	Ascomycota	Pezizomycotina	Dothideomycetes	Mycosphaerellales	Teratosphaeriaceae	Muriphila
Dikarya	Ascomycota	Pezizomycotina	Dothideomycetes	Mycosphaerellales	Teratosphaeriaceae	Myrtapenidiella
Dikarya	Ascomycota	Pezizomycotina	Dothideomycetes	Mycosphaerellales	Teratosphaeriaceae	Neobryochiton
Dikarya	Ascomycota	Pezizomycotina	Dothideomycetes	Mycosphaerellales	Teratosphaeriaceae	Neocatenulostroma
Dikarya	Ascomycota	Pezizomycotina	Dothideomycetes	Mycosphaerellales	Teratosphaeriaceae	Neophaeothecoidea
Dikarya	Ascomycota	Pezizomycotina	Dothideomycetes	Mycosphaerellales	Teratosphaeriaceae	Neotrimmatostroma
Dikarya	Ascomycota	Pezizomycotina	Dothideomycetes	Mycosphaerellales	Teratosphaeriaceae	Nothodevriesia
Dikarya	Ascomycota	Pezizomycotina	Dothideomycetes	Mycosphaerellales	Teratosphaeriaceae	Nothotrimmatostroma
Dikarya	Ascomycota	Pezizomycotina	Dothideomycetes	Mycosphaerellales	Teratosphaeriaceae	Oleoguttula
Dikarya	Ascomycota	Pezizomycotina	Dothideomycetes	Mycosphaerellales	Teratosphaeriaceae	Pachysacca
Dikarya	Ascomycota	Pezizomycotina	Dothideomycetes	Mycosphaerellales	Teratosphaeriaceae	Palmeiromyces
Dikarya	Ascomycota	Pezizomycotina	Dothideomycetes	Mycosphaerellales	Teratosphaeriaceae	Parapenidiella
Dikarya	Ascomycota	Pezizomycotina	Dothideomycetes	Mycosphaerellales	Teratosphaeriaceae	Parateratosphaeria
Dikarya	Ascomycota	Pezizomycotina	Dothideomycetes	Mycosphaerellales	Teratosphaeriaceae	Penidiella
Dikarya	Ascomycota	Pezizomycotina	Dothideomycetes	Mycosphaerellales	Teratosphaeriaceae	Penidiellomyces
Dikarya	Ascomycota	Pezizomycotina	Dothideomycetes	Mycosphaerellales	Teratosphaeriaceae	Penidiellopsis
Dikarya	Ascomycota	Pezizomycotina	Dothideomycetes	Mycosphaerellales	Teratosphaeriaceae	Phaeothecoidea
Dikarya	Ascomycota	Pezizomycotina	Dothideomycetes	Mycosphaerellales	Teratosphaeriaceae	Placocrea
Dikarya	Ascomycota	Pezizomycotina	Dothideomycetes	Mycosphaerellales	Teratosphaeriaceae	Pseudotaeniolina
Dikarya	Ascomycota	Pezizomycotina	Dothideomycetes	Mycosphaerellales	Teratosphaeriaceae	Pseudoteratosphaeria
Dikarya	Ascomycota	Pezizomycotina	Dothideomycetes	Mycosphaerellales	Teratosphaeriaceae	Queenslandipenidiella
Dikarya	Ascomycota	Pezizomycotina	Dothideomycetes	Mycosphaerellales	Teratosphaeriaceae	Rapidomyces
Dikarya	Ascomycota	Pezizomycotina	Dothideomycetes	Mycosphaerellales	Teratosphaeriaceae	Readeriella
Dikarya	Ascomycota	Pezizomycotina	Dothideomycetes	Mycosphaerellales	Teratosphaeriaceae	Recurvomyces
Dikarya	Ascomycota	Pezizomycotina	Dothideomycetes	Mycosphaerellales	Teratosphaeriaceae	Salinomyces
Dikarya	Ascomycota	Pezizomycotina	Dothideomycetes	Mycosphaerellales	Teratosphaeriaceae	Simplicidiella
Dikarya	Ascomycota	Pezizomycotina	Dothideomycetes	Mycosphaerellales	Teratosphaeriaceae	Stenella
Dikarya	Ascomycota	Pezizomycotina	Dothideomycetes	Mycosphaerellales	Teratosphaeriaceae	Suberoteratosphaeria
Dikarya	Ascomycota	Pezizomycotina	Dothideomycetes	Mycosphaerellales	Teratosphaeriaceae	Teratoramularia
Dikarya	Ascomycota	Pezizomycotina	Dothideomycetes	Mycosphaerellales	Teratosphaeriaceae	Teratosphaeria
Dikarya	Ascomycota	Pezizomycotina	Dothideomycetes	Mycosphaerellales	Teratosphaeriaceae	Teratosphaericola
Dikarya	Ascomycota	Pezizomycotina	Dothideomycetes	Mycosphaerellales	Teratosphaeriaceae	Teratosphaeriopsis
Dikarya	Ascomycota	Pezizomycotina	Dothideomycetes	Mycosphaerellales	Teratosphaeriaceae	Xanthoriicola
Dikarya	Ascomycota	Pezizomycotina	Dothideomycetes	Mycosphaerellales	Teratosphaeriaceae	Xenoconiothyrium
Dikarya	Ascomycota	Pezizomycotina	Dothideomycetes	Mycosphaerellales	Teratosphaeriaceae	Xenopenidiella
Dikarya	Ascomycota	Pezizomycotina	Dothideomycetes	Mycosphaerellales	Teratosphaeriaceae	Xenophacidiella
Dikarya	Ascomycota	Pezizomycotina	Dothideomycetes	Mycosphaerellales	Teratosphaeriaceae	Xenoteratosphaeria
Dikarya	Ascomycota	Pezizomycotina	Dothideomycetes	Myriangiales	Elsinoaceae	Elsinoe
Dikarya	Ascomycota	Pezizomycotina	Dothideomycetes	Myriangiales	Elsinoaceae	Elsinoë
Dikarya	Ascomycota	Pezizomycotina	Dothideomycetes	Myriangiales	Elsinoaceae	Molleriella
Dikarya	Ascomycota	Pezizomycotina	Dothideomycetes	Myriangiales	Elsinoaceae	Sphaceloma
Dikarya	Ascomycota	Pezizomycotina	Dothideomycetes	Myriangiales	Myriangiaceae	Anhellia
Dikarya	Ascomycota	Pezizomycotina	Dothideomycetes	Myriangiales	Myriangiaceae	Ascostratum
Dikarya	Ascomycota	Pezizomycotina	Dothideomycetes	Myriangiales	Myriangiaceae	Butleria
Dikarya	Ascomycota	Pezizomycotina	Dothideomycetes	Myriangiales	Myriangiaceae	Dictyocyclus
Dikarya	Ascomycota	Pezizomycotina	Dothideomycetes	Myriangiales	Myriangiaceae	Eurytheca
Dikarya	Ascomycota	Pezizomycotina	Dothideomycetes	Myriangiales	Myriangiaceae	Hemimyriangium
Dikarya	Ascomycota	Pezizomycotina	Dothideomycetes	Myriangiales	Myriangiaceae	Mendogia
Dikarya	Ascomycota	Pezizomycotina	Dothideomycetes	Myriangiales	Myriangiaceae	Micularia
Dikarya	Ascomycota	Pezizomycotina	Dothideomycetes	Myriangiales	Myriangiaceae	Myriangium
Dikarya	Ascomycota	Pezizomycotina	Dothideomycetes	Myriangiales	Myriangiaceae	Zukaliopsis
Dikarya	Ascomycota	Pezizomycotina	Dothideomycetes	Myriangiales	Myriangiaceae	Uleomyces
Dikarya	Ascomycota	Pezizomycotina	Dothideomycetes	Myriangiales	Myriangiales_fam_incertae_sedis	Dictyonella
Dikarya	Ascomycota	Pezizomycotina	Dothideomycetes	Mytilinidiales	Mytilinidiaceae	Actidium
Dikarya	Ascomycota	Pezizomycotina	Dothideomycetes	Mytilinidiales	Mytilinidiaceae	Bullatosporium
Dikarya	Ascomycota	Pezizomycotina	Dothideomycetes	Mytilinidiales	Mytilinidiaceae	Halokirschsteiniothelia
Dikarya	Ascomycota	Pezizomycotina	Dothideomycetes	Mytilinidiales	Mytilinidiaceae	Lophium
Dikarya	Ascomycota	Pezizomycotina	Dothideomycetes	Mytilinidiales	Mytilinidiaceae	Mytilinidion
Dikarya	Ascomycota	Pezizomycotina	Dothideomycetes	Mytilinidiales	Mytilinidiaceae	Ostreola
Dikarya	Ascomycota	Pezizomycotina	Dothideomycetes	Mytilinidiales	Mytilinidiaceae	Peyronelia
Dikarya	Ascomycota	Pezizomycotina	Dothideomycetes	Mytilinidiales	Mytilinidiaceae	Pseudocamaropycnis
Dikarya	Ascomycota	Pezizomycotina	Dothideomycetes	Mytilinidiales	Mytilinidiaceae	Quasiconcha
Dikarya	Ascomycota	Pezizomycotina	Dothideomycetes	Mytilinidiales	Mytilinidiaceae	Septonema
Dikarya	Ascomycota	Pezizomycotina	Dothideomycetes	Mytilinidiales	Mytilinidiaceae	Slimacomyces
Dikarya	Ascomycota	Pezizomycotina	Dothideomycetes	Mytilinidiales	Mytilinidiaceae	Zoggium
Dikarya	Ascomycota	Pezizomycotina	Dothideomycetes	Natipusillales	Natipusillaceae	Ascominuta
Dikarya	Ascomycota	Pezizomycotina	Dothideomycetes	Natipusillales	Natipusillaceae	Natipusilla
Dikarya	Ascomycota	Pezizomycotina	Dothideomycetes	Natipusillales	Natipusillaceae	Ocala
Dikarya	Ascomycota	Pezizomycotina	Dothideomycetes	Natipusillales	Natipusillaceae	Sympodiocladium
Dikarya	Ascomycota	Pezizomycotina	Dothideomycetes	Neodactylariales	Neodactylariaceae	Beaucarneamyces
Dikarya	Ascomycota	Pezizomycotina	Dothideomycetes	Neodactylariales	Neodactylariaceae	Neodactylaria
Dikarya	Ascomycota	Pezizomycotina	Dothideomycetes	Neophaeothecales	Neophaeothecaceae	Neophaeotheca
Dikarya	Ascomycota	Pezizomycotina	Dothideomycetes	Neophaeothecales	Neophaeothecaceae	Nothophaeotheca
Dikarya	Ascomycota	Pezizomycotina	Dothideomycetes	Oncopodiellales	Oncopodiellaceae	Oncopodiella
Dikarya	Ascomycota	Pezizomycotina	Dothideomycetes	Parmulariales	Parmulariaceae	Aldona
Dikarya	Ascomycota	Pezizomycotina	Dothideomycetes	Parmulariales	Parmulariaceae	Aldonata
Dikarya	Ascomycota	Pezizomycotina	Dothideomycetes	Parmulariales	Parmulariaceae	Antoniomyces
Dikarya	Ascomycota	Pezizomycotina	Dothideomycetes	Parmulariales	Parmulariaceae	Apoa
Dikarya	Ascomycota	Pezizomycotina	Dothideomycetes	Parmulariales	Parmulariaceae	Aulacostroma
Dikarya	Ascomycota	Pezizomycotina	Dothideomycetes	Parmulariales	Parmulariaceae	Campoa
Dikarya	Ascomycota	Pezizomycotina	Dothideomycetes	Parmulariales	Parmulariaceae	Cirsosiopsis
Dikarya	Ascomycota	Pezizomycotina	Dothideomycetes	Parmulariales	Parmulariaceae	Coccodothis
Dikarya	Ascomycota	Pezizomycotina	Dothideomycetes	Parmulariales	Parmulariaceae	Cocconia
Dikarya	Ascomycota	Pezizomycotina	Dothideomycetes	Parmulariales	Parmulariaceae	Cycloschizon
Dikarya	Ascomycota	Pezizomycotina	Dothideomycetes	Parmulariales	Parmulariaceae	Cyclostomella
Dikarya	Ascomycota	Pezizomycotina	Dothideomycetes	Parmulariales	Parmulariaceae	Dothidasteroma
Dikarya	Ascomycota	Pezizomycotina	Dothideomycetes	Parmulariales	Parmulariaceae	Ferrarisia
Dikarya	Ascomycota	Pezizomycotina	Dothideomycetes	Parmulariales	Parmulariaceae	Hysterostomella
Dikarya	Ascomycota	Pezizomycotina	Dothideomycetes	Parmulariales	Parmulariaceae	Kiehlia
Dikarya	Ascomycota	Pezizomycotina	Dothideomycetes	Parmulariales	Parmulariaceae	Mintera
Dikarya	Ascomycota	Pezizomycotina	Dothideomycetes	Parmulariales	Parmulariaceae	Pachypatella
Dikarya	Ascomycota	Pezizomycotina	Dothideomycetes	Parmulariales	Parmulariaceae	Palawaniella
Dikarya	Ascomycota	Pezizomycotina	Dothideomycetes	Parmulariales	Parmulariaceae	Parmularia
Dikarya	Ascomycota	Pezizomycotina	Dothideomycetes	Parmulariales	Parmulariaceae	Parmulariopsella
Dikarya	Ascomycota	Pezizomycotina	Dothideomycetes	Parmulariales	Parmulariaceae	Parmulariopsis
Dikarya	Ascomycota	Pezizomycotina	Dothideomycetes	Parmulariales	Parmulariaceae	Parmulina
Dikarya	Ascomycota	Pezizomycotina	Dothideomycetes	Parmulariales	Parmulariaceae	Perischizon
Dikarya	Ascomycota	Pezizomycotina	Dothideomycetes	Parmulariales	Parmulariaceae	Placoasterella
Dikarya	Ascomycota	Pezizomycotina	Dothideomycetes	Parmulariales	Parmulariaceae	Placosoma
Dikarya	Ascomycota	Pezizomycotina	Dothideomycetes	Parmulariales	Parmulariaceae	Placostromella
Dikarya	Ascomycota	Pezizomycotina	Dothideomycetes	Parmulariales	Parmulariaceae	Pleiostomellina
Dikarya	Ascomycota	Pezizomycotina	Dothideomycetes	Parmulariales	Parmulariaceae	Polycyclina
Dikarya	Ascomycota	Pezizomycotina	Dothideomycetes	Parmulariales	Parmulariaceae	Polycyclus
Dikarya	Ascomycota	Pezizomycotina	Dothideomycetes	Parmulariales	Parmulariaceae	Protothyrium
Dikarya	Ascomycota	Pezizomycotina	Dothideomycetes	Parmulariales	Parmulariaceae	Pseudolembosia
Dikarya	Ascomycota	Pezizomycotina	Dothideomycetes	Parmulariales	Parmulariaceae	Rhagadolobiopsis
Dikarya	Ascomycota	Pezizomycotina	Dothideomycetes	Parmulariales	Parmulariaceae	Rhagadolobium
Dikarya	Ascomycota	Pezizomycotina	Dothideomycetes	Parmulariales	Parmulariaceae	Rhipidocarpon
Dikarya	Ascomycota	Pezizomycotina	Dothideomycetes	Parmulariales	Parmulariaceae	Symphaeophyma
Dikarya	Ascomycota	Pezizomycotina	Dothideomycetes	Parmulariales	Parmulariaceae	Syrropeltis
Dikarya	Ascomycota	Pezizomycotina	Dothideomycetes	Parmulariales	Parmulariaceae	Thallomyces
Dikarya	Ascomycota	Pezizomycotina	Dothideomycetes	Parmulariales	Parmulariaceae	Viegasella
Dikarya	Ascomycota	Pezizomycotina	Dothideomycetes	Patellariales	Patellariaceae	Baggea
Dikarya	Ascomycota	Pezizomycotina	Dothideomycetes	Patellariales	Patellariaceae	Banhegyia
Dikarya	Ascomycota	Pezizomycotina	Dothideomycetes	Patellariales	Patellariaceae	Colensoniella
Dikarya	Ascomycota	Pezizomycotina	Dothideomycetes	Patellariales	Patellariaceae	Endotryblidium
Dikarya	Ascomycota	Pezizomycotina	Dothideomycetes	Patellariales	Patellariaceae	Glyphium
Dikarya	Ascomycota	Pezizomycotina	Dothideomycetes	Patellariales	Patellariaceae	Haematomyxa
Dikarya	Ascomycota	Pezizomycotina	Dothideomycetes	Patellariales	Patellariaceae	Holmiella
Dikarya	Ascomycota	Pezizomycotina	Dothideomycetes	Patellariales	Patellariaceae	Hysteropatella
Dikarya	Ascomycota	Pezizomycotina	Dothideomycetes	Patellariales	Patellariaceae	Hysteropeltella
Dikarya	Ascomycota	Pezizomycotina	Dothideomycetes	Patellariales	Patellariaceae	Lahmiomyces
Dikarya	Ascomycota	Pezizomycotina	Dothideomycetes	Patellariales	Patellariaceae	Lecanidiella
Dikarya	Ascomycota	Pezizomycotina	Dothideomycetes	Patellariales	Patellariaceae	Lirellodisca
Dikarya	Ascomycota	Pezizomycotina	Dothideomycetes	Patellariales	Patellariaceae	Murangium
Dikarya	Ascomycota	Pezizomycotina	Dothideomycetes	Patellariales	Patellariaceae	Patellaria
Dikarya	Ascomycota	Pezizomycotina	Dothideomycetes	Patellariales	Patellariaceae	Poetschia
Dikarya	Ascomycota	Pezizomycotina	Dothideomycetes	Patellariales	Patellariaceae	Pseudoparodia
Dikarya	Ascomycota	Pezizomycotina	Dothideomycetes	Patellariales	Patellariaceae	Rhizodiscina
Dikarya	Ascomycota	Pezizomycotina	Dothideomycetes	Patellariales	Patellariaceae	Rimula
Dikarya	Ascomycota	Pezizomycotina	Dothideomycetes	Patellariales	Patellariaceae	Schrakia
Dikarya	Ascomycota	Pezizomycotina	Dothideomycetes	Patellariales	Patellariaceae	Stratisporella
Dikarya	Ascomycota	Pezizomycotina	Dothideomycetes	Patellariales	Patellariaceae	Tryblidaria
Dikarya	Ascomycota	Pezizomycotina	Dothideomycetes	Peltasterales	Peltasteraceae	Peltaster
Dikarya	Ascomycota	Pezizomycotina	Dothideomycetes	Phaeosclerales	Phaeoscleraceae	Phaeosclera
Dikarya	Ascomycota	Pezizomycotina	Dothideomycetes	Phaeotrichales	Phaeotrichaceae	Echinoascotheca
Dikarya	Ascomycota	Pezizomycotina	Dothideomycetes	Phaeotrichales	Phaeotrichaceae	Phaeotrichum
Dikarya	Ascomycota	Pezizomycotina	Dothideomycetes	Phaeotrichales	Phaeotrichaceae	Trichodelitschia
Dikarya	Ascomycota	Pezizomycotina	Dothideomycetes	Pleosporales	Acrocalymmaceae	Acrocalymma
Dikarya	Ascomycota	Pezizomycotina	Dothideomycetes	Pleosporales	Ageratinicolaceae	Ageratinicola
Dikarya	Ascomycota	Pezizomycotina	Dothideomycetes	Pleosporales	Aigialaceae	Aigialus
Dikarya	Ascomycota	Pezizomycotina	Dothideomycetes	Pleosporales	Aigialaceae	Ascocratera
Dikarya	Ascomycota	Pezizomycotina	Dothideomycetes	Pleosporales	Aigialaceae	Fissuroma
Dikarya	Ascomycota	Pezizomycotina	Dothideomycetes	Pleosporales	Aigialaceae	Neoastrosphaeriella
Dikarya	Ascomycota	Pezizomycotina	Dothideomycetes	Pleosporales	Aigialaceae	Posidoniomyces
Dikarya	Ascomycota	Pezizomycotina	Dothideomycetes	Pleosporales	Aigialaceae	Rimora
Dikarya	Ascomycota	Pezizomycotina	Dothideomycetes	Pleosporales	Amniculicolaceae	Amniculicola
Dikarya	Ascomycota	Pezizomycotina	Dothideomycetes	Pleosporales	Amniculicolaceae	Fouskomenomyces
Dikarya	Ascomycota	Pezizomycotina	Dothideomycetes	Pleosporales	Amniculicolaceae	Fusiformispora
Dikarya	Ascomycota	Pezizomycotina	Dothideomycetes	Pleosporales	Amniculicolaceae	Murispora
Dikarya	Ascomycota	Pezizomycotina	Dothideomycetes	Pleosporales	Amniculicolaceae	Neomassariosphaeria
Dikarya	Ascomycota	Pezizomycotina	Dothideomycetes	Pleosporales	Amniculicolaceae	Pseudomassariosphaeria
Dikarya	Ascomycota	Pezizomycotina	Dothideomycetes	Pleosporales	Amniculicolaceae	Vargamyces
Dikarya	Ascomycota	Pezizomycotina	Dothideomycetes	Pleosporales	Amorosiaceae	Alfoldia
Dikarya	Ascomycota	Pezizomycotina	Dothideomycetes	Pleosporales	Amorosiaceae	Amorocoelophoma
Dikarya	Ascomycota	Pezizomycotina	Dothideomycetes	Pleosporales	Amorosiaceae	Amorosia
Dikarya	Ascomycota	Pezizomycotina	Dothideomycetes	Pleosporales	Amorosiaceae	Angustimassarina
Dikarya	Ascomycota	Pezizomycotina	Dothideomycetes	Pleosporales	Amorosiaceae	Neoangustimassarina
Dikarya	Ascomycota	Pezizomycotina	Dothideomycetes	Pleosporales	Amorosiaceae	Neothyrostroma
Dikarya	Ascomycota	Pezizomycotina	Dothideomycetes	Pleosporales	Amorosiaceae	Podocarpomyces
Dikarya	Ascomycota	Pezizomycotina	Dothideomycetes	Pleosporales	Anastomitrabeculiaceae	Anastomitrabeculia
Dikarya	Ascomycota	Pezizomycotina	Dothideomycetes	Pleosporales	Anteagloniaceae	Anteaglonium
Dikarya	Ascomycota	Pezizomycotina	Dothideomycetes	Pleosporales	Anteagloniaceae	Antebambusa
Dikarya	Ascomycota	Pezizomycotina	Dothideomycetes	Pleosporales	Anteagloniaceae	Flammeascoma
Dikarya	Ascomycota	Pezizomycotina	Dothideomycetes	Pleosporales	Anteagloniaceae	Neolophiotrema
Dikarya	Ascomycota	Pezizomycotina	Dothideomycetes	Pleosporales	Anteagloniaceae	Purplema
Dikarya	Ascomycota	Pezizomycotina	Dothideomycetes	Pleosporales	Anteagloniaceae	Purpureofaciens
Dikarya	Ascomycota	Pezizomycotina	Dothideomycetes	Pleosporales	Aquasubmersaceae	Aquasubmersa
Dikarya	Ascomycota	Pezizomycotina	Dothideomycetes	Pleosporales	Arthopyreniaceae	Arthopyrenia
Dikarya	Ascomycota	Pezizomycotina	Dothideomycetes	Pleosporales	Arthopyreniaceae	Magmopsis
Dikarya	Ascomycota	Pezizomycotina	Dothideomycetes	Pleosporales	Ascocylindricaceae	Ascocylindrica
Dikarya	Ascomycota	Pezizomycotina	Dothideomycetes	Pleosporales	Astrosphaeriellaceae	Aquatospora
Dikarya	Ascomycota	Pezizomycotina	Dothideomycetes	Pleosporales	Astrosphaeriellaceae	Astrosphaeriella
Dikarya	Ascomycota	Pezizomycotina	Dothideomycetes	Pleosporales	Astrosphaeriellaceae	Astrosphaeriellopsis
Dikarya	Ascomycota	Pezizomycotina	Dothideomycetes	Pleosporales	Astrosphaeriellaceae	Javaria
Dikarya	Ascomycota	Pezizomycotina	Dothideomycetes	Pleosporales	Astrosphaeriellaceae	Javarisimilis
Dikarya	Ascomycota	Pezizomycotina	Dothideomycetes	Pleosporales	Astrosphaeriellaceae	Mycopepon
Dikarya	Ascomycota	Pezizomycotina	Dothideomycetes	Pleosporales	Astrosphaeriellaceae	Pithomyces
Dikarya	Ascomycota	Pezizomycotina	Dothideomycetes	Pleosporales	Astrosphaeriellaceae	Pteridiospora
Dikarya	Ascomycota	Pezizomycotina	Dothideomycetes	Pleosporales	Astrosphaeriellaceae	Quercicola
Dikarya	Ascomycota	Pezizomycotina	Dothideomycetes	Pleosporales	Astrosphaeriellaceae	Thecatisporium
Dikarya	Ascomycota	Pezizomycotina	Dothideomycetes	Pleosporales	Astrosphaeriellaceae	Triseptatospora
Dikarya	Ascomycota	Pezizomycotina	Dothideomycetes	Pleosporales	Astrosphaeriellaceae	Xenoastrosphaeriella
Dikarya	Ascomycota	Pezizomycotina	Dothideomycetes	Pleosporales	Bambusicolaceae	Bambusicola
Dikarya	Ascomycota	Pezizomycotina	Dothideomycetes	Pleosporales	Bambusicolaceae	Corylicola
Dikarya	Ascomycota	Pezizomycotina	Dothideomycetes	Pleosporales	Bambusicolaceae	Flavosporella
Dikarya	Ascomycota	Pezizomycotina	Dothideomycetes	Pleosporales	Bambusicolaceae	Leucaenicola
Dikarya	Ascomycota	Pezizomycotina	Dothideomycetes	Pleosporales	Bambusicolaceae	Neopalmiascoma
Dikarya	Ascomycota	Pezizomycotina	Dothideomycetes	Pleosporales	Bambusicolaceae	Palmiascoma
Dikarya	Ascomycota	Pezizomycotina	Dothideomycetes	Pleosporales	Biatriosporaceae	Biatriospora
Dikarya	Ascomycota	Pezizomycotina	Dothideomycetes	Pleosporales	Camarosporiaceae	Camarosporium
Dikarya	Ascomycota	Pezizomycotina	Dothideomycetes	Pleosporales	Camarosporiaceae	Camarosporomyces
Dikarya	Ascomycota	Pezizomycotina	Dothideomycetes	Pleosporales	Camarosporidiellaceae	Camarosporidiella
Dikarya	Ascomycota	Pezizomycotina	Dothideomycetes	Pleosporales	Caryosporaceae	Caryospora
Dikarya	Ascomycota	Pezizomycotina	Dothideomycetes	Pleosporales	Coniothyriaceae	Aristastoma
Dikarya	Ascomycota	Pezizomycotina	Dothideomycetes	Pleosporales	Coniothyriaceae	Coniothyriaceae
Dikarya	Ascomycota	Pezizomycotina	Dothideomycetes	Pleosporales	Coniothyriaceae	Coniothyrioides
Dikarya	Ascomycota	Pezizomycotina	Dothideomycetes	Pleosporales	Coniothyriaceae	Coniothyrium
Dikarya	Ascomycota	Pezizomycotina	Dothideomycetes	Pleosporales	Coniothyriaceae	Foliophoma
Dikarya	Ascomycota	Pezizomycotina	Dothideomycetes	Pleosporales	Coniothyriaceae	Neoconiothyrium
Dikarya	Ascomycota	Pezizomycotina	Dothideomycetes	Pleosporales	Coniothyriaceae	Ochrocladosporium
Dikarya	Ascomycota	Pezizomycotina	Dothideomycetes	Pleosporales	Coniothyriaceae	Staurosphaeria
Dikarya	Ascomycota	Pezizomycotina	Dothideomycetes	Pleosporales	Corynesporascaceae	Corynespora
Dikarya	Ascomycota	Pezizomycotina	Dothideomycetes	Pleosporales	Corynesporascaceae	Corynesporasca
Dikarya	Ascomycota	Pezizomycotina	Dothideomycetes	Pleosporales	Cryptocoryneaceae	Cryptocoryneum
Dikarya	Ascomycota	Pezizomycotina	Dothideomycetes	Pleosporales	Cucurbitariaceae	Allocucurbitaria
Dikarya	Ascomycota	Pezizomycotina	Dothideomycetes	Pleosporales	Cucurbitariaceae	Astragalicola
Dikarya	Ascomycota	Pezizomycotina	Dothideomycetes	Pleosporales	Cucurbitariaceae	Cucitella
Dikarya	Ascomycota	Pezizomycotina	Dothideomycetes	Pleosporales	Cucurbitariaceae	Cucurbitaria
Dikarya	Ascomycota	Pezizomycotina	Dothideomycetes	Pleosporales	Cucurbitariaceae	Cucurbitariaceae
Dikarya	Ascomycota	Pezizomycotina	Dothideomycetes	Pleosporales	Cucurbitariaceae	Fenestella
Dikarya	Ascomycota	Pezizomycotina	Dothideomycetes	Pleosporales	Cucurbitariaceae	Neocucurbitaria
Dikarya	Ascomycota	Pezizomycotina	Dothideomycetes	Pleosporales	Cucurbitariaceae	Nothocucurbitaria
Dikarya	Ascomycota	Pezizomycotina	Dothideomycetes	Pleosporales	Cucurbitariaceae	Paracucurbitaria
Dikarya	Ascomycota	Pezizomycotina	Dothideomycetes	Pleosporales	Cucurbitariaceae	Parafenestella
Dikarya	Ascomycota	Pezizomycotina	Dothideomycetes	Pleosporales	Cucurbitariaceae	Pleurostromella
Dikarya	Ascomycota	Pezizomycotina	Dothideomycetes	Pleosporales	Cucurbitariaceae	Protofenestella
Dikarya	Ascomycota	Pezizomycotina	Dothideomycetes	Pleosporales	Cucurbitariaceae	Pyrenochaeta
Dikarya	Ascomycota	Pezizomycotina	Dothideomycetes	Pleosporales	Cucurbitariaceae	Rhytidiella
Dikarya	Ascomycota	Pezizomycotina	Dothideomycetes	Pleosporales	Cucurbitariaceae	Seltsamia
Dikarya	Ascomycota	Pezizomycotina	Dothideomycetes	Pleosporales	Cucurbitariaceae	Syncarpella
Dikarya	Ascomycota	Pezizomycotina	Dothideomycetes	Pleosporales	Cucurbitariaceae	Synfenestella
Dikarya	Ascomycota	Pezizomycotina	Dothideomycetes	Pleosporales	Cyclothyriellaceae	Cyclothyriella
Dikarya	Ascomycota	Pezizomycotina	Dothideomycetes	Pleosporales	Cyclothyriellaceae	Massariosphaeria
Dikarya	Ascomycota	Pezizomycotina	Dothideomycetes	Pleosporales	Dacampiaceae	Aaosphaeria
Dikarya	Ascomycota	Pezizomycotina	Dothideomycetes	Pleosporales	Dacampiaceae	Dacampia
Dikarya	Ascomycota	Pezizomycotina	Dothideomycetes	Pleosporales	Dacampiaceae	Eopyrenula
Dikarya	Ascomycota	Pezizomycotina	Dothideomycetes	Pleosporales	Dacampiaceae	Leptocucurthis
Dikarya	Ascomycota	Pezizomycotina	Dothideomycetes	Pleosporales	Dacampiaceae	Pseudonitschkia
Dikarya	Ascomycota	Pezizomycotina	Dothideomycetes	Pleosporales	Dacampiaceae	Weddellomyces
Dikarya	Ascomycota	Pezizomycotina	Dothideomycetes	Pleosporales	Delitschiaceae	Delitschia
Dikarya	Ascomycota	Pezizomycotina	Dothideomycetes	Pleosporales	Delitschiaceae	Ohleriella
Dikarya	Ascomycota	Pezizomycotina	Dothideomycetes	Pleosporales	Delitschiaceae	Semidelitschia
Dikarya	Ascomycota	Pezizomycotina	Dothideomycetes	Pleosporales	Diademaceae	Diadema
Dikarya	Ascomycota	Pezizomycotina	Dothideomycetes	Pleosporales	Dictyosporiaceae	Aquadictyospora
Dikarya	Ascomycota	Pezizomycotina	Dothideomycetes	Pleosporales	Dictyosporiaceae	Aquaticheirospora
Dikarya	Ascomycota	Pezizomycotina	Dothideomycetes	Pleosporales	Dictyosporiaceae	Cheiromyces
Dikarya	Ascomycota	Pezizomycotina	Dothideomycetes	Pleosporales	Dictyosporiaceae	Cheirosporium
Dikarya	Ascomycota	Pezizomycotina	Dothideomycetes	Pleosporales	Dictyosporiaceae	Dendryphiella
Dikarya	Ascomycota	Pezizomycotina	Dothideomycetes	Pleosporales	Dictyosporiaceae	Dictyocheirospora
Dikarya	Ascomycota	Pezizomycotina	Dothideomycetes	Pleosporales	Dictyosporiaceae	Dictyopalmispora
Dikarya	Ascomycota	Pezizomycotina	Dothideomycetes	Pleosporales	Dictyosporiaceae	Dictyosporiaceae
Dikarya	Ascomycota	Pezizomycotina	Dothideomycetes	Pleosporales	Dictyosporiaceae	Dictyosporium
Dikarya	Ascomycota	Pezizomycotina	Dothideomycetes	Pleosporales	Dictyosporiaceae	Digitodesmium
Dikarya	Ascomycota	Pezizomycotina	Dothideomycetes	Pleosporales	Dictyosporiaceae	Gregarithecium
Dikarya	Ascomycota	Pezizomycotina	Dothideomycetes	Pleosporales	Dictyosporiaceae	Helicoceras
Dikarya	Ascomycota	Pezizomycotina	Dothideomycetes	Pleosporales	Dictyosporiaceae	Jalapriya
Dikarya	Ascomycota	Pezizomycotina	Dothideomycetes	Pleosporales	Dictyosporiaceae	Kamatia
Dikarya	Ascomycota	Pezizomycotina	Dothideomycetes	Pleosporales	Dictyosporiaceae	Neodendryphiella
Dikarya	Ascomycota	Pezizomycotina	Dothideomycetes	Pleosporales	Dictyosporiaceae	Neodigitodesmium
Dikarya	Ascomycota	Pezizomycotina	Dothideomycetes	Pleosporales	Dictyosporiaceae	Neogregarithecium
Dikarya	Ascomycota	Pezizomycotina	Dothideomycetes	Pleosporales	Dictyosporiaceae	Paradictyocheirospora
Dikarya	Ascomycota	Pezizomycotina	Dothideomycetes	Pleosporales	Dictyosporiaceae	Pseudocoleophoma
Dikarya	Ascomycota	Pezizomycotina	Dothideomycetes	Pleosporales	Dictyosporiaceae	Pseudoconiothyrium
Dikarya	Ascomycota	Pezizomycotina	Dothideomycetes	Pleosporales	Dictyosporiaceae	Pseudodictyosporium
Dikarya	Ascomycota	Pezizomycotina	Dothideomycetes	Pleosporales	Dictyosporiaceae	Sajamaea
Dikarya	Ascomycota	Pezizomycotina	Dothideomycetes	Pleosporales	Dictyosporiaceae	Trichobotrys
Dikarya	Ascomycota	Pezizomycotina	Dothideomycetes	Pleosporales	Dictyosporiaceae	Verrucoccum
Dikarya	Ascomycota	Pezizomycotina	Dothideomycetes	Pleosporales	Dictyosporiaceae	Vikalpa
Dikarya	Ascomycota	Pezizomycotina	Dothideomycetes	Pleosporales	Didymellaceae	Allophoma
Dikarya	Ascomycota	Pezizomycotina	Dothideomycetes	Pleosporales	Didymellaceae	Anthodidymella
Dikarya	Ascomycota	Pezizomycotina	Dothideomycetes	Pleosporales	Didymellaceae	Ascochyta
Dikarya	Ascomycota	Pezizomycotina	Dothideomycetes	Pleosporales	Didymellaceae	Austrophoma
Dikarya	Ascomycota	Pezizomycotina	Dothideomycetes	Pleosporales	Didymellaceae	Boeremia
Dikarya	Ascomycota	Pezizomycotina	Dothideomycetes	Pleosporales	Didymellaceae	Briansuttonomyces
Dikarya	Ascomycota	Pezizomycotina	Dothideomycetes	Pleosporales	Didymellaceae	Calophoma
Dikarya	Ascomycota	Pezizomycotina	Dothideomycetes	Pleosporales	Didymellaceae	Chaetasbolisia
Dikarya	Ascomycota	Pezizomycotina	Dothideomycetes	Pleosporales	Didymellaceae	Chaetopyrena
Dikarya	Ascomycota	Pezizomycotina	Dothideomycetes	Pleosporales	Didymellaceae	Cumuliphoma
Dikarya	Ascomycota	Pezizomycotina	Dothideomycetes	Pleosporales	Didymellaceae	Didymella
Dikarya	Ascomycota	Pezizomycotina	Dothideomycetes	Pleosporales	Didymellaceae	Didymellaceae
Dikarya	Ascomycota	Pezizomycotina	Dothideomycetes	Pleosporales	Didymellaceae	Didymellocamarosporium
Dikarya	Ascomycota	Pezizomycotina	Dothideomycetes	Pleosporales	Didymellaceae	Didysimulans
Dikarya	Ascomycota	Pezizomycotina	Dothideomycetes	Pleosporales	Didymellaceae	Dimorphoma
Dikarya	Ascomycota	Pezizomycotina	Dothideomycetes	Pleosporales	Didymellaceae	Ectodidymella
Dikarya	Ascomycota	Pezizomycotina	Dothideomycetes	Pleosporales	Didymellaceae	Ectophoma
Dikarya	Ascomycota	Pezizomycotina	Dothideomycetes	Pleosporales	Didymellaceae	Endocoryneum
Dikarya	Ascomycota	Pezizomycotina	Dothideomycetes	Pleosporales	Didymellaceae	Endophoma
Dikarya	Ascomycota	Pezizomycotina	Dothideomycetes	Pleosporales	Didymellaceae	Epicoccum
Dikarya	Ascomycota	Pezizomycotina	Dothideomycetes	Pleosporales	Didymellaceae	Hazslinszkyomyces
Dikarya	Ascomycota	Pezizomycotina	Dothideomycetes	Pleosporales	Didymellaceae	Heracleicola
Dikarya	Ascomycota	Pezizomycotina	Dothideomycetes	Pleosporales	Didymellaceae	Heteromicrosphaeropsis
Dikarya	Ascomycota	Pezizomycotina	Dothideomycetes	Pleosporales	Didymellaceae	Heterophoma
Dikarya	Ascomycota	Pezizomycotina	Dothideomycetes	Pleosporales	Didymellaceae	Juxtiphoma
Dikarya	Ascomycota	Pezizomycotina	Dothideomycetes	Pleosporales	Didymellaceae	Leptosphaerulina
Dikarya	Ascomycota	Pezizomycotina	Dothideomycetes	Pleosporales	Didymellaceae	Longididymella
Dikarya	Ascomycota	Pezizomycotina	Dothideomycetes	Pleosporales	Didymellaceae	Macroascochyta
Dikarya	Ascomycota	Pezizomycotina	Dothideomycetes	Pleosporales	Didymellaceae	Macroventuria
Dikarya	Ascomycota	Pezizomycotina	Dothideomycetes	Pleosporales	Didymellaceae	Mesophoma
Dikarya	Ascomycota	Pezizomycotina	Dothideomycetes	Pleosporales	Didymellaceae	Mixtura
Dikarya	Ascomycota	Pezizomycotina	Dothideomycetes	Pleosporales	Didymellaceae	Monascostroma
Dikarya	Ascomycota	Pezizomycotina	Dothideomycetes	Pleosporales	Didymellaceae	Naranus
Dikarya	Ascomycota	Pezizomycotina	Dothideomycetes	Pleosporales	Didymellaceae	Neoascochyta
Dikarya	Ascomycota	Pezizomycotina	Dothideomycetes	Pleosporales	Didymellaceae	Neodidymella
Dikarya	Ascomycota	Pezizomycotina	Dothideomycetes	Pleosporales	Didymellaceae	Neodidymelliopsis
Dikarya	Ascomycota	Pezizomycotina	Dothideomycetes	Pleosporales	Didymellaceae	Neomicrosphaeropsis
Dikarya	Ascomycota	Pezizomycotina	Dothideomycetes	Pleosporales	Didymellaceae	Neoscirrhia
Dikarya	Ascomycota	Pezizomycotina	Dothideomycetes	Pleosporales	Didymellaceae	Nothomicrosphaeropsis
Dikarya	Ascomycota	Pezizomycotina	Dothideomycetes	Pleosporales	Didymellaceae	Nothophoma
Dikarya	Ascomycota	Pezizomycotina	Dothideomycetes	Pleosporales	Didymellaceae	Paraboeremia
Dikarya	Ascomycota	Pezizomycotina	Dothideomycetes	Pleosporales	Didymellaceae	Paramacroventuria
Dikarya	Ascomycota	Pezizomycotina	Dothideomycetes	Pleosporales	Didymellaceae	Paramicrosphaeropsis
Dikarya	Ascomycota	Pezizomycotina	Dothideomycetes	Pleosporales	Didymellaceae	Peyronellaea
Dikarya	Ascomycota	Pezizomycotina	Dothideomycetes	Pleosporales	Didymellaceae	Phoma
Dikarya	Ascomycota	Pezizomycotina	Dothideomycetes	Pleosporales	Didymellaceae	Phomatodes
Dikarya	Ascomycota	Pezizomycotina	Dothideomycetes	Pleosporales	Didymellaceae	Platychora
Dikarya	Ascomycota	Pezizomycotina	Dothideomycetes	Pleosporales	Didymellaceae	Polyopeus
Dikarya	Ascomycota	Pezizomycotina	Dothideomycetes	Pleosporales	Didymellaceae	Pseudoascochyta
Dikarya	Ascomycota	Pezizomycotina	Dothideomycetes	Pleosporales	Didymellaceae	Pseudodiplodia
Dikarya	Ascomycota	Pezizomycotina	Dothideomycetes	Pleosporales	Didymellaceae	Pseudohendersonia
Dikarya	Ascomycota	Pezizomycotina	Dothideomycetes	Pleosporales	Didymellaceae	Pseudopeyronellaea
Dikarya	Ascomycota	Pezizomycotina	Dothideomycetes	Pleosporales	Didymellaceae	Remotididymella
Dikarya	Ascomycota	Pezizomycotina	Dothideomycetes	Pleosporales	Didymellaceae	Rhopographus
Dikarya	Ascomycota	Pezizomycotina	Dothideomycetes	Pleosporales	Didymellaceae	Rhynchodiplodia
Dikarya	Ascomycota	Pezizomycotina	Dothideomycetes	Pleosporales	Didymellaceae	Scheleobrachea
Dikarya	Ascomycota	Pezizomycotina	Dothideomycetes	Pleosporales	Didymellaceae	Sclerophoma
Dikarya	Ascomycota	Pezizomycotina	Dothideomycetes	Pleosporales	Didymellaceae	Sclerotiophoma
Dikarya	Ascomycota	Pezizomycotina	Dothideomycetes	Pleosporales	Didymellaceae	Similiphoma
Dikarya	Ascomycota	Pezizomycotina	Dothideomycetes	Pleosporales	Didymellaceae	Sphaeriothyrium
Dikarya	Ascomycota	Pezizomycotina	Dothideomycetes	Pleosporales	Didymellaceae	Sphaeronaema
Dikarya	Ascomycota	Pezizomycotina	Dothideomycetes	Pleosporales	Didymellaceae	Stagonosporopsis
Dikarya	Ascomycota	Pezizomycotina	Dothideomycetes	Pleosporales	Didymellaceae	Vacuiphoma
Dikarya	Ascomycota	Pezizomycotina	Dothideomycetes	Pleosporales	Didymellaceae	Vandijckomycella
Dikarya	Ascomycota	Pezizomycotina	Dothideomycetes	Pleosporales	Didymellaceae	Xenodidymella
Dikarya	Ascomycota	Pezizomycotina	Dothideomycetes	Pleosporales	Didymosphaeriaceae	Agrorhizomyces
Dikarya	Ascomycota	Pezizomycotina	Dothideomycetes	Pleosporales	Didymosphaeriaceae	Alloconiothyrium
Dikarya	Ascomycota	Pezizomycotina	Dothideomycetes	Pleosporales	Didymosphaeriaceae	Aporospora
Dikarya	Ascomycota	Pezizomycotina	Dothideomycetes	Pleosporales	Didymosphaeriaceae	Austropleospora
Dikarya	Ascomycota	Pezizomycotina	Dothideomycetes	Pleosporales	Didymosphaeriaceae	Barria
Dikarya	Ascomycota	Pezizomycotina	Dothideomycetes	Pleosporales	Didymosphaeriaceae	Bimuria
Dikarya	Ascomycota	Pezizomycotina	Dothideomycetes	Pleosporales	Didymosphaeriaceae	Chromolaenicola
Dikarya	Ascomycota	Pezizomycotina	Dothideomycetes	Pleosporales	Didymosphaeriaceae	Curreya
Dikarya	Ascomycota	Pezizomycotina	Dothideomycetes	Pleosporales	Didymosphaeriaceae	Cylindroaseptospora
Dikarya	Ascomycota	Pezizomycotina	Dothideomycetes	Pleosporales	Didymosphaeriaceae	Dendrothyrium
Dikarya	Ascomycota	Pezizomycotina	Dothideomycetes	Pleosporales	Didymosphaeriaceae	Deniquelata
Dikarya	Ascomycota	Pezizomycotina	Dothideomycetes	Pleosporales	Didymosphaeriaceae	Didymocrea
Dikarya	Ascomycota	Pezizomycotina	Dothideomycetes	Pleosporales	Didymosphaeriaceae	Didymosphaeria
Dikarya	Ascomycota	Pezizomycotina	Dothideomycetes	Pleosporales	Didymosphaeriaceae	Didymosphaeriaceae
Dikarya	Ascomycota	Pezizomycotina	Dothideomycetes	Pleosporales	Didymosphaeriaceae	Julella
Dikarya	Ascomycota	Pezizomycotina	Dothideomycetes	Pleosporales	Didymosphaeriaceae	Kalmusia
Dikarya	Ascomycota	Pezizomycotina	Dothideomycetes	Pleosporales	Didymosphaeriaceae	Kalmusibambusa
Dikarya	Ascomycota	Pezizomycotina	Dothideomycetes	Pleosporales	Didymosphaeriaceae	Karstenula
Dikarya	Ascomycota	Pezizomycotina	Dothideomycetes	Pleosporales	Didymosphaeriaceae	Laburnicola
Dikarya	Ascomycota	Pezizomycotina	Dothideomycetes	Pleosporales	Didymosphaeriaceae	Letendraea
Dikarya	Ascomycota	Pezizomycotina	Dothideomycetes	Pleosporales	Didymosphaeriaceae	Lineostroma
Dikarya	Ascomycota	Pezizomycotina	Dothideomycetes	Pleosporales	Didymosphaeriaceae	Melanophoma
Dikarya	Ascomycota	Pezizomycotina	Dothideomycetes	Pleosporales	Didymosphaeriaceae	Montagnula
Dikarya	Ascomycota	Pezizomycotina	Dothideomycetes	Pleosporales	Didymosphaeriaceae	Munkovalsaria
Dikarya	Ascomycota	Pezizomycotina	Dothideomycetes	Pleosporales	Didymosphaeriaceae	Neokalmusia
Dikarya	Ascomycota	Pezizomycotina	Dothideomycetes	Pleosporales	Didymosphaeriaceae	Neptunomyces
Dikarya	Ascomycota	Pezizomycotina	Dothideomycetes	Pleosporales	Didymosphaeriaceae	Paracamarographium
Dikarya	Ascomycota	Pezizomycotina	Dothideomycetes	Pleosporales	Didymosphaeriaceae	Paracamarosporium
Dikarya	Ascomycota	Pezizomycotina	Dothideomycetes	Pleosporales	Didymosphaeriaceae	Paraconiothyrium
Dikarya	Ascomycota	Pezizomycotina	Dothideomycetes	Pleosporales	Didymosphaeriaceae	Paramassariosphaeria
Dikarya	Ascomycota	Pezizomycotina	Dothideomycetes	Pleosporales	Didymosphaeriaceae	Paraphaeosphaeria
Dikarya	Ascomycota	Pezizomycotina	Dothideomycetes	Pleosporales	Didymosphaeriaceae	Phaeodothis
Dikarya	Ascomycota	Pezizomycotina	Dothideomycetes	Pleosporales	Didymosphaeriaceae	Pleoardoris
Dikarya	Ascomycota	Pezizomycotina	Dothideomycetes	Pleosporales	Didymosphaeriaceae	Pseudocamarosporium
Dikarya	Ascomycota	Pezizomycotina	Dothideomycetes	Pleosporales	Didymosphaeriaceae	Pseudodidymocyrtis
Dikarya	Ascomycota	Pezizomycotina	Dothideomycetes	Pleosporales	Didymosphaeriaceae	Pseudopithomyces
Dikarya	Ascomycota	Pezizomycotina	Dothideomycetes	Pleosporales	Didymosphaeriaceae	Pseudotrichia
Dikarya	Ascomycota	Pezizomycotina	Dothideomycetes	Pleosporales	Didymosphaeriaceae	Septofusispora
Dikarya	Ascomycota	Pezizomycotina	Dothideomycetes	Pleosporales	Didymosphaeriaceae	Spegazzinia
Dikarya	Ascomycota	Pezizomycotina	Dothideomycetes	Pleosporales	Didymosphaeriaceae	Tremateia
Dikarya	Ascomycota	Pezizomycotina	Dothideomycetes	Pleosporales	Didymosphaeriaceae	Verrucoconiothyrium
Dikarya	Ascomycota	Pezizomycotina	Dothideomycetes	Pleosporales	Didymosphaeriaceae	Vicosamyces
Dikarya	Ascomycota	Pezizomycotina	Dothideomycetes	Pleosporales	Didymosphaeriaceae	Xenocamarosporium
Dikarya	Ascomycota	Pezizomycotina	Dothideomycetes	Pleosporales	Dothidotthiaceae	Belizeana
Dikarya	Ascomycota	Pezizomycotina	Dothideomycetes	Pleosporales	Dothidotthiaceae	Dothidotthia
Dikarya	Ascomycota	Pezizomycotina	Dothideomycetes	Pleosporales	Dothidotthiaceae	Mycocentrospora
Dikarya	Ascomycota	Pezizomycotina	Dothideomycetes	Pleosporales	Dothidotthiaceae	Neodothidotthia
Dikarya	Ascomycota	Pezizomycotina	Dothideomycetes	Pleosporales	Dothidotthiaceae	Paramycocentrospora
Dikarya	Ascomycota	Pezizomycotina	Dothideomycetes	Pleosporales	Dothidotthiaceae	Phaeomycocentrospora
Dikarya	Ascomycota	Pezizomycotina	Dothideomycetes	Pleosporales	Dothidotthiaceae	Pleiochaeta
Dikarya	Ascomycota	Pezizomycotina	Dothideomycetes	Pleosporales	Dothidotthiaceae	Thyrostroma
Dikarya	Ascomycota	Pezizomycotina	Dothideomycetes	Pleosporales	Dothidotthiaceae	Wilsonomyces
Dikarya	Ascomycota	Pezizomycotina	Dothideomycetes	Pleosporales	Fuscostagonosporaceae	Fuscostagonospora
Dikarya	Ascomycota	Pezizomycotina	Dothideomycetes	Pleosporales	Fusculinaceae	Fusculina
Dikarya	Ascomycota	Pezizomycotina	Dothideomycetes	Pleosporales	Fusculinaceae	Gordonomyces
Dikarya	Ascomycota	Pezizomycotina	Dothideomycetes	Pleosporales	Halojulellaceae	Halojulella
Dikarya	Ascomycota	Pezizomycotina	Dothideomycetes	Pleosporales	Halojulellaceae	Omania
Dikarya	Ascomycota	Pezizomycotina	Dothideomycetes	Pleosporales	Halotthiaceae	Brunneoclavispora
Dikarya	Ascomycota	Pezizomycotina	Dothideomycetes	Pleosporales	Halotthiaceae	Halotthia
Dikarya	Ascomycota	Pezizomycotina	Dothideomycetes	Pleosporales	Halotthiaceae	Mauritiana
Dikarya	Ascomycota	Pezizomycotina	Dothideomycetes	Pleosporales	Halotthiaceae	Neolophiostoma
Dikarya	Ascomycota	Pezizomycotina	Dothideomycetes	Pleosporales	Halotthiaceae	Pontoporeia
Dikarya	Ascomycota	Pezizomycotina	Dothideomycetes	Pleosporales	Halotthiaceae	Sulcosporium
Dikarya	Ascomycota	Pezizomycotina	Dothideomycetes	Pleosporales	Hermatomycetaceae	Hermatomyces
Dikarya	Ascomycota	Pezizomycotina	Dothideomycetes	Pleosporales	Hypsostromataceae	Hypsostroma
Dikarya	Ascomycota	Pezizomycotina	Dothideomycetes	Pleosporales	Latoruaceae	Latorua
Dikarya	Ascomycota	Pezizomycotina	Dothideomycetes	Pleosporales	Latoruaceae	Matsushimamyces
Dikarya	Ascomycota	Pezizomycotina	Dothideomycetes	Pleosporales	Latoruaceae	Multiverruca
Dikarya	Ascomycota	Pezizomycotina	Dothideomycetes	Pleosporales	Latoruaceae	Polyschema
Dikarya	Ascomycota	Pezizomycotina	Dothideomycetes	Pleosporales	Latoruaceae	Pseudoasteromassaria
Dikarya	Ascomycota	Pezizomycotina	Dothideomycetes	Pleosporales	Latoruaceae	Triseptata
Dikarya	Ascomycota	Pezizomycotina	Dothideomycetes	Pleosporales	Lentimurisporaceae	Bahusandhika
Dikarya	Ascomycota	Pezizomycotina	Dothideomycetes	Pleosporales	Lentimurisporaceae	Lentimurispora
Dikarya	Ascomycota	Pezizomycotina	Dothideomycetes	Pleosporales	Lentitheciaceae	Crassoascoma
Dikarya	Ascomycota	Pezizomycotina	Dothideomycetes	Pleosporales	Lentitheciaceae	Darksidea
Dikarya	Ascomycota	Pezizomycotina	Dothideomycetes	Pleosporales	Lentitheciaceae	Groenewaldia
Dikarya	Ascomycota	Pezizomycotina	Dothideomycetes	Pleosporales	Lentitheciaceae	Halobyssothecium
Dikarya	Ascomycota	Pezizomycotina	Dothideomycetes	Pleosporales	Lentitheciaceae	Katumotoa
Dikarya	Ascomycota	Pezizomycotina	Dothideomycetes	Pleosporales	Lentitheciaceae	Keissleriella
Dikarya	Ascomycota	Pezizomycotina	Dothideomycetes	Pleosporales	Lentitheciaceae	Lentitheciaceae
Dikarya	Ascomycota	Pezizomycotina	Dothideomycetes	Pleosporales	Lentitheciaceae	Lentithecium
Dikarya	Ascomycota	Pezizomycotina	Dothideomycetes	Pleosporales	Lentitheciaceae	Murilentithecium
Dikarya	Ascomycota	Pezizomycotina	Dothideomycetes	Pleosporales	Lentitheciaceae	Neolentithecia
Dikarya	Ascomycota	Pezizomycotina	Dothideomycetes	Pleosporales	Lentitheciaceae	Neoophiosphaerella
Dikarya	Ascomycota	Pezizomycotina	Dothideomycetes	Pleosporales	Lentitheciaceae	Paralentithecium
Dikarya	Ascomycota	Pezizomycotina	Dothideomycetes	Pleosporales	Lentitheciaceae	Phragmocamarosporium
Dikarya	Ascomycota	Pezizomycotina	Dothideomycetes	Pleosporales	Lentitheciaceae	Pleurophoma
Dikarya	Ascomycota	Pezizomycotina	Dothideomycetes	Pleosporales	Lentitheciaceae	Poaceascoma
Dikarya	Ascomycota	Pezizomycotina	Dothideomycetes	Pleosporales	Lentitheciaceae	Pseudokeissleriella
Dikarya	Ascomycota	Pezizomycotina	Dothideomycetes	Pleosporales	Lentitheciaceae	Pseudomurilentithecium
Dikarya	Ascomycota	Pezizomycotina	Dothideomycetes	Pleosporales	Lentitheciaceae	Pseudosetoseptoria
Dikarya	Ascomycota	Pezizomycotina	Dothideomycetes	Pleosporales	Lentitheciaceae	Setoseptoria
Dikarya	Ascomycota	Pezizomycotina	Dothideomycetes	Pleosporales	Lentitheciaceae	Tingoldiago
Dikarya	Ascomycota	Pezizomycotina	Dothideomycetes	Pleosporales	Lentitheciaceae	Towyspora
Dikarya	Ascomycota	Pezizomycotina	Dothideomycetes	Pleosporales	Leptosphaeriaceae	Acicuseptoria
Dikarya	Ascomycota	Pezizomycotina	Dothideomycetes	Pleosporales	Leptosphaeriaceae	Alloleptosphaeria
Dikarya	Ascomycota	Pezizomycotina	Dothideomycetes	Pleosporales	Leptosphaeriaceae	Alternariaster
Dikarya	Ascomycota	Pezizomycotina	Dothideomycetes	Pleosporales	Leptosphaeriaceae	Angularia
Dikarya	Ascomycota	Pezizomycotina	Dothideomycetes	Pleosporales	Leptosphaeriaceae	Chaetoplea
Dikarya	Ascomycota	Pezizomycotina	Dothideomycetes	Pleosporales	Leptosphaeriaceae	Coniothyrina
Dikarya	Ascomycota	Pezizomycotina	Dothideomycetes	Pleosporales	Leptosphaeriaceae	Heterospora
Dikarya	Ascomycota	Pezizomycotina	Dothideomycetes	Pleosporales	Leptosphaeriaceae	Heterosporicola
Dikarya	Ascomycota	Pezizomycotina	Dothideomycetes	Pleosporales	Leptosphaeriaceae	Leptosphaeria
Dikarya	Ascomycota	Pezizomycotina	Dothideomycetes	Pleosporales	Leptosphaeriaceae	Leptosphaeriaceae
Dikarya	Ascomycota	Pezizomycotina	Dothideomycetes	Pleosporales	Leptosphaeriaceae	Longiseptatispora
Dikarya	Ascomycota	Pezizomycotina	Dothideomycetes	Pleosporales	Leptosphaeriaceae	Neoleptosphaeria
Dikarya	Ascomycota	Pezizomycotina	Dothideomycetes	Pleosporales	Leptosphaeriaceae	Ochraceocephala
Dikarya	Ascomycota	Pezizomycotina	Dothideomycetes	Pleosporales	Leptosphaeriaceae	Paraleptosphaeria
Dikarya	Ascomycota	Pezizomycotina	Dothideomycetes	Pleosporales	Leptosphaeriaceae	Plectophomella
Dikarya	Ascomycota	Pezizomycotina	Dothideomycetes	Pleosporales	Leptosphaeriaceae	Plenodomus
Dikarya	Ascomycota	Pezizomycotina	Dothideomycetes	Pleosporales	Leptosphaeriaceae	Praeclarispora
Dikarya	Ascomycota	Pezizomycotina	Dothideomycetes	Pleosporales	Leptosphaeriaceae	Pseudoleptosphaeria
Dikarya	Ascomycota	Pezizomycotina	Dothideomycetes	Pleosporales	Leptosphaeriaceae	Quasiphoma
Dikarya	Ascomycota	Pezizomycotina	Dothideomycetes	Pleosporales	Leptosphaeriaceae	Querciphoma
Dikarya	Ascomycota	Pezizomycotina	Dothideomycetes	Pleosporales	Leptosphaeriaceae	Sclerenchymomyces
Dikarya	Ascomycota	Pezizomycotina	Dothideomycetes	Pleosporales	Leptosphaeriaceae	Sphaerellopsis
Dikarya	Ascomycota	Pezizomycotina	Dothideomycetes	Pleosporales	Leptosphaeriaceae	Subplenodomus
Dikarya	Ascomycota	Pezizomycotina	Dothideomycetes	Pleosporales	Leptosphaerioidaceae	Leptosphaerioides
Dikarya	Ascomycota	Pezizomycotina	Dothideomycetes	Pleosporales	Libertasomycetaceae	Libertasomyces
Dikarya	Ascomycota	Pezizomycotina	Dothideomycetes	Pleosporales	Libertasomycetaceae	Neoplatysporoides
Dikarya	Ascomycota	Pezizomycotina	Dothideomycetes	Pleosporales	Ligninsphaeriaceae	Ligninsphaeria
Dikarya	Ascomycota	Pezizomycotina	Dothideomycetes	Pleosporales	Ligninsphaeriaceae	Ligninsphaeriopsis
Dikarya	Ascomycota	Pezizomycotina	Dothideomycetes	Pleosporales	Lindgomycetaceae	Aquimassariosphaeria
Dikarya	Ascomycota	Pezizomycotina	Dothideomycetes	Pleosporales	Lindgomycetaceae	Arundellina
Dikarya	Ascomycota	Pezizomycotina	Dothideomycetes	Pleosporales	Lindgomycetaceae	Clohesyomyces
Dikarya	Ascomycota	Pezizomycotina	Dothideomycetes	Pleosporales	Lindgomycetaceae	Hongkongmyces
Dikarya	Ascomycota	Pezizomycotina	Dothideomycetes	Pleosporales	Lindgomycetaceae	Lindgomassariosphaeria
Dikarya	Ascomycota	Pezizomycotina	Dothideomycetes	Pleosporales	Lindgomycetaceae	Lindgomyces
Dikarya	Ascomycota	Pezizomycotina	Dothideomycetes	Pleosporales	Lindgomycetaceae	Lolia
Dikarya	Ascomycota	Pezizomycotina	Dothideomycetes	Pleosporales	Lindgomycetaceae	Muriseptatomyces
Dikarya	Ascomycota	Pezizomycotina	Dothideomycetes	Pleosporales	Lindgomycetaceae	Neolindgomyces
Dikarya	Ascomycota	Pezizomycotina	Dothideomycetes	Pleosporales	Lindgomycetaceae	Ocellisimilis
Dikarya	Ascomycota	Pezizomycotina	Dothideomycetes	Pleosporales	Lindgomycetaceae	Xenovaginatispora
Dikarya	Ascomycota	Pezizomycotina	Dothideomycetes	Pleosporales	Lizoniaceae	Lizonia
Dikarya	Ascomycota	Pezizomycotina	Dothideomycetes	Pleosporales	Longiostiolaceae	Crassiperidium
Dikarya	Ascomycota	Pezizomycotina	Dothideomycetes	Pleosporales	Longiostiolaceae	Longiostiolum
Dikarya	Ascomycota	Pezizomycotina	Dothideomycetes	Pleosporales	Longiostiolaceae	Shearia
Dikarya	Ascomycota	Pezizomycotina	Dothideomycetes	Pleosporales	Longipedicellataceae	Longipedicellata
Dikarya	Ascomycota	Pezizomycotina	Dothideomycetes	Pleosporales	Longipedicellataceae	Pseudoxylomyces
Dikarya	Ascomycota	Pezizomycotina	Dothideomycetes	Pleosporales	Longipedicellataceae	Submersispora
Dikarya	Ascomycota	Pezizomycotina	Dothideomycetes	Pleosporales	Longipedicellataceae	Submerspora
Dikarya	Ascomycota	Pezizomycotina	Dothideomycetes	Pleosporales	Lophiostomataceae	Alpestrisphaeria
Dikarya	Ascomycota	Pezizomycotina	Dothideomycetes	Pleosporales	Lophiostomataceae	Biappendiculispora
Dikarya	Ascomycota	Pezizomycotina	Dothideomycetes	Pleosporales	Lophiostomataceae	Capulatispora
Dikarya	Ascomycota	Pezizomycotina	Dothideomycetes	Pleosporales	Lophiostomataceae	Coelodictyosporium
Dikarya	Ascomycota	Pezizomycotina	Dothideomycetes	Pleosporales	Lophiostomataceae	Crassiclypeus
Dikarya	Ascomycota	Pezizomycotina	Dothideomycetes	Pleosporales	Lophiostomataceae	Desertiserpentica
Dikarya	Ascomycota	Pezizomycotina	Dothideomycetes	Pleosporales	Lophiostomataceae	Dimorphiopsis
Dikarya	Ascomycota	Pezizomycotina	Dothideomycetes	Pleosporales	Lophiostomataceae	Flabellascoma
Dikarya	Ascomycota	Pezizomycotina	Dothideomycetes	Pleosporales	Lophiostomataceae	Guttulispora
Dikarya	Ascomycota	Pezizomycotina	Dothideomycetes	Pleosporales	Lophiostomataceae	Kiskunsagia
Dikarya	Ascomycota	Pezizomycotina	Dothideomycetes	Pleosporales	Lophiostomataceae	Lentistoma
Dikarya	Ascomycota	Pezizomycotina	Dothideomycetes	Pleosporales	Lophiostomataceae	Leptoparies
Dikarya	Ascomycota	Pezizomycotina	Dothideomycetes	Pleosporales	Lophiostomataceae	Lophiohelichrysum
Dikarya	Ascomycota	Pezizomycotina	Dothideomycetes	Pleosporales	Lophiostomataceae	Lophiomurispora
Dikarya	Ascomycota	Pezizomycotina	Dothideomycetes	Pleosporales	Lophiostomataceae	Lophionema
Dikarya	Ascomycota	Pezizomycotina	Dothideomycetes	Pleosporales	Lophiostomataceae	Lophiopoacea
Dikarya	Ascomycota	Pezizomycotina	Dothideomycetes	Pleosporales	Lophiostomataceae	Lophiosphaera
Dikarya	Ascomycota	Pezizomycotina	Dothideomycetes	Pleosporales	Lophiostomataceae	Lophiostoma
Dikarya	Ascomycota	Pezizomycotina	Dothideomycetes	Pleosporales	Lophiostomataceae	Magnopulchromyces
Dikarya	Ascomycota	Pezizomycotina	Dothideomycetes	Pleosporales	Lophiostomataceae	Neopaucispora
Dikarya	Ascomycota	Pezizomycotina	Dothideomycetes	Pleosporales	Lophiostomataceae	Neotrematosphaeria
Dikarya	Ascomycota	Pezizomycotina	Dothideomycetes	Pleosporales	Lophiostomataceae	Neovaginatispora
Dikarya	Ascomycota	Pezizomycotina	Dothideomycetes	Pleosporales	Lophiostomataceae	Oleaginea
Dikarya	Ascomycota	Pezizomycotina	Dothideomycetes	Pleosporales	Lophiostomataceae	Parapaucispora
Dikarya	Ascomycota	Pezizomycotina	Dothideomycetes	Pleosporales	Lophiostomataceae	Paucispora
Dikarya	Ascomycota	Pezizomycotina	Dothideomycetes	Pleosporales	Lophiostomataceae	Platystomum
Dikarya	Ascomycota	Pezizomycotina	Dothideomycetes	Pleosporales	Lophiostomataceae	Pseudocapulatispora
Dikarya	Ascomycota	Pezizomycotina	Dothideomycetes	Pleosporales	Lophiostomataceae	Pseudolophiostoma
Dikarya	Ascomycota	Pezizomycotina	Dothideomycetes	Pleosporales	Lophiostomataceae	Pseudopaucispora
Dikarya	Ascomycota	Pezizomycotina	Dothideomycetes	Pleosporales	Lophiostomataceae	Pseudoplatystomum
Dikarya	Ascomycota	Pezizomycotina	Dothideomycetes	Pleosporales	Lophiostomataceae	Quintaria
Dikarya	Ascomycota	Pezizomycotina	Dothideomycetes	Pleosporales	Lophiostomataceae	Sigarispora
Dikarya	Ascomycota	Pezizomycotina	Dothideomycetes	Pleosporales	Lophiostomataceae	Tyrannosorus
Dikarya	Ascomycota	Pezizomycotina	Dothideomycetes	Pleosporales	Lophiostomataceae	Vaginatispora
Dikarya	Ascomycota	Pezizomycotina	Dothideomycetes	Pleosporales	Lophiotremataceae	Atrocalyx
Dikarya	Ascomycota	Pezizomycotina	Dothideomycetes	Pleosporales	Lophiotremataceae	Crassimassarina
Dikarya	Ascomycota	Pezizomycotina	Dothideomycetes	Pleosporales	Lophiotremataceae	Cryptoclypeus
Dikarya	Ascomycota	Pezizomycotina	Dothideomycetes	Pleosporales	Lophiotremataceae	Decaisnella
Dikarya	Ascomycota	Pezizomycotina	Dothideomycetes	Pleosporales	Lophiotremataceae	Galeaticarpa
Dikarya	Ascomycota	Pezizomycotina	Dothideomycetes	Pleosporales	Lophiotremataceae	Koordersiella
Dikarya	Ascomycota	Pezizomycotina	Dothideomycetes	Pleosporales	Lophiotremataceae	Lophiotrema
Dikarya	Ascomycota	Pezizomycotina	Dothideomycetes	Pleosporales	Lophiotremataceae	Pseudocryptoclypeus
Dikarya	Ascomycota	Pezizomycotina	Dothideomycetes	Pleosporales	Lophiotremataceae	Xiuguozhangia
Dikarya	Ascomycota	Pezizomycotina	Dothideomycetes	Pleosporales	Macrodiplodiopsidaceae	Macrodiplodiopsis
Dikarya	Ascomycota	Pezizomycotina	Dothideomycetes	Pleosporales	Macrodiplodiopsidaceae	Pseudochaetosphaeronema
Dikarya	Ascomycota	Pezizomycotina	Dothideomycetes	Pleosporales	Massariaceae	Massaria
Dikarya	Ascomycota	Pezizomycotina	Dothideomycetes	Pleosporales	Massariaceae	Massarioramusculicola
Dikarya	Ascomycota	Pezizomycotina	Dothideomycetes	Pleosporales	Massariaceae	Paramassaria
Dikarya	Ascomycota	Pezizomycotina	Dothideomycetes	Pleosporales	Massarinaceae	Byssothecium
Dikarya	Ascomycota	Pezizomycotina	Dothideomycetes	Pleosporales	Massarinaceae	Haplohelminthosporium
Dikarya	Ascomycota	Pezizomycotina	Dothideomycetes	Pleosporales	Massarinaceae	Helminthosporiella
Dikarya	Ascomycota	Pezizomycotina	Dothideomycetes	Pleosporales	Massarinaceae	Helminthosporium
Dikarya	Ascomycota	Pezizomycotina	Dothideomycetes	Pleosporales	Massarinaceae	Massarina
Dikarya	Ascomycota	Pezizomycotina	Dothideomycetes	Pleosporales	Massarinaceae	Massarinaceae
Dikarya	Ascomycota	Pezizomycotina	Dothideomycetes	Pleosporales	Massarinaceae	Mirohelminthosporium
[truncated: 10,244 more rows]
