# Supplementary material for: ﻿Thirty novel fungal lineages: formal description based on environmental samples and DNA
Source: MycoKeys. 2025 Oct 20;124:1–121. doi: 10.3897/mycokeys.124.161674 (PMC12559954; doi:10.3897/mycokeys.124.161674)
Supplement: Supplementary material 3 — DNA sequences and their metadata used for phylogenetic analyses, taxon descriptions and delimitation [file mycokeys-124-001-s003.xlsx]

## Sheet: Table S2
Table S2. DNA sequences and their metadata used for phylogenetic analyses, taxon descriptions and delimitation.
identification	rDNA region	accession (INSDC, UNITE, GlobalFungi and EUKARYOME)	sample ID	substrate	country	locality	latitude	longitude	biome	co-occurring/host taxon	collector	DNA sequence
Absidia	SSU-ITS-LSU	EUK1201140	S1167	soil	Denmark	Auderød	56.0125	12.0864	temperate broadleaf forest	Betula pendula;Quercus robur;Fagus sylvatica;Alnus glutinosa;Pinus sylvestris;Caprinus betulus;Sorbus aucuparia;Acer platanoides;Corylus avellana;Picea abies	Tarquin Netherway	TACCTGGTTGATCCTGCCAGTAGTCATATGCTTGTCTCAAAGATTAAGCCATGCATGTCTAAGTAAAAGTAAATTTTTACAGCGAAACTGCGAATGGCTCATTAAATCAGTTATGATCTACATGACAAATACTTTACTACTGGATAACCGTGGTAATTCTAGAGCTAATACATGCAGAAAAGGCCCGACTTCGGAAGGGCTGCACTTATTAGATCAAAACCTCCCTGGGTAAAACCAGTTCTTTGGTGATTCATAATAATTTAGCTGATCGCATGGCCTTGCGCCGGCGACGGTACATTCGATTTTCTGCCCTATCAGGCTGTTGATTGTAAGATAGAGGCTTACAATGGCTACCACGGGTAACGGGGAATTAGGGTTCTATTCCGGAGAGGGAGCCTG…
Agriosomyces	ITS	EUK1300228	unknown	unknown	unknown	unknown	unknown	unknown	unknown	unknown	unknown	TTTCCGTAGGTGAACCTGCGGAAGGATCATTAATAAATTTTTATTTCTGAAAATTATGAAATAAAAAACAATAATCATCCTACCCTTTGTGAATTTGTTGTAATGAAATAATTTTTTTTAAAAGAAAAATTATTTATTTTAGTCTATCCCTAAAAGTAGTCTTGGAAGCAATGAAGAGATTGGTTTTAGGGAGTAGATTTTAATAAATAATTATTTTTTTGAAAAGACCTTTTTAAAATTAACTTTTTGTATTCATTTGTCTAAAATTTTTTAAATAATAATTTAAAAACAACTTTTGACAATGGATCTCTTGGTTCTCGCAACGATGAAGAACGCAGCAAAATGCGATAAGTAATGTGAATTGCAGAATACGTGAATCATCAAATCTTCGAACGCATA…
Aldinomyces	ITS	EUK0330821	S083	soil	Argentina	Trompul	-40.1179	-71.4436	temperate broadleaf forest	Nothofagus antarctica;	Eduardo Nouhra	CTACTACCGATTGAATGGCTTAGTGAGACTTCTGGATTAGCGATAGGCAGCTGGTAACAGCCGCCAATCGCCAAGAAGTTAGTCAAACTTGGTCATTTAGAGGAAGTAAAAGTCGTAACAAGGTTTCCGTAGGTGAACCTGCGGAAGGATCATTAACAATTTGATTTAATATCATTCCAAACCTAACTATCAATTACCTGCCGCGAGTCTTACACTTGTCGTGTATTAGAAAGCTCGCGGTCTTTCTTTGCATTCTATGTTTTTGTTGGGCCTGGACGATTACTGAAAGGTGAAAGTTCAAGAAGTCCCAGTAAATTCATTGCTAGGCAAAGAATTCTATACGATGGGCATGGACGATTGCTTTAGGGCTTGACTCCTAGAAGTCCCATAGTATAATCT…
Aldinomyces	ITS	EUK0330820	S091	soil	Argentina	Reserva Corazón de la Isla:Tolhuin	-54.4629	-67.5209	temperate broadleaf forest	Nothofagus pumilio;	Alina Greslebin	CTACTACCGATTGAATGGCTTAGTGAGACTTCTGGATTAGCGATAGGCAGCTGGTAACAGCCGCCAATCGCCAAGAAGTTAGTCAAACTTGGTCATTTAGAGGAAGTAAAAGTCGTAACAAGGTTTCCGTAGGTGAACCTGCGGAAGGATCATTAACAATTTGATTTAATATCATTCCAAACCTAACTATCAATTACCTGCCGCGAGTCTTACACTTGTCGTGTATTAGAAAGCTCGCGGTCTTTCTTTGCATTCTATGTTTTTGTTGGGCCTGGACGATTACTGAAAGGTAAAAGTTCAAGAAGTCCCAGTAAATTCATTGCTAGGCAAAGAATTCTATACGATGGGCATGGACGATTGCTTTAGGGCTTGACTCCTAGAAGTCCCATAGTATAATCT…
Aldinomyces	ITS	EUK0330825	S258	soil	Argentina	Calafate	-50.4458	-72.7801	temperate broadleaf forest	Nothofagus pumilio;	Sten Anslan	CTACTACCGATTGAATGGCTTAGTGAGACTTCTGGATTAGCGATAGGCAGCTGGTAACAGCCGCCAATCGCCAAGAAGTTAGTCAAACTTGGTCATTTAGAGGAAGTAAAAGTCGTAACAAGGTTTCCGTAGGTGAACCTGCGGAAGGATCATTAACAATTTGATTTAATATCATTCCAAACCTAACTATCAATTACCTGCCGCGAGTCTTACACTTGTCGTGTATTAGAAAGCTCGCGGTCTTTCTTTGCATTCTATGTTTTTGTTGGGCCTGGACGATTACTGAAAGGTAAAAGTTCAAGAAGTCCCAGTAAATTCATTGCTAGGCAAAGAATTCTATACGATGGGCATGGACGATTGCTTTAGGGCTTGACTCCTAGAAGTCCCATAGTATAATCT…
Aldinomyces	ITS	EUK0330822	S096	soil	Argentina	Lago La Plata:Río Senguer	-44.8325	-71.7265	temperate broadleaf forest	Nothofagus pumilio;	Alina Greslebin	CTACTACCGATTGAATGGCTTAGTGAGACTTCTGGATTAGCGATAGGCAGCTGGTAACAGCCGCCAATCGCCAAGAAGTTAGTCAAACTTGGTCATTTAGAGGAAGTAAAAGTCGTAACAAGGTTTCCGTAGGTGAACCTGCGGAAGGATCATTAACAATTTGATTTAATATCATTCCAAACCTAACTATCAATTACCTGCCGCGAGTCTTACACTTGTCGTGTATTAGAAAGCTCGCGGTCTTTCTTTGCATTCTATGTTTTTGTTGGGCCTGGACGATTACTGAAAGGTAAAAGTTCAAGAAGTCCCAGTAAATTCATTGCTAGGCAAAGAATTCTATACGATGGGCATGGACGATTGCTTTAGGGCTTGACTCCTAGAAGTCCCATAGTATAATCT…
Aldinomyces	ITS	EUK0330823	S089	soil	Argentina	Huemules:Esquel	-42.7813	-71.4717	temperate broadleaf forest	Nothofagus pumilio;	Alina Greslebin	CTACTACCGATTGAATGGCTTAGTGAGACTTCTGGATTAGCGATAGGCAGCTGGTAACAGCCGCCAATCGCCAAGAAGTTAGTCAAACTTGGTCATTTAGAGGAAGTAAAAGTCGTAACAAGGTTTCCGTAGGTGAACCTGCGGAAGGATCATTAACAATTTGATTTAATATCATTCCAAACCTAACTATTAATTACCTGCCGCGAGTCTTACACTTGTCGTGTATTAGAAAGCTCGCGGTCTTTCTTTGCATTCTATGTTTTTGTTGGGCCTGGACGATTACTGAAAGGTGAAAGTTCAAGAAGTCCCAGTAAATTCATTGCTAGGCAAAGAATTCTATACGATGGGCATGGACGATTGCTTTAGGGCTTGACTCCTAGAAGTCCCATAGTATAATCT…
Aldinomyces	ITS	EUK0330819	S261	soil	Argentina	Bariloche	-41.26	-71.287	temperate broadleaf forest	Nothofagus pumilio;	Sten Anslan	CTACTACCGATTGAATGGCTTAGTGAGACTTCTGGATTAGCGATAGGCAGCTGGTAACAGCCGCCAATCGCCAAGAAGTTAGTCAAACTTGGTCATTTAGAGGAAGTAAAAGTCGTAACAAGGTTTCCGTAGGTGAACCTGCGGAAGGATCATTAACAATTTGATTTAATATCATTCCAAACCTAACTATCAATTACCTGCCGCGAGTCTTACACTTGTCGTGTATTAGAAAGCTCGCGGTCTTTCTTTGCATTCTATGTTTTTGTTGGGCCTGGACGATTACTGAAAGGTAAAAGTTCAAGAAGTCCCAGTAAATTCATTGCTAGGCAAAGAATTCTATACGATGGGCATGGACGATTGCTTTAGGGCTTGACTCCTAGAAGTCCCATAGTATAATCT…
Aldinomyces	ITS	EUK0483667	S261	soil	Argentina	Bariloche	-41.26	-71.287	temperate broadleaf forest	Nothofagus pumilio;	Sten Anslan	GTACACACCGCCCGTCGCTACTACCGATTGAATGGCTTAGTGAGACTTCTGGATTAGCGATAGGCAGCTGGTAACAGCCGCCAATCGCCAAGAAGTTAGTCAAACTTGGTCATTTAGAGGAAGTAAAAGTCGTAACAAGGTTTCCGTAGGTGAACCTGCGGAAGGATCATTAACAATTTGATTTAATATCATTCCAAACCTAACTATCAATTACCTGCCGCGAGTCTTACACTTGTCGTGTATTAGAAAGCTCGCGGTCTTTCTTTGCATTCTATGTTTTTGTTGGGCCTGGACGATTACTGAAAGGTAAAAGTTCAAGAAGTCCCAGTAAATTCATTGCTAGGCAAAGAATTCTATACGATGGGCATGGACGATTGCTTTAGGGCTTGACTCCTAGAA…
Aldinomyces	ITS	EUK0330824	S087	soil	Argentina	Chall Huaco	-41.2506	-71.2801	temperate broadleaf forest	Nothofagus pumilio;	Eduardo Nouhra	CTACTACCGATTGAATGGCTTAGTGAGACTTCTGGATTAGCGATAGGCAGCTGGTAACAGCCGCCAATCGCCAAGAAGTTAGTCAAACTTGGTCATTTAGAGGAAGTAAAAGTCGTAACAAGGTTTCCGTAGGTGAACCTGCGGAAGGATCATTAACAATTTGATTTAATATCATTCCAAACCTAACTATCAATTACCTGCCGCGAGTCTTACACTTGTCGTGTATTAGAAAGCTCGCGGTCTTTCTTTGCATTCTATGTTTTTGTTGGGCCTGGACGATTACTGAAAGGTAAAAGTTCAAGAAGTCCCAGTAAATTCATTGCTAGGCAAAGAATTCTATACGATGGGCATGGACGATTGCTTTAGGGCTTGACTCCTAGAAGTCCCATAGTATAATCT…
Aldinomyces tarquinii	SSU-ITS-LSU	EUK1205356	S1183	soil	Italy	Aldino	46.4072	11.4964	temperate coniferous forest	Picea abies;Alnus incana;Salix;Pinus sylvestris;Sorbus aucuparia;Acer;Corylus avellena	Tarquin Netherway	TCATTCAAATTTCTGCCCTATCAACTTTCGATGGTAGGATAGAGGCCTACCATGGTTTTAACGGGTAACGGGGAATTAGGGGTTCGATTCCGGAGAGGGAGCCTGAGAAACGGCTACCACATCCAAGGAAGGCAGCAGGCGCGCAAATTACCCAATCCCAACACGGGGAGGTAGTGACAATAAATAACAATACTGGGTCCTATGGGTCTAGTAATTGGAATGAGTACAATTTAAACACCTTAACGAGGAACAATTGGAGGGCAAGTCTGGTGCCAGCAGCCGCGGTAATTCCAGCTCCAATAGCGTATATTAAAGTTGTTGCAGTTAAAAAGCTCGTAGTTGAATTTTGATCTTGGTTGGGCGGTCTACCCTTGTGGTTTGTACTGTCTGGCCGAGATT…
Aldinomyces tarquinii	SSU-ITS-LSU	EUK1124394	G5912	soil	Estonia	Rahinge	58.3804	26.6289	temperate grassland	Poaceae	Leho Tedersoo	TCCAATAGCGTATATTAAAGTTGTTGCAGTTAAAAAGCTCGTAGTTGAATTTTGATCTTGGTTGGGCGGTCTACCCTTGTGGTTTGTACTGTCTGGCCGAGATTTTCCTTCTGGAAAAACCGTGTGCTCTTTATTGAGTGGGCGGCGATTCAGGACCTTCACCTTGAAAAAATTAGAGTGTTCAAAGCAGGCATTTGCTTGAATACATTAGCATGGAATGATAGAATAGGACTTTGGTTCTATTTTGTTGGTTTCTAGGACCAGAGTAATGATTAATAGGGACAGTTGGGGGCATTGGTATTTAATAGTCAGAGGTGAAATTCTTGGATTTATTAAAGGCCAACTTCTGCGAAAGCATTTGCCAAGGATGTTTTCATTAATCAAGAACGAAAGTTAGGG…
Aldinomyces tarquinii	ITS	EUK0320467	W0315	sediment	USA	North Dakota:Cottonwood Lake Study area	47.0993	-99.0938	freshwater lake	unknown	Sheel Bansal	CTACTACCGATTGAATGGCTTAGTGAGACTTCTGGATTAGCGATAGGTAGCTGGTAACAGCCGCCAATCGTCAAGAAGTTAGTCAAACTTGGTCATTTAGAGGAAGTAAAAGTCGTAACAAGGTTTCCGTAGGTGAACCTGCGGAAGGATCATTAACAATTTGATTTAATATCATTCCAAACTTAACCATAAATTACCTGCCGCGAGTCTTACACTTGTCGTGTATTAGAAAGCTCGCGGTCTTTCTTTGCATTCTATCTGTGTTTTTGCTGGGCTTGGACAATTACTGTAAAGTAAAAATCCTAGAAGTCCCAATCAAATTCATTGCTAGGCAAAGAATTTTATACGATGGGCATGGGCAATGGCTTCACGGCTTGATCCCTAGAAGTCCCATAGTAT…
Aldinomyces tarquinii	ITS	fa0dd51fb77b34cf5b5659d5f4d674c1	5013	soil	Asia	unknown	27.12	100.17	grassland	unknown	unknown	ACCCCCTCTATTAAAATGAAGCAATTCATTGAATAGGATTTGAGTATCCGTATGACATGTTGATTCCTCTGTCAGAGCGGTTACTTTAAATAAATGATGCGACCAGTACCACATAGTGGATTTGGCAACATAGTAATTGCGGATTTCGAAAGATTTCTAATTTTATTGTTTGTTAATATCATTTAAGCTAAGTGTCTTGGTTTATTGCAAATACGAATATTTAAAGAAGATTTCTTCTTTAACTATTTTA
Aldinomyces tarquinii	ITS	fa0dd51fb77b34cf5b5659d5f4d674c1	6085	soil	North America	unknown	38.4397	-112.068	grassland	unknown	unknown	ACCCCCTCTATTAAAATGAAGCAATTCATTGAATAGGATTTGAGTATCCGTATGACATGTTGATTCCTCTGTCAGAGCGGTTACTTTAAATAAATGATGCGACCAGTACCACATAGTGGATTTGGCAACATAGTAATTGCGGATTTCGAAAGATTTCTAATTTTATTGTTTGTTAATATCATTTAAGCTAAGTGTCTTGGTTTATTGCAAATACGAATATTTAAAGAAGATTTCTTCTTTAACTATTTTA
Aldinomyces tarquinii	ITS	fa0dd51fb77b34cf5b5659d5f4d674c1	10087	soil	North America	unknown	43.8343	-110.39	grassland	unknown	unknown	ACCCCCTCTATTAAAATGAAGCAATTCATTGAATAGGATTTGAGTATCCGTATGACATGTTGATTCCTCTGTCAGAGCGGTTACTTTAAATAAATGATGCGACCAGTACCACATAGTGGATTTGGCAACATAGTAATTGCGGATTTCGAAAGATTTCTAATTTTATTGTTTGTTAATATCATTTAAGCTAAGTGTCTTGGTTTATTGCAAATACGAATATTTAAAGAAGATTTCTTCTTTAACTATTTTA
Aldinomyces tarquinii	ITS	fa0dd51fb77b34cf5b5659d5f4d674c1	1642	soil	North America	unknown	45.3982	-110.704	grassland	unknown	unknown	ACCCCCTCTATTAAAATGAAGCAATTCATTGAATAGGATTTGAGTATCCGTATGACATGTTGATTCCTCTGTCAGAGCGGTTACTTTAAATAAATGATGCGACCAGTACCACATAGTGGATTTGGCAACATAGTAATTGCGGATTTCGAAAGATTTCTAATTTTATTGTTTGTTAATATCATTTAAGCTAAGTGTCTTGGTTTATTGCAAATACGAATATTTAAAGAAGATTTCTTCTTTAACTATTTTA
Aldinomyces tarquinii	ITS	fa0dd51fb77b34cf5b5659d5f4d674c1	15642	soil	Europe	unknown	46.69	9.67	grassland	unknown	unknown	ACCCCCTCTATTAAAATGAAGCAATTCATTGAATAGGATTTGAGTATCCGTATGACATGTTGATTCCTCTGTCAGAGCGGTTACTTTAAATAAATGATGCGACCAGTACCACATAGTGGATTTGGCAACATAGTAATTGCGGATTTCGAAAGATTTCTAATTTTATTGTTTGTTAATATCATTTAAGCTAAGTGTCTTGGTTTATTGCAAATACGAATATTTAAAGAAGATTTCTTCTTTAACTATTTTA
Aldinomyces tarquinii	ITS	fa0dd51fb77b34cf5b5659d5f4d674c1	3169	soil	Europe	unknown	47.44	11.06	grassland	unknown	unknown	ACCCCCTCTATTAAAATGAAGCAATTCATTGAATAGGATTTGAGTATCCGTATGACATGTTGATTCCTCTGTCAGAGCGGTTACTTTAAATAAATGATGCGACCAGTACCACATAGTGGATTTGGCAACATAGTAATTGCGGATTTCGAAAGATTTCTAATTTTATTGTTTGTTAATATCATTTAAGCTAAGTGTCTTGGTTTATTGCAAATACGAATATTTAAAGAAGATTTCTTCTTTAACTATTTTA
Aldinomyces tarquinii	ITS	fa0dd51fb77b34cf5b5659d5f4d674c1	58029	soil	Europe	unknown	48.6658	14.7079	grassland	unknown	unknown	ACCCCCTCTATTAAAATGAAGCAATTCATTGAATAGGATTTGAGTATCCGTATGACATGTTGATTCCTCTGTCAGAGCGGTTACTTTAAATAAATGATGCGACCAGTACCACATAGTGGATTTGGCAACATAGTAATTGCGGATTTCGAAAGATTTCTAATTTTATTGTTTGTTAATATCATTTAAGCTAAGTGTCTTGGTTTATTGCAAATACGAATATTTAAAGAAGATTTCTTCTTTAACTATTTTA
Aldinomyces tarquinii	ITS	fa0dd51fb77b34cf5b5659d5f4d674c1	27709	soil	Europe	unknown	49.275	16.7278	grassland	unknown	unknown	ACCCCCTCTATTAAAATGAAGCAATTCATTGAATAGGATTTGAGTATCCGTATGACATGTTGATTCCTCTGTCAGAGCGGTTACTTTAAATAAATGATGCGACCAGTACCACATAGTGGATTTGGCAACATAGTAATTGCGGATTTCGAAAGATTTCTAATTTTATTGTTTGTTAATATCATTTAAGCTAAGTGTCTTGGTTTATTGCAAATACGAATATTTAAAGAAGATTTCTTCTTTAACTATTTTA
Aldinomyces tarquinii	ITS	fa0dd51fb77b34cf5b5659d5f4d674c1	12174	soil	Europe	unknown	49.3125	16.6452	grassland	unknown	unknown	ACCCCCTCTATTAAAATGAAGCAATTCATTGAATAGGATTTGAGTATCCGTATGACATGTTGATTCCTCTGTCAGAGCGGTTACTTTAAATAAATGATGCGACCAGTACCACATAGTGGATTTGGCAACATAGTAATTGCGGATTTCGAAAGATTTCTAATTTTATTGTTTGTTAATATCATTTAAGCTAAGTGTCTTGGTTTATTGCAAATACGAATATTTAAAGAAGATTTCTTCTTTAACTATTTTA
Aldinomyces tarquinii	ITS	fa0dd51fb77b34cf5b5659d5f4d674c1	37618	soil	Europe	unknown	50.9	0.4	grassland	unknown	unknown	ACCCCCTCTATTAAAATGAAGCAATTCATTGAATAGGATTTGAGTATCCGTATGACATGTTGATTCCTCTGTCAGAGCGGTTACTTTAAATAAATGATGCGACCAGTACCACATAGTGGATTTGGCAACATAGTAATTGCGGATTTCGAAAGATTTCTAATTTTATTGTTTGTTAATATCATTTAAGCTAAGTGTCTTGGTTTATTGCAAATACGAATATTTAAAGAAGATTTCTTCTTTAACTATTTTA
Aldinomyces tarquinii	ITS	fa0dd51fb77b34cf5b5659d5f4d674c1	57202	soil	Europe	unknown	55.5629	8.08026	grassland	unknown	unknown	ACCCCCTCTATTAAAATGAAGCAATTCATTGAATAGGATTTGAGTATCCGTATGACATGTTGATTCCTCTGTCAGAGCGGTTACTTTAAATAAATGATGCGACCAGTACCACATAGTGGATTTGGCAACATAGTAATTGCGGATTTCGAAAGATTTCTAATTTTATTGTTTGTTAATATCATTTAAGCTAAGTGTCTTGGTTTATTGCAAATACGAATATTTAAAGAAGATTTCTTCTTTAACTATTTTA
Aldinomyces tarquinii	ITS	fa0dd51fb77b34cf5b5659d5f4d674c1	20813	soil	Europe	unknown	56.0971	10.5141	grassland	unknown	unknown	ACCCCCTCTATTAAAATGAAGCAATTCATTGAATAGGATTTGAGTATCCGTATGACATGTTGATTCCTCTGTCAGAGCGGTTACTTTAAATAAATGATGCGACCAGTACCACATAGTGGATTTGGCAACATAGTAATTGCGGATTTCGAAAGATTTCTAATTTTATTGTTTGTTAATATCATTTAAGCTAAGTGTCTTGGTTTATTGCAAATACGAATATTTAAAGAAGATTTCTTCTTTAACTATTTTA
Aldinomycetaceae	ITS	EUK0330829	G5373a	soil	Estonia	unknown	58.3385	26.6154	temperate broadleaf forest	Alnus incana	Leho Tedersoo	CTACTACCGATTGAATGGCTTAGTGAGACTTCTGGATTAGCGATAGGCAACTGGTAACAGTAGCCAATTGTCAAGAAGTTAGTCAAACTTGGTCATTTAGAGGAAGTAAAAGTCGTAACAAGGTTTCCGTAGGTGAACCTGCGGAAGGATCATTAACAATTTGATTTCGATCAAACTATCGCTATCTGACATAAACTTATGAAGTATTCTGATAAAGTTTGGCCTGACTCACTTCTGCCGTCTTTCAGCAATCTCGGTTGTTGAATGTGGAATCACAGTGGTTTGTCTGTAAGTCCAGGCGGAATCTTGATATTAGACAGACTTGGGCCTAGAGAAAAGCCGCAAGGCTGCTTTCTTAGAAGTCCCAGTTGTGCTCTTCTTGCAGTTACGTCTTCACAC…
Aldinomycetaceae	ITS	EUK0483666	G5373a	soil	Estonia	unknown	58.3385	26.6154	temperate broadleaf forest	Alnus incana	Leho Tedersoo	GTACACACCGCCCGTCGCTACTACCGATTGAATGGCTTAGTGAGACTTCTGGATTAGCGATAGGCAACTGGTAACAGTAGCCAATTGTCAAGAAGTTAGTCAAACTTGGTCATTTAGAGGAAGTAAAAGTCGTAACAAGGTTTCCGTAGGTGAACCTGCGGAAGGATCATTAACAATTTGATTTCGATCAAACTATCGCTATCTGACATAAACTTATGAAGTATTCTGATAAAGTTTGGCCTGACTCACTTCTGCCGTCTTTCAGCAATCTCGGTTGTTGAATGTGGAATCACAGTGGTTTGTCTGTAAGTCCAGGCGGAATCTTGATATTAGACAGACTTGGGCCTAGAGAAAAGTCGCAAGGCTGCTTTCTTAGAAGTCCCAGTTGTGCTCTTCTTG…
Aldinomycetaceae	ITS	EUK0330830	G5348	soil	Estonia	unknown	58.2337	26.5727	temperate broadleaf forest	Betula pendula	Leho Tedersoo	CTACTACCGATTGAATGGCTTAGTGAGACTTCTGGATTAGCGATAGGCAACTGGTAACAGTAGCCAATTGTCAAGAAGTTAGTCAAACTTGGTCATTTAGAGGAAGTAAAAGTCGTAACAAGGTTTCCGTAGGTGAACCTGCGGAAGGATCATTAACAATTTGATTTCGATCAAACTATCGCTATCTGACATAAACTTATGAAGTATTCTGATAAAGTTTGGCCTGACTCACTTCTGCCGTCTTTCAGCAATCTCGGTTGTTGAATGTGGAATCACAGTGGTTTGTCTGTAAGTCCAGGCGGAATCTTGATATTAGACAGACTTGGGCCTAGAGAAAAGTCGCAAGGCTGCTTTCTTAGAAGTCCCAGTTGTGCTCTTCTTGCAGTTACGTCTTCACAC…
Aldinomycetaceae	ITS	EUK0330828	G4613	soil	Estonia	Teilma	58.7476	26.626	temperate broadleaf forest	Betula pendula;	Leho Tedersoo	CTACTACCGATTGAATGGCTTAGTGAGACTTCTGGATTAGCGATAGGCAACTGGTAACAGTAGCCAATTGTCAAGAAGTTAGTCAAACTTGGTCATTTAGAGGAAGTAAAAGTCGTAACAAGGTTTCCGTAGGTGAACCTGCGGAAGGATCATTAACAATTTGATTTCGATCAAACTATCGCTATCTGACATAAACTTATGAAGTATTCTGATAAAGTTTGGCCTGACTCACTTCTGCTGTCTTTCAGCAATCTCGGTTGTTGAATGTGGAATCACAGTGGTTTGTCTGTAAGTCCAGGCGGAATCTTGATATTAGACAGACTTGGGCCTAGAGAAAAGTCGCAAGGCTGCTTTCTTAGAAGTCCCAGTTGTGCTCTTCTTGCAGTTACGTCTTCACAC…
Aldinomycetaceae	ITS	EUK0330827	G5313	soil	Estonia	unknown	58.3172	26.7962	temperate coniferous forest	Pinus;Betula	Leho Tedersoo	CTACTACCGATTGAATGGCTTAGTGAGACTTCTGGATTAGCGATAGGCAACTGGTAACAGTAGCCAATTGTCAAGAAGTTAGTCAAACTTGGTCATTTAGAGGAAGTAAAAGTCGTAACAAGGTTTCCGTAGGTGAACCTGCGGAAGGATCATTAACAATTTGATTTCGATCAAACTATCGCTATCTGACATAAACTTATAAAGTATTCTGATAAAGTTTGGCCTGACTCACTTCTGCCGTCTTTCAGCAATCTCGGTTGTTGAATGTGGAATCACAGTGGTTTGTCTGTAAGTCCAGGCGGAATCTTGATATTAGACAGACTTGGGCCTAGAGAAAAGTCGCAAGGCTGCTTTCTTAGAAGTCCCAGTTGTGCTCTTCTTGCAGTTACGTCTTCACAC…
Aldinomycetaceae	ITS	EUK0330826	G5360	soil	Estonia	unknown	58.3272	26.6952	temperate broadleaf forest	Rosaceae	Leho Tedersoo	CTACTACCGATTGAATGGCTTAGTGAGACTTCTGGATTAGCGATAGGCAACTGGTAACAGTAGCCAATTGTCAAGAAGTTAGTCAAACTTGGTCATTTAGAGGAAGTAAAAGTCGTAACAAGGTTTCCGTAGGTGAACCTGCGGAAGGATCATTAACAATTTGATTTCGATCAAACTATCGCTATCTGACATAAACTTATGAAGTATTCTGATAAAGTTTGGCCTGACTCACTTCTGCCGTCTTTCAGCAATCTCGGTTGTTGAATGTGGAATCACAGTGGTTTGTCTGTAAGTCCAGGCGGAATCTTGATATTAGACAGACTTGGGCCTAGAGAAAAGTCGCAAGGCTGCTTTCTTAGAAGTCCCAGTTGTGCTCTTCTTGCAGTTACGTCTTCACAC…
Aldinomycetales fam01	ITS	EUK0302681	G5362	soil	Estonia	unknown	58.3166	26.6919	temperate broadleaf forest	Betula;Picea;Salix	Leho Tedersoo	ACAATTTGATTTAATATCAATCCACACCATACGTCACTTGTACTGCACGGCAGCACGCGTCCTCTCGGGGGCCGGCACCGTGCAACATTGCTAATTTACTTTAGCATTTCTAAACCACCTAAACTAACCCATTGCAACATATATTAAAGCTAGCCTCTCGGGGCATAAAATTTAATACAACTTTTAACAACGGATCTCTTGGCTCTTGCATCGATGAAGAACGCAGCGAATCGCGAAATGTATTGTGAATTGCAGAATTCAGTGAATCATCAAATCTTTGAACGCACATTGCACTTCATGGCACTCCATGAAGTATGCTTGTTTGAGCATCAAAAACACCTCCAACCATTTATGGTCTGGGAATTGCGACATTGGCTAGCCGCTTGCGGCGCGGTCGGT…
Aldinomycetales fam01	ITS	EUK0330818	MDB_M302	soil	Mexico	Ejido Cahuacan	19.6014	-99.4759	tropical coniferous forest	Cupressus lusitanica ;Falso senecio;Senecio barba-johannis;Abies religiosa;Abies religiosa	Manu Delgado-Baquerizo team	CTACTACCGATTGAATGGCTTAGTGAGACCTCTGGATTAGCATACGGTAGCTGGAAACAGCCGCCTCTTGTCAAGAAGTTGGTCAAACTTGGTCATTTAGAGGAAGTAAAAGTCGTAACAAGGTTTCCGTAGGTGAACCTGCGGAAGGATCATTAACAATTTGATTTAATATCAATCCAAACCATACGTCACCTGTACTGCACGGCAGCACGTCCTTCGGGGCGGCACCGTGCACCGTTGCTAATGCAAGTTAGCGCTTCAAACCACACTTAAACTATAATCAACGCAACGTCTATTAAAGGTAGCCTCTCGGGGCATAAAATTTAATACAACTTTTAACAACGGATCTCTTGGCTCTTGCATCGATGAAGAACGCAGCGAATCGCGAAATGTATTGTG…
Aldinomycetales fam01	ITS	EUK0483669	S060	soil	Guyana	Potaro	5.27953	-59.9159	tropical broadleaf forest	Dicymbe corymbosa;	Terry Henkel	GTACACACCGCCCGTCGCTCCTACCGATTGAATGGCTTAGTGAGACCTCTGGATTGGCATGCGGTGGCTGGCAACGGCCGCCATTTGCTGAGAAGTTGGTCAAACTTGGTCATTTAGAGGAAGTAAAAGTCGTAACAAGGTTTCCGTAGGTGAACCTGCGGAAGGATCATTAACAATTCGATGTCTTTTCGAGCATCGTCCACACCCATGCCTTTCCACTTGCCGCGCAGGCCCGTTTTGCCTTGTGCAGAGCAGCCTGCGCCGGCCTCGATATACCAATATCGGCATTAAACAAACGAGAAACCAACGAGTAGCCGCGAGTTTGTACTATGCGTCGGTAAAACGGCGCGCCAAATATAATACAACTTTTAACAACGGATCTCTTGGCTCTTGCATCGA…
Aldinomycetales fam01	ITS	EUK0330833	G5259	soil	Estonia	Söe arboretum	58.6339	26.3855	temperate coniferous forest	Larix decidua	Leho Tedersoo	CTACTACCGATTGAATGGCTTAGTGAGACCTCTGGATTGGCATGCGGTGGCTGGCAACGGCCGCCATTTGCTGAGAAGTTGGTCAAACTTGGTCATTTAGAGGAAGTAAAAGTCGTAACAAGGTTTCCGTAGGTGAACCTGCGGAAGGATCATTAACAATTCGATGTCTTTTCGAGCATCGTCCACACCCATGCCTTTCCACTTGCCGCGCAGGCCCGTTTTGCCTTGTGCAGAGCAGCCTGCGCCGGCCTCGATATACCAATATCGGCATTAAACAAACGAGAAACCAACGAGTAGCCGCGAGTTTGTACTATGCGTCGGTAAAACGGCGCGCCAAATATAATACAACTTTTAACAACGGATCTCTTGGCTCTTGCATCGATGAAGAACGCAGCGAAT…
Aldinomycetales fam01	ITS	EUK0302682	G5304	soil	Estonia	unknown	58.2677	26.8189	cropland	Malus domestica	Leho Tedersoo	ACAATTCGATGTCTTTTCGAGCATCGTCCACACCCATGCCTTTCCACTTGCCGCGCAGGCCCGTTTTGCCTTGTGCAGAGCAGCCTGCGCCGGCCTCGATATACCAATATCGGCATTAAACAAACGAGAAACCAACGAGTAGCCGCGAGTTTGTACTATGCGTCGGTAAAACGGCGCGCCAAATATAATACAACTTTTAACAACGGATCTCTTGGCTCTTGCATCGATGAAGAACGCAGCGAATCGCGAAATGTATTGTGAATTGCAGAATTCAGTGAATCATCAAATCTTTGAACGCACTTTGCACCTTTTGGTATTCCAAAAGGTATGTCTGTTTGAGCATCAATAACCCCTCCACCCTGTCTGTTATCACAACGACCAAGGTGGGACTTGAGTTTC…
Aldinomycetales fam01	ITS	EUK0330831	G5304	soil	Estonia	unknown	58.2677	26.8189	cropland	Malus domestica	Leho Tedersoo	CTACTACCGATTGAATGGCTTAGTGAGACCTCTGGATTGGCATGCGGTGGCTGGCAACGGCCGCCATTTGCTGAGAAGTTGGTCAAACTTGGTCATTTAGAGGAAGTAAAAGTCGTAACAAGGTTTCCGTAGGTGAACCTGCGGAAGGATCATTAACAATTCGATGTCTTTTCGAGCATCGTCCACACCCATGCCTTTCCACTTGCCGCGCAGGCCCGTTTTGTCTTGTGCAGAGCAGCCTGCGCCGGCCTCGATATACCAATATCGGCATTAAACAAACGAGAAACCAACGAGTAGCCGCGAGTTTGTACTATGCGTCGGTAAAACGGCGCGCCAAATATAATACAACTTTTAACAACGGATCTCTTGGCTCTTGCATCGATGAAGAACGCAGCGAAT…
Aldinomycetales fam01	ITS	EUK0483664	BA28	soil	Benin	Bassila	9	1.64	tropical woodland	Tectona grandis;Pericopsis laxifolia	Hounwanou Basile	GTACACACCGCCCGTCGCTACTACCGGTTGAATGGCTTAGTGAGACCTCTGGATTAGCATACGGTAGCTGGAAACAGCCGCCTCTTGTCAAGAAGTTGGTCAAACTTGGTCATTTAGAGGAAGTAAAAGTCGTAACAAGGTTTCCGTAGGTGAACCTGCGGAAGGATCATTAACAATTTGATTTAATATCAATCCAAACCATACGTCACCTGTACTGCACGGCAGCACGTCCTTCGGGGCGGCACCGTGCACCGTTGCTAATGCAAGTTAGCGCTTCAAACCACACTTAAACTATAATCAACGCAACGTCTATTAAAGGTAGCCTCTCGGGGCATAAAATTTAATACAACTTTTAACAACGGATCTCTTGGCTCTTGCATCGATGAAGAACGCAGCGAA…
Aldinomycetales fam01	ITS	EUK0320468	W0772	sediment	Spain	Catalonia:Ter River	42.1098	2.48869	freshwater river	unknown	Rebeca Arias del Real	CTACTACCGATTGAATGGCTTAGTGAGACCTCTGGATTGGCATGCGGTGGCTGGCAACGGCCGCCATTTGCTGAGAAGTTGGTCAAACTTGGTCATTTAGAGGAAGTAAAAGTCGTAACAAGGTTTCCGTAGGTGAACCTGCGGAAGGATCATTAACAATTCGATGTCTTTTCGAGCATCGTCCACACCCATGCCTTTCCACTTGCCGCGCAGGCCCGTTTTGCCTTGTGCAGAGCAGCCTGCGCCGGCCTCGATATACCAATATCGGCATTAAACAAACGAGAAACCAACGAGTAGCCGCGAGTTTGTACTATGCGTCGGTAAAACGGCGCGCCAAATATAATACAACTTTTAACAACGGATCTCTTGGCTCTTGCATCGATGAAGAACGCAGCGAAT…
Aldinomycetales fam01	ITS	EUK0320469	W0772	sediment	Spain	Catalonia:Ter River	42.1098	2.48869	freshwater river	unknown	Rebeca Arias del Real	CTACTACCGATTGAATGGCTTAGTGAGACCTCTGGATTGGCATGCGGTGGCTGGCAACGGCCGCCATTTGCTGAGAAGTTGGTCAAACTTGGTCATTTAGAGGAAGTAAAAGTCGTAACAAGGTTTCCGTAGGTGAACCTGCGGAAGGATCATTAACAATTCGATGTCTTTTCGAGCATCGTCCACACCCATGCCTTTCCACTTGCCGCGCAGGCCCGTTTTGCCTTGTGCAGAGCAGCCTGCGCCGGCCTCGATATACCAATATCGGCATTAAACAAACGAGAAACCAACGAGTAGCCGCGAGTTTGTACTATGCGTCGGTAAAACGGCGCGCCAAATATAATACAACTTTTAACAACGGATCTCTTGGCTCTTGCATCGATGAAGAACGCAGCGAAT…
Aldinomycetales fam01	ITS	EUK0330832	G5769	soil	Estonia	Rõõmu	58.3877	26.777	temperate grassland	unknown	Leho Tedersoo	CTACTACCGATTGAATGGCTTAGTGAGACCTCTGGATTGGCATGCGGTGGCTGGCAACGGCCGCCATTTGCTGAGAAGTTGGTCAAACTTGGTCATTTAGAGGAAGTAAAAGTCGTAACAAGGTTTCCGTAGGTGAACCTGCGGAAGGATCATTAACAATTCGATGTCTTTTCGAGCATCGTCCACACCCATGCCTTTCCACTTGCCGCGCAGGCCCGTTTTGCCTTGTGCAGAGCAGCCTGCGCCGGCCTCGATATACCAATATCGGCATTAAACAAACGAGAAACCAACGAGTAGCCGCGAGTTTGTACTATGCGTCGGTAAAACGGCGCGCCAAATATAATACAACTTTTAACAACGGATCTCTTGGCTCTTGCATCGATGAAGAACGCAGCGAAT…
Aldinomycetales fam01	SSU-ITS-LSU	EUK1111390	Hofors	soil	Sweden	Hofors	60.49	16.3	subpolar coniferous forest	unknown	Hector Urbina	CAGCCGCGGTAATTCCAGCTCCAATAGCGTATATTAAAGTTGTTGCAGTTAAAAAGCTCGTAGTTGAATTTTGATCACGATTGGGCGGTCTGCCTTTTTGGTTAGCACTGCTCCGGTCGAGATTTTCCTTCTGGAAAGCCGCATGTCCTTTACTGAATGTGCGGTGATTCAGGACCTTCACCTTGAAAAAATTAGAGTGTTCAAAGCAGGCATTTGCTTGAATACATTAGCATGGAATGATAAAATAGGATTTTGGTTCTATTTTGTTGGTTTCTAGGACCAGAGTAATGATTAATAGGGACAGTTGGGGGCATTGGTATTTAATAGTCAGAGGTGAAATTCTTGGATTTATTAAAGGCCAACTTCTGCGAAAGCATTTGCCAAGGATGTTTTCATTAA…
Aldinomycetales fam02	ITS	EUK0330835	G5444	soil	Latvia	Skriveri	56.6907	25.1383	temperate broadleaf forest	Alnus	Dainis Rungis	CTACTACCGATTGAATGGCTTAGTGAGACCCTCGGATTGACGGTCGGCAGCTGGCAACAGCCGCTGACTGGCGAGAAGTTGGTCAAACTTGGTCATTTAGAGGAAGTAAAAGTCGTAACAAGGTTTCCGTAGGTGAACCTGCGGAAGGATCATTAATAATCATCTCACTGAGAGATAACTATTACCCTTCAACAACCTGTGAACCATTGAACACCTGGCTTTGCCTGGTCACCGCTCCTGCTTTGTGTCTCGGCACAGGGCGGGTTTATGCGCGACCAGCATTGCATTTTAACAACACCTTTAATCTTACACATGTCAAGTCTGATCATATAGTGTGAAAGCGTCTTGATACCCTTCTGGGTGTCTCGGCTTTAGCATGCTTGTCTTTTTAAGTAAAGC…
Aldinomycetales fam02	ITS	EUK0330836	G5362	soil	Estonia	unknown	58.3166	26.6919	temperate broadleaf forest	Betula;Picea;Salix	Leho Tedersoo	CTACTACCGATTGAATGGCTTAGTGAGACCCTCGGATTGACGGTCGGCAGCTGGCAACAGCCGCTGACTGGCGAGAAGTTGGTCAAACTTGGTCATTTAGAGGAAGTAAAAGTCGTAACAAGGTTTCCGTAGGTGAACCTGCGGAAGGATCATTAATAATCATCTCACTGAGAGATAACTATTACCCTTCAACAACCTGTGAACCATTGAACACCTGGCTTTGCCTGGTCACCGCTCCTGCTTTGTGTCTCGGCACAGGGCGGGTTTATGCGCGACCAGCATTGCATTTTAACAACACCTTTAATCTTACACATGTCAAGTCTGATCATATAGTGTGAAAGCGTCTTGATACCCTTCTGGGTGTCTCGGCTTTAGCATGCTTGTCTTTTTAAGTAAAGC…
Aldinomycetales fam02	ITS	EUK0483668	JYK056	soil	Liberia	Cape mount	6.73815	-11.122	tropical broadleaf forest	Eucalyptus	John Kupagme	GTACACACCGCCCGTCGCTACTACCGATTGAATGGCTTAGTGAGACCCTCGGATTGACGGTCGGCAGCTGGCAACAGCCGCTGACTGGCGAGAAGTTGGTCAAACTTGGTCATTTAGAGGAAGTAAAAGTCGTAACAAGGTTTCCGTAGGTGAACCTGCGGAAGGATCATTAATAATCATCTCACTGAGAGATAACTATTACCCTTCAACAACCTGTGAACCATTGAACACCTGGCTTTGCCTGGTCACCGCTCCTGCTTTGTGTCTCGGCACAGGGCGGGTTTATGCGCGACCAGCATTGCATTTTAACAACACCTTTAATCTTACACATGTCAAGTCTGATCATATAGTGTGAAAGCGTCTTGATACCCTTCTGGGTGTCTCGGCTTTAGCATGCTT…
Aldinomycetales fam02	ITS	EUK0483665	G4701	soil	Estonia	Märja	58.3576	26.6362	village	Hippophae rhamnoides;Salix caprea	Leho Tedersoo	AGTGACTGTCAAGTACACACCGCCCGTCGCTACTACCGATTGAATGGCTTAGTGAGACCCTCGGATTGACGGTCGGCAGCCGGCAACGGCCGCTGACTGGCGAGAAGTTGGTCAAACTTGGTCATTTAGAGGAAGTAAAAGTCGTAACAAGGTTTCCGTAGGTGAACCTGCGGAAGGATCATTAATAATCATCCAATACATGGTATACTCGCACTTGTGCTTGTCTAACTGTATTATTATATCCAATTCAACCTGTGAACCAATTGACCATTCCCGTGCATCTACCCATCGTGCACTCTTGCGCCTTCCCAATATACGGGGGGAGCACTAGTGCGGGTTCATGCGCATTGTTCAACACCTTTAACACCGTTTACAATGTCAAGTCTGATCATAATTTGC…
Aldinomycetales fam02	ITS	EUK0330838	G5345	soil	Estonia	unknown	58.3076	26.5898	temperate broadleaf forest	Salix caprea	Leho Tedersoo	CTACTACCGATTGAATGGCTTAGTGAGACCCTCGGATTGACGGTCGGCAGCTGGCAACAGCCGCTGACTGGCGAGAAGTTGGTCAAACTTGGTCATTTAGAGGAAGTAAAAGTCGTAACAAGGTTTCCGTAGGTGAACCTGCGGAAGGATCATTAATAATCATCTCACTGAGAGATAACTATTACCCTTCAACAACCTGTGAACCATTGAACACCTGGCTTTGCCTGGTCACCGCTCCTGCTTTGTGTCTCGGCACAGGGCGGGTTTATGCGCGACCAGCATTGCATTTTAACAACACCTTTAATCTTACACATGTCAAGTCTGATCATATAGTGTGAAAGCGTCTTGATACCCTTCTGGGTGTCTCGGCTTTAGCATGCTTGTCTTTTTAAGTAAAGC…
Aldinomycetales fam02	ITS	EUK0320466	W0769	sediment	Spain	Catalonia:Fluvià River	42.1246	2.44092	freshwater river	unknown	Rebeca Arias del Real	CTACTACCGATTGAATGGCTTAGTGAGACCCTCGGATTGACGGTTGGCAGCTGGCAACAGCCGCTGACTGGCGAGAAGTTGGTCAAACTTGGTCATTTAGAGGAAGTAAAAGTCGTGACAAGGTTTCCGTAGGTGAACCTGCGGAAGGATCATTAATAATACATCACACTAGTGTGTTTTATTTTCTTTCTAACCTGTGAACCAATGATTATTCGCTGTGACACTTGCTCACCCGTGAGCATATGTCTACCAGCATTATTTATACACCATATACACTTACCAAATGTCAAGTCTGATCAATAGTGTGAAAAAGTACCATTCTAACCAGTGGTAGTTTAAGCATGCTTGCGCCGAAAGGCCAAGAACCTAAAACAACTTTTAACAATGGATCTCTTGGCT…
Aldinomycetales fam02	ITS	EUK0330834	G5317	soil	Estonia	unknown	58.294	26.7632	cropland	unknown	Leho Tedersoo	CTACTACCGATTGAATGGCTTAGTGAGACCCTCGGATTGACGGTCGGCAGCTGGCAACAGCCGCTGACTGGCGAGAAGTTGGTCAAACTTGGTCATTTAGAGGAAGTAAAAGTCGTAACAAGGTTTCCGTAGGTGAACCTGCGGAAGGATCATTAATAATCATCTCACTGAGAGATAACTATTACCCTTCAACAACCTGTGAACCATTGAACACCTGGCTTTGCCTGGTCACCGCTCCTGCTTTGTGTCTCGGCACAGGGCGGGTTTATGCGCGACCAGCATTGCATTTTAACAACACCTTTAATCTTACACATGTCAAGTCTGATCATATAGTGTGAAAGCGTCTTGATACCCTTCTGGGTGTCTCGGCTTTAGCATGCTTGTCTTTTTAAGTAAAGC…
Aldinomycetales fam02	ITS	EUK0330837	G5414	soil	Estonia	unknown	unknown	unknown	unknown	unknown	unknown	CTACTACCGATTGAATGGCTTAGTGAGACCCTCGGATTGACGGTCGGCAGCTGGCAACAGCCGCTGACTGGCGAGAAGTTGGTCAAACTTGGTCATTTAGAGGAAGTAAAAGTCGTAACAAGGTTTCCGTAGGTGAACCTGCGGAAGGATCATTAATAATCATCTCACTGAGAGATAACTATTACCTTCAACAACCTGTGAACCATTGAACACCTGGCTTTGCCTGGTCACCGCTCCTGCTTTGTGTCTCGGCACAGGGCGGGTTTATGCGCGACCGGCATTGCATTTTAACAACACCTTTAATCTTACACATGTCAAGTCTGATCATATAGTGTGAAAGCGTCTTGATACCCCTCTGGGTGTCTCGGCTTTAGCATGCTTGTCTTTTTAAGTAAAGCA…
Aldinomycetales fam02	ITS	EUK0330839	G5393	soil	Estonia	unknown	unknown	unknown	unknown	unknown	unknown	CTACTACCGATTGAATGGCTTAGTGAGACCCTCGGATTGACGGTCGGCAGCTGGCAACAGCCGCTGACTGGCGAGAAGTTGGTCAAACTTGGTCATTTAGAGGAAGTAAAAGTCGTAACAAGGTTTCCGTAGGTGAACCTGCGGAAGGATCATTAATAATCATCTCACTGAGAGATAACTATTACCCTTCAACAATCTGTGAACCATTGAACACCTGGCTTTGCCTGGCCACCGCTCCTGCTTTGTGTCTCGGCACAGGGCGGGTTTATGCGCGACCAGCATTGCATTTTAACAACACCTTTAATCTTACACATGTCAAGTCTGATCATATAGTGTGAAAGCGTCTTGATACCCTTCTGGGTGTCTCGGCTTTAGCATGCTTGTCTTTTTAAGTAAAGC…
Aldinomycetes	ITS	EUK0529915	IH.ME41	soil	Georgia	Samegrelo-Zemo Svaneti:Mestia	43.0672	42.7924	montane grassland	unknown	Indrek Hiiesalu	CTACTACCGATTGAATGGCTTAGTGAGACCTCTGGATTGGCATGCAGTGGCTGGAAACGGCCGCCATTTGCTGAGAAGTTGGTCAAACTTGGTCATTTAGAGGAAGTAAAAGTCGTAACAAGGTTTCCGTAGGTGAACCTGCGGAAGGATCATTAACAATTCGATGTCTTTTGCATCGTCCACACCCATGCCTTTTTTACATTGCCACGCGGGCCCTTCATTTCACTAGTGGAAAGAAAGCCCGCGCCGGCCTCGATATACCAATATCGGCCTTAAACACCTAAAAAACCATGAGTAGCCGCAAGTTTGTAGTATGCGTCTGGTTAAACAGGCGCGCCAAATATAATACAACTTTTAACAACGGATCTCTTGGCTCTTGCATCGATGAAGAACGCAGCG…
Aldinomycetes	ITS	EUK0529913	G5803	soil	Estonia	Tartu:Toomemägi	58.3786	26.7185	urban	Acer platanoides;Fraxinus excelsior;Ulmus glabra	Leho Tedersoo	CTACTACCGATTGAATGGCTTAGTGAGACTTCTGGATTAGCGATAGGTAGCTGGCAACAGCAACCAATTGTCAAGAAGTTAGTCAAACTTGGTCATTTAGAGGAAGTAAAAGTCGTAACAAGGTTTCCGTAGGTGAACCTGCGGAAGGATCATTAACAATTTGATTCCAAATCATCCAAAACCTAACTAAATATAATTGCCGTGAGTCTTACACTTGTCGTGTATTAGAAAGCTCACGGTTTTGCTTTGATTTTTGCAAGGCGCGTCGAGTTTATGGCATTGAAGCAATTCATGTAAGTCCATTCTGCTAGGACGCGCTGACAGACCGCGGGGAAGGCAAGTTTGAGATACCCGGTAAATTAAAAAACGGTCGGAAACCAAAGGGTCACGTTTTGTGAT…
Aldinomycetes	ITS	EUK0529908	S1158	soil	Italy	Aldino	46.3744	11.3514	temperate broadleaf forest	Alnus glutinosa;Picea abies;Pinus sylvestris;Salix	Tarquin Netherway	CTACTACCGATTGAATGGCTTAGTGAGACCTCTGGATTAGCATTTGGTAGTTGGCAACAACCGTCATTTGCCAAGAAGTTCGTCAAACTTGGTCATTTAGAGGAAGTAAAAGTCGTAACAAGGTTTCCGTAGGTGAACCTGCGGAAGGATCATTAACAATTTGATTTTATATCAATTCACACCTTATAATTCACTGTTACCATGCGAGGCAGCCAAAAGCCGGCTTGCCGGTAATGTCTCGCATCTTTTTATATTTCAATATAAGCATTAAACCAAACCTAAACCTAAACTGTAATCAATATTAAACTTAGCTATTTATTAGCCATAAAATTAATACAACTTTTAACAACGGATCTCTTGGCTCTTGCATCGATGAAGAACGCAGCGAATCGCGAAATG…
Aldinomycetes	ITS	EUK0529887	G4921	soil	Estonia	Villike	57.5631	26.5282	temperate broadleaf forest	Alnus incana;	Leho Tedersoo	CTACTACCGATTGAATGGCTTAGTGAGACTTCTGGATTAGCGATAGGCAACTGGTAACAGTAGCCAATCGTCAAGAAGTTAGTCAAACTTGGTCATTTAGAGGAAGTAAAAGTCGTAACAAGGTTTCCGTAGGTGAACCTGCGGAAGGATCATTAACAATTTGATTCCAAATCATCCCAATCCTAACCATAATTTCCTGCCGTGAGTCTTACACATGTAGTGTATTAGAATGCTCACGGCATTTACTTTGAAGCTATTTTGTAGAAAGGTTGGCATTCGGAGAAATCCGATGTAAGTCCGAGCTTTTTGCTTAATGGCTGCAGATTTGGACGTCAAGTCTGAATTTGTCATTTGAAGTAAACTGTATTTTGATTGTCTTTGGCCGCGTGTTGATCGGGA…
Aldinomycetes	ITS	EUK0529926	IH.ME12	soil	Georgia	Samegrelo-Zemo Svaneti:Mestia	43.0615	42.7719	temperate broadleaf forest	Alnus;	Indrek Hiiesalu	CTACTACCGATTGAATGGCTTAGTGAGACCTCTGGATTAGCATACGGTAGCTGGAAACAGCCGCCTCTTGTCAAGAAGTTGGTCAAACTTGGTCATTTAGAGGAAGTAAAAGTCGTAACAAGGTTTCCGTAGGTGAACCTGCGGAAGGATCATTAACAATTTGATTTAATATCATTCCAAACCATACGTCAACTGTACTGTGCGGCAGCAGCCTCTCGGGACTGCACCGCACACCTTTGCTTTACGCATAAAACTCACACAAACACCCACAACGTAATTGCATATTAAACCTAGGTCTTCGGGCCAACAAAATTTAATACAACTTTTAACAACGGATCTCTTGGCTCTTGCATCGATGAAGAACGCAGCGAATCGCGAAATGTATTGTGAATTGCAGAA…
Aldinomycetes	ITS	EUK0529885	G2838X	soil	Norway	Kvaenangsfjellet	69.8971	21.5778	tundra	Betula nana;Salix reticulata;Dryas octopetala;Persicaria vivipara;	Leho Tedersoo	CTACTACCGATTGAATGGCTTAGTGAGACTTCTGGATTAGCGATAGGTAGCTGGTAACAGCCGCCAATCGTCAAGAAGTTAGTCAAACTTGGTCATTTAGAGGAAGTAAAAGTCGTAACAAGGTTTCCGTAGGTGAACCTGCGGAAGGATCATTAACAATTTGATTTAATATCATTCCAAACTTAACCATAAATTACCTGCCGCGAGTCTTACACTTGTCGTGTATTAGAAAGCTCGCGGTCTTTCTTTGCATTCTATCTATGTTTTTGCTGGGCTTGGACAATTACTGTAAAGTAAAAATCCTAGAAGTCCCAATCAAATTCATTGCTAGGCAAAGAATTTTATACAATGGGCATGGGCGATGGCTTCACAGCTTGATCCCTAGAAGTCCCATAGTAT…
Aldinomycetes	ITS	EUK0529924	IHPR19	soil	Sweden	Stora Sjöfallet	67.6187	17.3734	tundra	Betula pubescens;Salix lapponum;Persicaria vivipara;	Indrek Hiiesalu,Sten Anslan	CTACTACCGATTGAATGGCTTAGTGAGACCTCTGGATTAGCATTCGGTAGCTGGAAACAGCCGCCATTTGTCAAGAAGTTGGTCAAACTTGGTCATTTAGAGGAAGTAAAAGTCGTAACAAGGTTTCCGTAGGTGAACCTGCGGAAGGATCATTAACAATTTGATTTAATATCAATCCACACCTTATATTTCACTTTACATGCGAGTCGCTCGGCTTGCCCGAGCTCTCGCACTCTTTTGATATAACAATATCACCCCTAAACAACCATTAAACCTGATAAGTAATCTTATTAAAACTAGCTATTAGTTTAGCAAAAAATTTAATACAACTTTTAACAACGGATCTCTTGGCTCCTGCATCGATGAAGAACGCAGCGAATCGCGAAATGTATTGTGAAT…
Aldinomycetes	ITS	EUK0519198	Tceiba	soil	Cote d'Ivoire	Nasalilie	5.97	-5.67	tropical woodland	Ceiba pentandra	Hounwanou Basile	CTACTACCGATTGAATGGCTTAGTGAGACCCTCGGATTGGCGCCCGGCAGCCGGCAACGGCGGCTGGATGCTGAAAAGTTGGTCAAACTTGGTCATTTAGAGGAAGTAAAAGTCGTAACAAGGTTTCCGTAGGTGAACCTGCGGAAGGATCATTATCAATGTTCTTTACAGACCCGTGCACAGTGTAGTATAGTCTGTAGTCTAGTTGCTAATAGTCACTAGTTGCTAATAGTTACTAGTACCAAGTCACTAGCTGCAGACTCTTTTAAACACTTACTACAGTCTTACACTACTATAACACTTACAACTTTTAACAATGGATCTCTTGGCTCCTGCATCGATGAAGAACGCAGCGAAACGCGAAATGTATTGTGAATTGCAGACTTGTGAATCATCGAA…
Aldinomycetes	ITS	EUK0529902	MDB_M302	soil	Mexico	Ejido Cahuacan	19.6014	-99.4759	tropical coniferous forest	Cupressus lusitanica ;Falso senecio;Senecio barba-johannis;Abies religiosa;Abies religiosa	Manu Delgado-Baquerizo team	CTACTACCGGTTGAATGGCTTAGTGAGACCTCTGGATTAGCATACGGTAGCTGGAAACAGCCGCCTCTTGTCAAGAAGTTGGTCAAACTTGGTCATTTAGAGGAAGTAAAAGTCGTAACAAGGTTTCCGTAGGTGAACCTGCGGAAGGATCATTAACAATTTGATTTAATATCAATCCAAACCATACGTCACCTGTACTGCACGGCAGCACGTCCTTCGGGGCGGCACCGTGCACCGTTGCTAATGCAAGTTAGCGCTTCAAACCACACTTAAACTATAATCAACGCAACGTCTATTAAAGGTAGCCTCTCGGGGCATAAAATTTAATACAACTTTTAACAACGGATCTCTTGGCTCTTGCATCGATGAAGAACGCAGCGAATCGCGAAATGTATTGTG…
Aldinomycetes	ITS	EUK0529919	G5755	soil	Uruguay	Paso de la Laguna	-33.2666	-54.1608	flooded grassland	Eryngium	Sebastian Martinez	CTACTACCGATTGAATGGCTTAGTGAGACTTCTGGATTAGCGATAGGCAACTGGTAACAGTAGCCAATTACTGAGAAGTTAGTCAAACTTGGTCATTTAGAGGAAGTAAAAGTCGTAACAAGGTTTCCGTAGGTGAACCTGCGGAAGGATCATTAACAATTTGATCTCTGATCATACCAAACCTAATCATATATCTATTGCGTCGATTCTGGCGCATGACCAGCCGTGGGTCTTACACTCGTAGTGTATTGGAAAGCCCACGGCCTTCACCCTTTGCCCCGGCTTTTTCCTTGCGGAAAGGACCGGCGGAGTGTGAGGGTGAAGCAAGTCCGAGTATGCGCTGGCCTTGGTGAGTTGCCGGGTGTGAGTGGGTGTGTGTGTGTGTGTGCGCGCTTGTCG…
Aldinomycetes	ITS	EUK0529918	G5711	soil	Indonesia	unknown	-5.00898	119.768	tropical broadleaf forest	Ficus	Sergei Põlme	CTACTACCGATTGAACTGGCTTAGTGAGACCCTCGGATTGACGGTTGGCAGCTGGCAACAGCCGCCGACTGGCGAGAAGTTGGTCAAACTTGGTCATTTAGAGGAAGTAAAAGTCGTAACAAGGTTTCCGTAGGTGAACCTGCGGAAGGATCATTACTAATACTGCACCACACCTGTGTGTTTGTGTATTATCTCCTTTCAACAACCTGTGAACCATTGAATAGTCGCCGTGTTGGTGCTGCATTTCCTGCCTGGGCCTCGGCCCGGGCATGTGTATGCTCCAGCATAGCATATTTATACAATACCATTTATATACACACATGTCAAGTCTGATCATATAGTGTGAAAGCAGCGCCTCTTACCAGGCCTTGTTTAGCATGCTTGTCTTTTTAAGTAAAG…
Aldinomycetes	ITS	EUK0529923	G5171	soil	Ethiopia	Rira	6.74808	39.7152	tropical broadleaf forest	Hagenia abyssinica	Leho Tedersoo	CTACTACCGATTGAATGGCTTAGTGAGACCCTCGGATTGACGATTGGTAGCCGGCAACGGCCGCTAACTGTCGAGAAGTTGGTCAAACTTGGTCATTTAGAGGAAGTAAAAGTCGTAACAAGGTTTCCGTAGGTGAACCTGCGGAAGGATCATTAATAACTCAAACTACACACAAGGGGTGTTTTCACTCTCTTTGCTGTCTGTTTAACTATTATCCATTAACAACCTGTGAACTTAATGAACCAATCATGCACTTGCATGTAAGGGGGGAATCTCTCTCTTTGCGTGCATTAGTGTGTAGTTCTCTCTCTCGGGGGAGGACTGCGCGCTTCTAACATACAGTGCACCTTTAACAACACCTTTAAACCTTTACAATGTCAAGTCTGATCAGTTAAAAAG…
Aldinomycetes	ITS	EUK0529888	G4701	soil	Estonia	Märja	58.3576	26.6362	village	Hippophae rhamnoides;Salix caprea	Leho Tedersoo	CTACTACCGATTGAATGGCTTAGTGAGACCCTCGGATTGACGGTCGGCAGCCGGCAACGGCCGCTGACTGGCGAGAAGTTGGTCAAACTTGGTCATTTAGAGGAAGTAAAAGTCGTAACAAGGTTTCCGTAGGTGAACCTGCGGAAGGATCATTAATAATCATCCAATACATGGTATACTCGCACTTGTGCTTGTCTAACTGTATTATTATATCCAATTCAACCTGTGAACCAATTGACCATTCCCGTGCATCTACCCATCGTGCACTCTTGCGCCTTCCCAATATACGGGGGGAGCACTAGTGCGGGTTCATGCGCATTGTTCAACACCTTTAACACCGTTTACAATGTCAAGTCTGATCATAATTTGCTTAAAACATTCGTTTGTGCAATACTTGCA…
Aldinomycetes	ITS	EUK0519192	JYK052	soil	Liberia	Nimba	7.30788	-8.796	tropical broadleaf forest	Khaya;Afzelia	John Kupagme	CTACTACCGATTGAATGGCTTAGTGAGACCCTCGGATTGGCGCCCGGCAGCCGGCAACGGCCGCTGGGAGCTGAAAAGTTGGTCAAACTTGGTCATTTAGAGGAAGTAAAAGTCGTAACAAGGTTTCCGTAGGTGAACCTGCGGAAGGATCATTACTGATACTACTATTATATACTACACCTTGTGCATTGAGGATGTTTGTGGCCGTTTGTGGTAGGGTTTTAAAGCTTGCTAACGCGGCGGCCACCTTTCTTACACTTGCTACTAAAAGTCTTACAACAACTCTAACAACTTTTAACAATGGATCTCTTGGCTCCTGCATCGATGAAGAACGCAGCGAAACGCGAAATGTATTGTGAATTGCAGAATTAGTGAATCATCGAATCTTTGAACGCACAT…
Aldinomycetes	ITS	EUK0529920	G5917	soil	Estonia	Kavandu	58.1857	26.6087	flooded grassland	Phragmites australis	Leho Tedersoo	CTACTACCGATTGAATGGCTTAGTGAGACTTCTGGATTAGCGATAGGCTGCTGGTAACAGTGGCCAATTGCTGAGAAGTTAGTCAAACTTGGTCATTTAGAGGAAGTAAAAGTCGTAACAAGGTTTCCGTAGGTGAACCTGCGGAAGGATCATTAACAATTTGATTTTAAATCAACCCAAACCTAACTAAAATTACCTGCCGTGAGTCTTACACTTGTCGTGTATTGGAAAGCTCACGGTTTTACTTTAAATTTATTTTTGAAGTAAATGTTGGGCATGGTTTATTGCTGAAAGGTAAGACACCTAGAAGTCCCAGCGCTTGTATTGTCATGGCGTTAGGAAGATTAGATTGCATTGTAATCTGGTCAACCTATGTAAGTCCATGTGTGCAAATCTTCA…
Aldinomycetes	ITS	EUK0529911	G5497T	soil	Estonia	Vääna	59.3897	24.396	temperate grassland	Picea abies	Leho Tedersoo	CTACTACCGATTGAATGGCTTAGTGAGACTTCTGGATTAGCGATAGGCAGCTGGTAACAGCCGCCAATCGCCAAGAAGTTAGTCAAACTTGGTCATTTAGAGGAAGTAAAAGTCGTAACAAGGTTTCCGTAGGTGAACCTGCGGAAGGATCATTAACAATTTGATTTAATATCATCCCAAACTTAACCATAAATTACCTGCCGCGAGTCTTACACTTGTCGTGTATTAGAAAGCTCGCGGTCTTTCTTTGAATCCTATGTATGTTTTTGCTGGGCTTGGACGATTACTGAAAAGTAGAAGTCCTAGAAGTCCCTGTCTAATTCATTGCTAGGCAAAGAATTATATGCAATGGGCATGGATGATTGCTTTACGGCTTGACTCCTAGAAGTCCCATAGCAT…
Aldinomycetes	ITS	EUK0529898	G6121	soil	Italy	Cimini mountains	42.3739	12.1867	temperate coniferous forest	Pinus nigra	Fabiana Canini & Laura Zucconi	CTACTACCGATTGAATGGCTTAGTGAGACTTCTGGATTAGCGATAGGCAACTGGTAACAGTAGCCAATTGCTGAGAAGTTAGTCAAACTTGGTCATTTAGAGGAAGTAAAAGTCGTAACAAGGTTTCCGTAGGTGAACCTGCGGAAGGATCATTAACAATTTGATTTTATATCATCCCAAACCTAACCATGAATAACCCGCCGTGAGTCTTACACTCGTCGTGTATTAGAAAGCTCGCGGCCTTACTTTTAAATCTTTTTAAAGGCAAGTTTATTGGCTTTGGAAAGACTTTGAACGGGTTTGCTCGTTTCTAATCGATCTGCGTAAGTCCAGTAATCGGCGAATTTACGCTTGAGTGAAAAGCATTGCTACGCATTCACACCTTCGACATCGGTTGTT…
Aldinomycetes	ITS	EUK0519193	G5558	soil	Russia	Republic of Buryatiya:Dzhidinsky District:Baikalsky Reserve	51.1889	105.047	subpolar coniferous forest	Pinus pumila;Vaccinium vitis-idaea	Gamova, Korotkov	CTACTACCGATTGAATGGCTTAGTGAGATCTTTGGATTTTGCGGCTCGGGCCGGCAACGGCACGGGCTGCGAGAAAAGTTGCTCAAACTTGGTCATTTAGAGGAAGTAAAAGTCGTAACAAGGTTTCCGTAGGTGAACCTGCGGAAGGATCATTAACAATATATCTACGATATTCACACCTATACATCACTCACCATGGACCCGCCTACTCTGCCTATTCCTTGCCCTGACTCGAGGGGGTTCGGAATTCGCCTAGGCGGCGGGCCCTTTTTTGGTGCACGCTTCGCGTGCTGGCTAGGGGCGCACGCAAGTCCGACTCCCAGGTCCGCCGAAGTCCTCTCGGTACGCGCAGCGTACCACTAGAAAAAGGCCCGCCGCCCAGGCGGCCCGCTGCAGGCG…
Aldinomycetes	ITS	EUK0529883	G5941	soil	Latvia	Silzemnieki	56.7104	24.5958	temperate coniferous forest	Pinus sylvestris	Kriss Bitenieks & Kristaps Makovskis	CTACTACCGATTGAATGGCTTAGTGAGACCTCTGGATTAGCATTTGGTAGCTGGCAACAGCCGCTATTTGTCAAGAAGTTCGTCAAACTTGGTTATTTAGAGGAAGTAAAAGTCGTAACAAGGTTTCCGTAGGTGAACCTGCGGAAGGATCATTAACAATTTGATTTTATATCAACTCACACCCTATACTTCACTGTTACCATGCGAGGCAGCTAAAGGCCGGCTTCTGTCGGTGATGTCTCGCATCTTTTTATATTTCAATATAAGCATTAAACCAAACCCAAACCTAAAATTATAACTCAATATTAAACTTAGCTATTTATTAGCCAAAAAAATTAATACAACTTTTAACAACGGATCTCTTGGCTCTTGCATCGATGAAGAACGCAGCGAATCGCG…
Aldinomycetes	ITS	EUK0519195	IHPR38	soil	Norway	Narvik	68.16	17.5927	subpolar coniferous forest	Pinus sylvestris;Betula pubescens;Arctostaphylos alpina;Salix lapponum;	Indrek Hiiesalu,Sten Anslan	CTACTACCGATTGAATGGCTTAGTGAGATCTTTGGATTTTGCGGCCCGGGCCGGCAACGGCGCGAGCTGCGGGAAAAGTTGCTCAAACTTGGTCATTTAGAGGAAGTAAAAGTCGTAACAAGGTTTCCGTAGGTGAACCTGCGGAAGGATCATTAACAATATATCTACGATATTCACACCTATACATCACTCACCATGGACCCGCCTACTCGGCCTATTCCTTACCCTGACTCGAGGGGGCTCGGAATTCGCCTAGGCGGCGGGCCCTTTTTTGGTGCACGCTTCGCGTGCTGGCTAGGGGCGCACGCAAGTCCGGCTCCCAGGTCCGCCGAAGTCCTCTCGGTACGCGCAGCGTACCACTAGAAAAAGGCCCGCCGCCCAGGCGGCCCGCTGCAGGCG…
Aldinomycetes	ITS	EUK0529910	G5313	soil	Estonia	unknown	58.3172	26.7962	temperate coniferous forest	Pinus;Betula	Leho Tedersoo	CTACTACCGATTGAATGGCTTAGTGAGACTTCTGGATTAGCGATAGGCAACTGGTAACAGTAGCCAATTGCTGAGAAGTTAGTCAAACTTGGTCATTTAGAGGAAGTAAAAGTCGTAACAAGGTTTCCGTAGGTGAACCTGCGGAAGGATCATTAACAATGTGATTTTCAATCATTCCACACCTAACCCGCTTATCAACCCGCCGTGGGTCTTGCAGCCCGCCGTGCATTAGAAAGCCCACGGCTTGTCGCTGGCGTCGACGCAGTCTTGCGGCTGCCTCGAGTAAGTCCGGCGACACCCGGCGGACGCACGCTTGCGTGACCGGCATCGCTACGCGCTCACACCCTCGACATCGGTTGTTGGTTCCTGGCGCTAGCACGGGCGATGCCCTAGCGCAAT…
Aldinomycetes	ITS	EUK0529901	G5030	soil	USA	Texas:Big Thicket	30.4697	-94.3502	subtropical broadleaf forest	Pinus;Fagus grandiflora;Quercus;Magnolia;Liriodendron tulipifera	Leho Tedersoo	CTACTACCGATTGAATGGCTTAGTGAGACCCTCGGATTGGCGCCCGGCAGCCGGCAACGGCCGCTGGGAGCTGAAAAGTTGGTCAAACTTGGTCATTTAGAGGAAGTAAAAGTCGTAACAAGGTTTCCGTAGGTGAACCTGCGGAAGGATCATTACTGATACTACTACTTATTACACCTTGTGCACCGAGGATGTTTGTGGCCGCCTACACCAGAGCTTTTAGTAAAGCTTTTGCTAAAGCGGCCACCCTTCTTACACTTACAGGTCTTACAACAACTAAACAACTAAACAACTTTTAACAATGGATCTCTTGGCTCCTGCATCGATGAAGAACGCAGCGAAACGCGAAATGTATTGTGAATTGCAGAATTAGTGAATCATCGAATCTTTGAACGCACA…
Aldinomycetes	ITS	EUK0529912	G5856	soil	Estonia	Järveküla	59.3705	24.7864	flooded grassland	Poaceae	Leho Tedersoo	CTACTACCGATTGAATGGCTTAGTGAGACTTCTGGATTAGCGATAGGCAACTGGTAACAGTAGCCAATTGCTGAGAAGTTAGTCAAACTTGGTCATTTAGAGGAAGTAAAAGTCGTAACAAGGTTTCCGTAGGTGAACCTGCGGAAGGATCATTAACAATTTGATTTTATATCATCCCAAACCTAACAATTAAAAACTCGCCGTGAGTCTTACACTTGTCGTGTATTAGAAAGCTCACGGCCTTACTTTTAAATTTATTTAAAGGTACTATTGGCATTGGAAAGATCTAGGATAGCAATATTCTGATCAATTCAAGTAAGTCCAGTAGTTGCGGCCAACGGTTACTTGCTAATCGTTGAAAGCACTGATGAATTAACGCTTGAGCAAAAATCATTGCTA…
Aldinomycetes	ITS	EUK0519194	S1351	soil	Norway	Nordstraumen	69.1072	18.2062	temperate grassland	Poaceae	Kari Anne Brathen	CTACTACCGATTGAATGGCTTAGTGAGATCTCCGGATGCGACGGCCGGGCCGGCGACGGCGCGGCCGACGCAGAAGCTGCTCAAACTTGGTCATTTAGAGGAAGTAAAAGTCGTAACAAGGTTTCCGTAGGTGAACCTGCGGAAGGATCATTAACAATTATCTCGCGATAACCACACCTATACTTCACTCGCCATGGCCCGTCTACTGTGCTTATCTCTTACCCTGACTCGAGGGTTCGGAATTCGCCTGCGGCGGGCCTTTTTTTTGGTGCACGCTTCGCGTGCTGGCTTGGGGGCGCACGCAAGTCCGACTCCCAGGTCCGCCCGAAGCCCTCTCGGTACGCGCAGCGTACCACTAGAAAAGGCCCGCCGCCCAGGCGGCCCGCTGCAGGCGACCCG…
Aldinomycetes	ITS	EUK0529892	G5254	soil	Estonia	Moldova	59.4076	27.1127	village	Populus balsamifera	Leho Tedersoo	CTACTACCGATTGAATGGCTTAGTGAGACTTCTGGATTAGCGATAGGCAACTGGAAACAGTAGCCAATTGTCAAGAAGTTAGTCAAACTTGGTCATTTAGAGGAAGTAAAAGTCGTAACAAGGTTTCCGTAGGTGAACCTGCGGAAGGATCATTAACAATTTGAATCCAATTCATCCTACCCTAATTAATTAATACCCGCCGCGGGTCTTACACATGTAGTGTATTAGAATGCTCGCGGCCTTTACATCTTTTAAATAGTGACGGAGCTTTAACTAGTCCCGATTGGCTTTGTTAATCTGTATTCAATTCTTAACTTTTGTTAACGGTTGCTTACTTTAGGGTTAGCATGTAAGTCCAATGGCAGAGGGCGTATGCCCTTATAAGTCCACCTGTTTTTG…
Aldinomycetes	ITS	EUK0529905	HB12	soil	Estonia	Sooru	57.8748	26.104	temperate broadleaf forest	Populus x wettsteinii;Picea abies	Reimo Lutter	CTACTACCGATTGAATGGCTTAGTGAGACCCTCGGATTGACGATTGGCAGCCGGCAACGGCCGCTAACTGTCGAGAAGTTGGTCAAACTTGGTCATTTAGAGGAAGTAAAAGTCGTAACAAGGTTTCCGTAGGTGAACCTGCGGAAGGATCATTAATAATTCAAACTACACACTGGGTTTACTCTCTTTGCTGTCTGTTTAACTATTATCCATTAACAACCTGTGAACTTATTGAACCAATCATGCACTTGCATGTAAAGGGCGAGAGTCTCACTCTCTGCCCCTTTGCACGCATTAATGCAGTTCTCCTTTAACCGGGGGAACTGCACTTCTAACAAAGTGCACTTATAACAACACCTTTAAAACCTTTACAAATGTCAAGTCTGATCAGTTAAAAAG…
Aldinomycetes	ITS	EUK0529896	G5830	soil	Estonia	Rõhu	58.3575	26.5197	cropland	Prunus domestica	Leho Tedersoo	CTACTACCGATTGAATGGCTTAGTGAGACTTCTGGATTGGCGGTAGGTAGCTGGTAACAGCCGCCCGCTGCTGAAAAGTTAGTCAAACTTGGTCATTTAGAGGAAGTAAAAGTCGTAACAAGGTTTCCGTAGGTGAACCTGCAGAAGGATCATTAACAATGTGATTTCTAATCATCATTCCAACCCCTAACCCCTCTCATCCTTTGGTCGTGGGTCTTACACTCGTCGTGTACTGGAAAGCCCGCGATCTTGTTTTTCAAAATATTTTCTTTTGATAAGCGCTAAAGTTGGCCTTGGTGCGACCGCTGTGCGCGGTGTGTGCCCTGTAAGTCCAGCGACCGGACGCGTTTGCGTTTGGGTATTAAAGGCGCGCCACGCACGCACACCCTCGACACCGGT…
Aldinomycetes	ITS	EUK0529921	G3594	soil	Estonia	Kuuse	58.3256	22.1404	temperate broadleaf forest	Quercus robur;Pinus sylvestris;Corylus avellana;Picea abies;Betula pendula;Populus tremula;Acer platanoides;Fraxinus excelsior;Sorbus aucuparia;Malus;Malus;Malus;	Leho Tedersoo	CTACTACCGATTGAATGGCTTAGTGAGACCCTCGGATTGACGGTTGGCAGCTGGCAACAGCCGCTGACTGGCGAGAAGTTGGTCAAACTTGGTCATTTAGAGGAAGTAAAAGTCGTAACAAGGTTTCCGTAGGTGAACCTGCGGAAGGATCATTAATAATACATCACACTTGTGTGTTTTATTTTCTTTCTAACCTGTGAACCAATGATTATTCGCTGTGGACTTGCCCGCAAGGGCGTGTTTACCAGCATTATTTATACACCATATACACTTACCAAATGTCAAGTCTGATCAATAGTGTGAAGAAGTACCATTCTAACCAGTGGTAGTTTAAGCATGCTTGCGCCGAAAGGCCAAGAACCTAAAACAACTTTTAACAATGGATCTCTTGGCTCCTGC…
Aldinomycetes	ITS	EUK0529925	S112	soil	Great Britain	Scotland:Inchcailloch	56.0812	-4.55615	temperate broadleaf forest	Quercus;Betula;Alnus;Corylus;Fraxinus	Francis Brearley	CTACTACCGATTGAATGGCTTAGTGAGACCTCTGGATTAGCATTCGGTAGCTGGAAACAGCCGCCATTTGTCAAGAAGTTGGTCAAACTTGGTCATTTAGAGGAAGTAAAAGTCGTAACAAGGTTTCCGTAGGTGAACCTGCGGAAGGATCATTAACAATTTGATTTAATATCAATCCACACCTTATATTTCACTTTACATGCGAGTCGCTCGGCTTGTCCGAGTGCTCGCACCCTTTTGATATAAACAATATCACCCCTAAACAACCATTAAACCTGATAAGTAATCTTATTAAAACTAGCTATTAATTTAGCAAAAAATTTAATACAACTTTTAACAACGGATCTCTTGGCTCTTGCATCGATGAAGAACGCAGCGAATCGCGAAATGTATTGTGAA…
Aldinomycetes	ITS	EUK0529900	S040	soil	Japan	Hirosaki	39.8844	141.171	temperate broadleaf forest	Quercus;Picea;Alnus hirsuta;	Sergei Põlme	CTACTACCGATTGAATGGCTTAGTGAGACCCTCGGATTGGCGCCCGGCAGCCGGCAACGGCCGCTGGGAGCTGAAAAGTTGGTCAAACTTGGTCATTTAGAGGAAGTAAGAGTCGTAACAAGGTTTCCGTAGGTGAACCTGCGGAAGGATCATTACTGATACTACTACTTACACTTTGTGCACCGAGGATGTTTGTGGCCACTTGCTAGTGGCCACCTTTCTTACACTTACAAAAGTCTTACAACAGCCCTAACAACTAAACAACTTTTAACAATGGATCTCTTGGCTCCTGCATCGATGAAGAACGCAGCGAAACGCGAAATGTATTGTGAATTGCAGAATTAGTGAATCATCGAATCTTTGAACGCACATTGCACTCTTTGGTATTCCTTGGAGTAT…
Aldinomycetes	ITS	EUK0529927	G5129	soil	Italy	Oasis of Bruschera	45.7696	8.58624	temperate broadleaf forest	Robinia pseudoacacia;Prunus serotina	Leho Tedersoo	CTACTACCGATTGAATGGCTTAGTGAGACCTCTGGATTAGCATTCGGTAGCTGGAAACAGCCGCCATTTGTCAAGAAGTTGGTCAAACTTGGTCATTTAGAGGAAGTAAAAGTCGTAACAAGGTTTCCGTAGGTGAACCTGCGGAAGGATCATTAACAATTTGATTTAATATCAATCCACACCTTATATTTCACTTTAAATGCGAGTCGCTTGGCTTGTCCGAGTACTCGCACCATTTTGATATAGCAATATCACCCCTAAACAACCTTTAAACCTGATAAGTAATCTTATTAAAACTAGCTATTAGTTTAGCAAAAAATTTAATACAACTTTTAACAACGGATCTCTTGGCTCTTGCATCGATGAAGAACGCAGCGAATCGCGAAATGTATTGTGAAT…
Aldinomycetes	ITS	EUK0529909	G3558	soil	Estonia	Aarna	58.0629	26.9591	temperate broadleaf forest	Salix caprea;Betula pendula;Salix cinerea;	Leho Tedersoo	CTACTACCGATTGAATGGCTTAGTGAGACCCTCGGATTGACGGTCGGCAGCTGGCAACAGCCGCTGACTGGCGAGAAGTTGGTCAAACTTGGTCATTTAGAGGAAGTAAAAGTCGTAACAAGGTTTCCGTAGGTGAACCTGCGGAAGGATCATTAATAATCATCTCTTTGAGATAACTATTACCCTTCAACAACCTGTGAACCATTGAACACCTGGCTTTGCCTGGTCACGCTACTGCTCTGTGCTTTGTACAGGGCGGGTTTATGCGAGACCAGTGTATTGCATTTTACAACACCTTTAATCTTACACATGTCAAGTCTGATCATATAGTGTGAAAGCGTCTTGATACACATTCGTGTGTGTCCTGGCTTTAGCATGCTTGTCTTTTTAAGTAAAGCA…
Aldinomycetes	ITS	EUK0529897	G4095	soil	Estonia	Kuremaa	58.7329	26.5265	temperate broadleaf forest	Salix fragilis;	Leho Tedersoo	CTACTACCGATTGAATGGCTTAGTGAGACTTCTGGATTAGCGATAGGTAACTGGCAACAGTAACCAATTGCTGAGAAGTTAGTCAAACTTGGTCATTTAGAGGAAGTAAAAGTCGTAACAAGGTTTCCGTAGGTGAACCTGCGGAAGGATCATTAACAATTTGATTCCAAATCATCCCAAACTTAATTAAATACCAACTGTCGTGAGTCTTACACATGTAGTGTATTAGAATGCTCACGACCTTTACCTGGCATTAAACTTGTTTATGTAAGTCCATAACTTCGGTTATAACAGGCGGGTCAAACCGCAGGATACCGCATTGCTTACCTATGGCATCTTCGACATTTGGTTGTTGGTCTGTAGGAATAATAAGTTTTGTGAATCCCCGTAGATGAGTCC…
Aldinomycetes	ITS	EUK0529886	G5684	soil	Kenya	Kakamega	0.244201	34.8657	tropical broadleaf forest	Teclea nobilis;Funtumia;Ficus;Blighia	Victoria Naluyange	CCACTACCGATTGAATGGCTTAGTGAGACTTCTGGATTAGCGATAGGCAACTGGTAACAGTGGCCAATTGCTGAGAAGTTAGTCAAACTTGGTCATTTAGAGGAAGTAAAAGTCGTAACAAGGTTTCCGTAGGTGAACCTGCGGAAGGATCATTAACAATGTGATTTTCAATCATCCCACACCTAACCCGCATACCAACCCGCCGTGGGTCTTGCACTCGTCGTGCATTGGAAAGCCCACGGCCTGTCGCTGGCATCGACGCAGCCGTCAGGCGGCGCCGAGTAAGTCCGGCGACACCCGGCGGACACACGCTTGCGTGACCGGCATCGCTACGCACTCACACCCTCGACATCGGTTGTTGGTTCCTGGTGCTAGCCCGGGCGATGCACTAGCGCAATG…
Aldinomycetes	ITS	EUK0529922	G4504	soil	Estonia	Uus-Kastmeoja	58.2379	27.2178	village	Tilia cordata;Acer platanoides;Quercus robur	Leho Tedersoo	CTACTACCGATTGAATGGCTTAGTGAGACCCTCGGATTGACGGTTGGCAGCTGGCAACAGCCGCTGACTGGCGAGAAGTTGGTCAAACTTGGTCATTTAGAGGAAGTAAAAGTCGTAACAAGGTTTCCGTAGGTGAACCTGCGGAAGGATCATTAATAATACATCACGCACTAGTGTGTTTTATTTTCTTTCTAACCTGTGAACCAATGATTATTCGCTGTGGACTTGCCCGCAAGGGCATGTTTACCAGCATTATTTATACACCATATACACTTACCAAATGTCAAGTCTGATCAATAGTGTGAAGAAGTACCATTCTAACCAGTGGTAGTTTAAGCATGCTTGCGCCGAAAGGCCAAGAACCTAAAACAACTTTTAACAATGGATCTCTTGGCTCCT…
Aldinomycetes	ITS	EUK0529907	G3581	soil	Latvia	Slitere	57.6288	22.2878	temperate broadleaf forest	Tilia cordata;Picea abies;Corylus avellana;Alnus glutinosa;Fraxinus excelsior;Ulmus glabra;Acer platanoides;	Leho Tedersoo	CTACTACCGATTGAATGGCTTAGTGAGACCTCTGGATTAGCATAAGGTAGCTGGCAACAGCCGCCTCTTGTCAAGAAGTTGGTCAAACTTGGTCATTTAGAGGAAGTAAAAGTCGTAACAAGGTTTCCGTAGGTGAACCTGCGGAAGGATCATTAACAATTTGATTTAATATCAATCCACACCATACGTCACTTGTACTGCACGGCAGCACGCGTCCTCTCGGGGGCCGGCACCGTGCAACTTTGCTAATTTACTTTAGCATTTATATAAACCACCTAAACCATCCCATCGCAACGTATATTAAAGCTAGCCTCTCGGGGCATAAAATTTAATACAACTTTTAACAACGGATCTCTTGGCTCTTGCATCGATGAAGAACGCAGCGAATCGCGAAATGTA…
Aldinomycetes	ITS	EUK0519197	WTy	soil	Australia	Australia: Warren	-34.4722	115.915	temperate broadleaf forest	unknown	Martin Zobel team	CTACTACCGATTGAATGGCTTAGTGAGGCCCTCGGATTGGCGCCCGGCAGCCGGCAACGGCCGCTGGGTGCTGAAAAGTTGGTCAAACTTGGTCATTTAGAGGAAGTAAAAGTCGTAACAAGGTTTCCGTAGGTGAACCTGCGGAAGGATCATTATTGATACTACACTTAATACACTGTGCACTGAGGATGTTTGTGGCCGCTTTTTAGTAAGTTTTAGTAGAGCTTTACTAGGCTTTACTAGGCTTAGTAGAGCTAGGCTTACTAGAGTGGCCGCCTTTCTTACACTTACTAAAAGCCTTATAACAACTACACAACTACACAACTTTTAACAATGGATCTCTTGGCTCCTGCATCGATGAAGAACGCAGCGAAACGCGAAATGTATTGTGAATTGCAG…
Aldinomycetes	ITS	EUK0529895	G5706	soil	Indonesia	unknown	-6.35935	106.01	tropical broadleaf forest	unknown	Sergei Põlme	CTACTACCGATTGAATGGCTTAGTGAGGCCCTCGGATCGGCCGTCGGCAGCCGGCAACGGCCGCTGATGGCGGAGAAGTTGGCCAAACTTGGTCATTTAGAGGAAGTAAAAGTCGTAACAAGGTTTCCGTAGGTGAACCTGCGGAAGGATCATTACCAATCCAAAATTGTAGCAATTTGTTCGCGTTGCACTACCCTCTGGTGGCGCGGCCGTGCATTTTGTTCAACAATTCACCCACACCCTGTGAACTAGGGAAAGGGTCGACGGTTGTGTGCACGCGCAGATAACCGGCGCTACCTTTTCCCCATTATTGGCAGTGCCGTGGCTAGTGTAGTGTTGTTGTAGAGGAGGGGAGGAGAGTGTGAGGAGATGTGGTATATATGGTTCGGGTTGTAGAAC…
Aldinomycetes	ITS	EUK0529899	G4950	soil	Uganda	Kalinzu	-0.3735	30.1137	tropical broadleaf forest	unknown	Leho Tedersoo	CTACTACCGATTGGATGGCTTAGTGAGACCCTCGGATTGGCGCCCGGCAGCCGGCAACGGCCGCTGGATGCTGAAAAGTTGGTCAAACTTGGTCATTTAGAGGAAGTAGAAGTCGTAACAAGGTTTCCGTAGGTGAACCTGCGGAAGGATCATTATCAATTATCCATACCACACTGTGCATTTTGATGTTTGTGGCTTTGCTTGCAGAGCCACCTTTTTAAACACAAACTACAGGTCTTTATACAAGAAATCTAAACAACTTTTAACAATGGATCTCTTGGCTCCTGCATCGATGAAGAACGCAGCGAAACGCGAAATGTATTGTGAATTGCAGAATTAGTGAATCATCGAATCTTGAACGCACATTGCACTCTGTGGTATTCCGCAGAGTATGCCTGT…
Aldinomycetes	ITS	EUK0529914	KEN2	soil	Kenya	Kenya: Meru	0.0514	37.5719	tropical broadleaf forest	unknown	Martin Zobel team	CTACTACCGATTGAATGGCTTAGTGAGACCCTCGGATTGACGGTCGGCGGCTGGCAACAGCCGCTGACTGGCGAGAAGTTGGTCAAACTTGGTCATTTAGAGGAAGTAAAAGTCGTAACAAGGTTTCCGTAGGTGAACCTGCGGAAGGATCATTAATAATCATCTCTCATTGGAGATATTATCCTTTCAACAACCTGTGAACCATTGAAATACCAGCTTGTGCCTGGCTCATGCAATTCCTCTTGCCCTTTGAACCTCACTGGGCATCAGTATGCGCGCGCAGCCAGCATAGCATTTTACAACACTTTTTATCATTTATACATGTCAAGTCTGATCATATAGTGTGAAAGCATCCCAGTGCGTAAAACCACCAGGAGTTTAGCATGCTTGTCTTTTTAA…
Aldinomycetes	ITS	EUK0529903	G6080	soil	Saudi Arabia	As Shwimes	26.1794	40.2935	subtropical desert	unknown	Leho Tedersoo & Saad Alkahtani	CTACTACCGATTGAATGGCTTAGTGAGACTTCTGGATTAGCGATAGGCAACTGGTAACAGTAGCCAATTACTGAGAAGTTAGTCAAACTTGGTCATTTAGAGGAAGTAAAAGTCGTAACAAGGTTTCCGTAGGTGAACCTGCGGAAGGATCATTAACAATTTGATCTCTGATCATACCAAACCTAATCATCACCATCGTGTGCGCCTGGCGCATGCGTCCCCGCCGTGGGTCTTACACCCGTCGTGTATTGGAAAGCCCACGGCCTTTACCCTTTGCCCTTCCTTTTGTCGCAAAGCTTTTTCCCTGGAGAAAACTTGGCGGCGAGCGGGCAAGTGTGGGGTAAAGTCTGCACGTATGTGTGTGCTGGCCTTGGAGAGTTGCCAGGCGCGTTTGGCGGC…
Aldinomycetes	ITS	EUK0529916	G6095	soil	Saudi Arabia	Al Bir	28.8212	36.2208	cropland	unknown	Leho Tedersoo & Saad Alkahtani	CTACTACCGATTGAATGGCTTAGTGAGACTTCTGGATTAGCGATAGGCAACTGGTAACAGTAGCCAATTACTGAGAAGTTAGTCAAACTTGGTCATTTAGAGGAAGTAAAAGTCGTAACAAGGTTTCCGTAGGTGAACCTGCGGAAGGATCATTAACAATTTGATCTCTGATCATACCAAACCTAGCCATCCCTATCGTGTGCGCCTGGCGCATGCGTCCCCGCCGTGGGTCTTACACTTGTCGTGTATTGGAAAGCCCACGGCCTTTACCCTTTACCCTTCCTTTTTGTCGCCAAGCTTTTTCCCTGGAGAAAACTTGGCGGCGAGCGGGCAAGTGTGTGGGGGTAAAGTCTGCACGTATGTGTGTGCTGGCCTTGGAGAGTTGCCAGGTGCGTTTGG…
Aldinomycetes	ITS	EUK0572845	W0610;s1	sediment	Spain	Xistral Mountains:O Valadouro (Lugo):Prado das Chantas	43.5336	-7.50277	freshwater river	unknown	Xabier Pontevedra	CTACTACCGATTGAATGGTTTAGTGAGACCTTTAGATTTGTATTTTGATTAGCTGGCAACAGCTGATGAATATGGAGAAGTTGGTCAAACTTGGTCATTTAGAGGAAGTAAAAGTCGTAACAAGGTTTCCGTAGGTGAACCTGCGGAAGGATCATTAATGTTGGTTGATTTTGATATGCTCCGAGTGTGAATTGTGAGTGGTTGTTGGTGAGAGGCTTACGATTGGTCATGTCAGGGCCTGGCCTGTTGCTGGGTTGTTGTCTGTTCTCTTTTAACCAAGGGAAAAGACAAGCATGGCCAATACGCTTCCTCTTTCCCTACCAAATACATACAAGTACATTACCCTATTTAACTGAAAAACTAGTTTAATGGCTCAGAGTTAACTTTGAACCATCAAAC…
Aldinomycetes	ITS	EUK0529906	G5808	soil	Great Britain	River Almond	55.9732	-3.30965	temperate broadleaf forest	unknown	Sanni Färkkilä	CTACTACCGATTGAATGGCTTAGTGAGACTTCTGGATTAGCGATAGGCAACTGGTAACAGTAGCCAATCGTCAAGAAGTTAGTCAAACTTGGTCATTTAGAGGAAGTAAAAGTCGTAACAAGGTTTCCGTAGGTGAACCTGCGGAAGGATCATTAACAATTTGATTCCAAATCATCCCAATCCTAACCATAATTTCCTGCCGTGAGTCTTACACATGTAGTGTATTAGAATGCTCACGGCATTTACTTTGAAGCTATTTTGTAGAAAGGTTGGCATTCGGAGAAATCTGATGCAAGTCCAGGCTTTTTGCTTAATGGCTGCAGATTTGGACGTCAAGTCTGAATTTGTCATTTGAAGTAAGCTGTATTTTGATTGTCTTTGGCCGCGTGTTGATCAGGA…
Aldinomycetes	ITS	EUK0529884	G5785	soil	Estonia	Räpina	58.0963	27.4722	temperate grassland	unknown	Leho Tedersoo	CTACTACCGATTGAATGGCTTAGTGAGACTTCTGGATTAGCGATAGGCAACTGGTAACAGTAGCCAATTGCTGAGAAGTTAGTCAAACTTGGTCATTTAGAGGAAGTAAAAGTCGTAACAAGGTTTCCGTAGGTGAACCTGCGGAAGGATCATTAACAATTTGATTTAATATCATTCCAAACCTAACAATTATAAACTCGCCGTGGGTCTTACACTTGTCGTGTATTAGAAAGCTCACGGCCTTACTTTTAAATTTATTTAAAAGTATTTGGCATTGGCGAGATCTAGAATAGCAATATTCTGATTGATCCAAGTAAGTCCACTGATGAATTGGCGCTTGAGTGAAAATCATTGCTACGCATTCACACCCTCGACATCGGTTGTTGGTTCCTGGTGCTA…
Aldinomycetes	ITS	EUK0529917	EESQ03	soil	Estonia	Rõhu	58.3556	26.5231	young tree plantation on cropland	unknown	Manikandan Ariyan	CTACTACCGATTGAATGGCTTAGTGAGACTTCTGGATTAGCGATAGGTAACTGGCAACAGTAACCAATTGTCAAGAAGTTAGTCAAACTTGGTCATTTAGAGGAAGTAAAAGTCGTAACAAGGTTTCCGTAGGTGAACCTGCGGAAGGATCATTAACAATTTGATTCCAAATCATCCCAACCCTAACCATACAACCAACCGCCGTGGGTCTTACACAAGTAGTGTATTGGAATGCTCACGGACTTGATTTGCTTGTTGCTTTTGTGTTCGACTACAATTCTTTGGCATTAAATTTATTTATGTAAGTCCATTGCTGTTGTTTTCGAGGATCGTTGGCTTTAGCTACATTCGTAGCTTTATAAGTCCGACTTTCATCATAAGCATTGTTTATCGATTTAG…
Aldinomycetes	ITS	EUK0529890	G5841	soil	Estonia	Rummu	59.2293	24.2342	rangeland	unknown	Leho Tedersoo	CTACTACCGATTGAATGGCTTAGTGAGACCCTCGGATTGGCGCCCGGCAGCCGGCAACGGCCACTGGATGCTGAAAAGTTGGTCAAACTTGGTCATTTAGAGGAAGTAAAAGTCGTAACAAGGTTTCCGTAGGTGAACCTGCGGAAGGATCATTATCAATTATCCAACCAAACACTGTGAGCCATGACGTTTGTGGTCTCTTTCGGGGGGCCGCCTTTTTAAGCACTTGACAAAAGTCTTACAACAAATACAACTAAACAACTTTTAACAATGGATCTCTTGGCTCCTGCATCGATGAAGAACGCAGCGAAACGCGAAATGTATTGTGAATTGCAGAATTAGTGAATCATCGAATCTTTGAACGCACATTGCACTCTTTGGTATTCCTTGGAGTATGCC…
Aldinomycetes	ITS	EUK0529893	G5499X	soil	Estonia	Paljassaare	59.4803	24.7015	temperate grassland	unknown	Leho Tedersoo	CTACTACCGATTGAATGGCTTAGTGAGACTTCTGGATTAGCGATAGGCAGCTGGTAACAGTAGCCAATTGCTGAGAAGTTAGTCAAACTTGGTCATTTAGAGGAAGTAAAAGTCGTAACAAGGTTTCCGTAGGTGAACCTGCGGAAGGATCATTAACAATTTGATTTTATATCATCCCAAACCTAACCATGAATACCCGCCGTGGGTCTTACACTTGCCGTGTATTAGAAAGCTCACGGCCTTACTTTTAAATCTTTTTAAAGGTAAGCTTATTGGCCTTGGGGAGGCTTTGAACGAGTTCGCTCGCTTCTCGTCGATCCGCGTAAGTCCAGTAGCCGGCGAGTTCACGCTTGAGTGAAAAGCACTGCTACGCATTCACACCCTCGACATCGGTTGTTG…
Aldinomycetes	ITS	EUK0529928	AGy	soil	Russia	Russia: Magadan Oblast 2	59.6806	150.721	tundra	unknown	Martin Zobel team	CTACTACCGATTGAATGGCTTAGTGAGACCTCTGGATTAGCATTCGGTAGCTGGAAACAGCCGCCATTTGTCAAGAAGTTGGTCAAACTTGGTCATTTAGAGGAAGTAAAAGTCGTAACAAGGTTTCCGTAGGTGAACCTGCGGAAGGATCATTAACAATTTGATTTAATATCAATCCACACCTTATATTTCACTGTACATGCGAGTCACTTTTCGAGTGCTCGCACATTTTTGATATACCAATATCACACTTAAACAACCTTAAACTTGATAAGTAATCTTATTAAAACTAGCTATTAGTTTAGCAAAAAATTTAATACAACTTTTAACAACGGATCTCTTGGCTCTTGCATCGATGAAGAACGCAGCGAATCGCGAAATGTATTGTGAATTGCAGAA…
Aldinomycetes	ITS	EUK0529889	G5404	soil	Estonia	unknown	unknown	unknown	unknown	unknown	unknown	CTACTACCGATTGAATGGCTTAGTGAGACTTCTGGATTAGCGATAGGCAACTGGTAACAGTAGCCAATTGCTGAGAAGTTAGTCAAACTTGGTCATTTAGAGGAAGTAAAAGTCGTAACAAGGTTTCCGTAGGTGAACCTGCGGAAGGATCATTAACAATGTGATTTTCAATCATCCCACACCTAACCCGTATACCAACCCGCCGTGGGTCTTGCACTCGTCGTGCATTGGAAAGCCCACGGCTTGTCGCTGGCATCGACGCGGCCGTCAAGCTGCGCCGACTAAGTCCGGCGACACCCGGCAGACACACGCTTGCGTGACCGGCATCGCTACGCACTCACACCCTCGACATCGGTTGTTGGTTCCTGGTGCTAGCTCGGGCGATGCACTAGCGCAATG…
Aldinomycetes	ITS	EUK0529891	G5405	soil	Estonia	unknown	unknown	unknown	unknown	unknown	unknown	CTACTACCGATTGAATGGCTTAGTGAGACTTCTGGATTAGCGATAGGCAACTGGTAACAGTAGCCAATTGCTGAGAAGTTAGTCAAACTTGGTCATTTAGAGGAAGTAAAAGTCGTAACAAGGTTTCCGTAGGTGAACCTGCGGAAGGATCATTAACAATGTGATTTTCAATCATCCCACACCTAACTCGCATATCAACCCGCCGTGGGTCTTGCACCCGTCGTGCATTGGAAAGCCCACGGCTTGTCGCTGGCATCGACGCAGCCGTCAGGCAGCGCCGACTAAGTCCGGCGGCACCCGGCGGACACACGCTTGCGTGACCGGCATCGCTACGCACTCCACACCCTCGACATCGGTTGTTGGTTCCTGGTGCTAGCTCGGGCGATGCCCTAGCGCAAT…
Aldinomycetes	ITS	EUK0529894	G5379	soil	Estonia	unknown	unknown	unknown	unknown	unknown	unknown	CTACTACCGATTGAATGGCTTAGTGAGACTTCTGGATTAGCGATAGGCAACTGGTAACAGTAGCCAATTGTCAAGAAGTTAGTCAAACTTGGTCATTTAGAGGAAGTAAAAGTCGTAACAAGGTTTCCGTAGGTGAACCTGCGGAAGGATCATTAACAATTTGATTTCGATCAAACTATCGCTATCTGACACAAACTTATGAAATATTTTGATAATGTTTGGCCTGACTCACTTCTGCCGTCTTTCAGCAATCTCGATTGCTGGATGTGGAATCACAGTGGTTTGTTCTGTAAGCCCAGGCGGAATCTTGATATTAGACAGACTTGGGCCTAGAGAAAAGTCGAAAGGCTGCTTTCTTAGAAGTCCCGGTTGTGCTCTTCTTGCAGTTACGTCTGCACA…
Aldinomycetes	ITS	EUK0529904	G6074	soil	Saudi Arabia	Al-Malwi	25.3253	40.3728	subtropical desert	Vachellia	Leho Tedersoo & Saad Alkahtani	CTACTACCGATTGAATGGCTTAGTGAGACTTCTGGATTAGCGATAGGCAACTGGTAACAGTAGCCAATTACTGAGAAGTTAGTCAAACTTGGTCATTTAGAGGAAGTAAAAGTCGTAACAAGGTTTCCGTAGGTGAACCTGCGGAAGGATCATTAACAATTTGATCTCTGATCATACCAAACCTAACCATCCCTATCGTGTGCGCCTGGCGCATGCGTCCCCGCCGTGGGTCTTACACTCGTCGTGTATTGGAAAGCCCACGGCCTTTACCCTTTGCCCTTCCTTTTGTCGCAAAGCTTTTTCCCTGGAGAAAATTTGGCGGCGAGCGGGCAAGTGTGTTGGGGGTAAAGTCTGCACGTATGTGTGTGCTGGCCTTGGAGAGTTGCCAGGCGCGTTTGT…
Aldinomycetes	ITS	EUK0519196	S743	soil	Tanzania	Moshi:Rural Kahe	-3.51792	37.4674	tropical woodland	Vachellia xanthophloea	Sten Anslan	CTACTACCGATTGAATGGCTTAGTGAGACCCTCGGATTGGCGCCTAGCAGCCGGCAACGGCCGCTGGATGCTGAAAAGTTGGTCAAACTTGGTCATTTAGAGGAAGTAAAAGTCGTAACAAGGTTTCCGTAGGTGCACCTGCGGAAGGATCATTATCAATAATCCAATCAACACTGTCAACTATTGATGTTTGTGGCTTCTCTGAGGCCACCTTTCTAAACACTTGCTAAATGTCTTAAACTAGGAAATCTAAACAACTTTTGACAATGGATCTCTTGGCTCCTGCATCGATGAAGAACGCAGCGGAACGCGAAATGTATTGTGAATTGCAGAATTAGTGAATCATCGAATCTTTGAACGCACATTGCACTCTGTGGTATTCCGCAGAGTATGCCTGTT…
Algovoracomycetes	ITS	EUK0564699	W1398;w1	water	Panama	Lago Bayano Lake	9.16994	-78.7978	freshwater lake	unknown	Leho Tedersoo	AAGAAAAATTAATCCACAATCAGGACGTTTTCGTTGGGGCTTTTACATACCTTTGGTTTGTGGCTGCCCCTTTGAAAACAACTGATCCCGCAATTTGCTAACGGTGTTCCGTCTTTGCTGATTGCTTCATCTACCTTTGATGGATGCAGTCAGCAAACATTTTTTTACTACAAACGACTACTTTTCTTTCATTCATCTCTACTCTTATTTTTTGTCCTGGACGGGGTTTATTTTAAACCTTGCACAGTTTCAAAAATTTTGAGCAGGTAAATGAAAAAAAAAAAAAAAAAAATAAAAACTTTTGGCAACGGATCTCTTGGCTCTCGCAACGATGAAGAACGCAGCGAAATGCGATACGTAATGTGAATTGCAGAATTCCGTGAATCATCAAATCTTTGA…
Algovoracomycetes	SSU	OQ687312	unknown	water	USA	unknown	42.2193	-83.6059	unknown	unknown	unknown	ATAAATAACAATACAGGGCTCTTTACGAGTCTTGCAATTGGAATGAGTACAATTTAAATCCCTTAACGAGGAACAATTGGAGGGCAAGTCTGGTGCCAGCAGCCGCGGTAATTCCAGCTCCAATAGCGTATATTAAAGTTGTTGCAGTTAAAAAGCTCGTAGTCGAATTTTGGGCTTGACTGAACGGTCTGCCTCACGGTATGTACTGTTCTGGTTGGGCCTTTCCTTCTGGCGAGCCAAGGTGCTCTTAATTGAGTGCTTTGGGGAACCAGGACTTTTACTTTGAAAAAATTAGAGTGTTTAAAGCAAGCCTTCGCTTGAATACATTAGCATGGAATAATAGAATAGGACTTTGGTTCTATTTTGTTGGTTTTTAGGACCGGAGTAATGATTAATAGG…
Algovorax	ITS	EUK0319890	W1122	sediment	Pakistan	Indus River	1900-02-02 23:53:59	72.605	freshwater river	unknown	Hares Khan	CTACTACCGATTGAATGGCTTAGTGAGGCCTTCGGATTGATGAGCCGATTCCAGCAATGGAAACGGCTCGTCGAGAAGTCGGTCAAACTTGGTCATTTAGAGGAAGTAAAAGTCGTAACAAGGTTTCCGTAGGTGAACCTGCGGAAGGATCATTAATGTAGTTCTGAAGAGGTTGTAAGTCCCCCTTGCCGTCAAAAAGCAAAGGCTCTTGCAATTCAAACCTCCTCTCAACCAACATTGTGCACTCAAAAGGTTGTCTTTGGTGGTTTTTAAAACCCGTCGTGTTGGTTGTGTTTTTGTGAAAAGTGTTATAAAAGGCACTCTAGCATTATTATTGACCAACCGACCAACTCTTTGGAAACAAAGGGGGGCCACCGCTTTTCTATTAAACCATATTGT…
Algovorax	ITS	EUK0319371	W0710	sediment	Portugal	Ferreira River	41.1565	-8.48372	freshwater river	unknown	Luis P. da Silva	CTACTACCGATTGAATGGCTTAGTGAGGCCTTCGGATTGATAAAACGACTCCAGCAATGGAGACTTTTTGTCGAAAAGTCGGTCAAACTTGGTCATTTAGAGGAAGTAAAAGTCGTAACAAGGTTTCCGTAGGTGAACCTGCGGAAGGATCATTACTGTAGTTTTGAAGAGGTGCTTCTTTTGGCGCAAGCTAATTGAAGCAATCCAACCTCCTCTCAACCAACAATGTGCACTCAAAAGGTTGTCTTTGGTGGTTTTTAAAACCCGTTGCCTCTTTTTCGAGAGAGTCGACCAACTTGTGTGTTTTGGTGAAGCAATTCGCCAATACCGCAGGGGGCCACCGCTTTTATTAAACCATTTTTGTTTGTATTCTATTCTTTATGTTTACTTGCAGTCGTT…
Algovorax	ITS	EUK0319726	W0706	sediment	Portugal	Ribeira de São Mamede	1900-02-10 06:18:13	-7.43995	freshwater river	unknown	Luis P. da Silva	CTACTACCGATTGAATGGCTTAGTGAGGCCTTCGGATTGATAAAACGACTCCAGCAATGGAGACTTTTTGTCGAAAAGTTGGTCAAACTTGGTCATTTAGAGGAAGTAAAAGTCGTAACAAGGTTTCCGTAGGTGAACCTGCGGAAGGATCATTACTGTAGTTTTGAAGAGGTGCTTTCTTTGGCGCAAGCTAAAGGGGACAATCCAACCTCCTCTCAACCAACAATGTGCACTCAAAAGGTTGTCTTTGGTGGTTTTTAAACCCGTTGCCTCTTTTGTCAAAGAAAGAGTCGACCAACTTGTGTTTTTTGGTGAAGCAATTCGCCAACAACACAGGGGGCCACCGCTTTTCTTAAACCATTTTTGTTTGTATTCTACTCTTTATGTTTACTTGCAGTC…
Algovorax	ITS	EUK0573304	W0706;w1	water	Portugal	Ribeira de São Mamede	41.2627	-7.43995	freshwater river	unknown	Luis P. da Silva	CTACTACCGATTGAATGGCTTAGTGAGGCCTTCGGATTGATAAAACGACTCCAGCAATGGAGACTTTTTGTCGAAAAGTTGGTCAAACTTGGTCATTTAGAGGAAGTAAAAGTCGTAACAAGGTTTCCGTAGGTGAACCTGCGGAAGGATCATTACTGTAGTTTTGAAGAGGTGCTTTCTTTGGCGCAAGCTAAAGGGGACAATCCAACCTCCTCTCAACCAACAATGTGCACTCAAAAGGTTGTCTTTGGTGGTTTTTAAACCCGTTGCCTCTTTTGTCAAAGAAAGAGTCGACCAACTTGTGTTTTTTGGTGAAGCAATTCGCCAACAACACAGGGGGCCACCGCTTTTCTTAAACCATTTTTGTTTGTATTCTATTCTTTATGTTTACTTGCAGTC…
Algovorax	ITS	EUK0319891	W0694	sediment	Portugal	Mindelo	1900-02-10 07:45:35	-8.73125	freshwater river	unknown	Cailìn Roe	CTACTACCGATTGAATGGCTTAGTGAGGCCTTCGGATTGATGAGCCGATTCCAGCAATGGAAACGGCTCGTCGAGAAGTCGGTCAAACTTGGTCATTTAGAGGAAGTAAAAGTCGTAACAAGGTTTCCGTAGGTGAACCTGCGGAAGGATCATTAATGTAGTTCTGAAGAGGTTGTAAGTCCCCCTTGCCGTCAAAAAGCAAAGGCTCTTGCAATTCAAACCTCCTCTCAACCAACATTGTGCACTCAAAAGGTTGTCTTTGGTGGTTTTTAAAACCCGTCGTGTTGGTTGTGTTTTTGTGAAAAGTGTTATAAAAGGCACTCTAGCATTATTATTGACCAACCGACCAACTCTTTGGAAACAAAGGGGGGCCACCGCTTTTCTATTAAACCATGTTGT…
Algovorax	ITS	EUK0573299	W0694;w1	water	Portugal	Mindelo	41.3233	-8.73125	freshwater river	unknown	Cailìn Roe	CTACTACCGATTGAATGGCTTAGTGAGGCCTTCGGATTGATGAGCCGATTCCAGCAATGGAAACGGCTCGTCGAGAAGTCGGTCAAACTTGGTCATTTAGAGGAAGTAAAAGTCGTAACAAGGTTTCCGTAGGTGAACCTGCGGAAGGATCATTAATGTAGTTCTGAAGAGGTTGTAAGTCCCCCTTGCCGTCAAAAAGCAAAGGCTCTTGCAATTCAAACCTCCTCTCAACCAACATTGTGCACTCAAAAGGTTGTCTTTGGTGGTTTTTAAAACCCGTCGTGTTGGTTGTGTTTTTGTGAAAAGTGTTATAAAAGGCACTCTAGCATTATTATTGACCAACCGACCAACTCTTTGGAAACAAAGGGGGGCCACCGCTTTTCTATTAAACCATGTTGT…
Algovorax	SSU-ITS-LSU	OQ702879	unknown	algal sample	USA	MI	42.2378	-83.7301	unknown	unknown	unknown	CAGTAGTCATATGCTTGTCTCAAAGATTAAGCCATGCATGTCTAAGTATAAACATTTATACTGTGAAACTGCGAATGGCTCATTAAATCAGTTATAGTTTACTTGATAGTACATTGTTACTTGGATAACTGTGGTAATTCTAGAGCTAATACATGCTACAAAACCCGACTTTATTGGAAGGGTTGTATTTATTAGATAAAAAACCAACCCGGGCAACCGGTTTTCTGGTGATTCATGATAACTTTTCGAATCGTATGGCTTTATGCCGACGATGGTTCATTCAAATTTCTGCCCTATCAACTTTCGATGGTAGGATAGAGGCCTACCATGGTGGTAACGGGTAACGGAGAATTAGGGTTCGATTCCGGAGAGGGAGCCTGAGAAACGGCTACCACATCC…
Algovorax	SSU-ITS-LSU	OQ702880	unknown	algal sample	USA	MI	42.2378	-83.7301	unknown	unknown	unknown	CAGTAGTCATATGCTTGTCTCAAAGATTAAGCCATGCATGTCTAAGTATAAACATTTATACTGTGAAACTGCGAATGGCTCATTAAATCAGTTATAGTTTACTTGATAGTACATTGTTACTTGGATAACTGTGGTAATTCTAGAGCTAATACATGCTACAAAACCCGACTTTATTGGAAGGGTTGTATTTATTAGATAAAAAACCAACCCGGGCAACCGGTTTTCTGGTGATTCATGATAACTTTTCGAATCGTATGGCTTTATGCCGACGATGGTTCATTCAAATTTCTGCCCTATCAACTTTCGATGGTAGGATAGAGGCCTACCATGGTGGTAACGGGTAACGGAGAATTAGGGTTCGATTCCGGAGAGGGAGCCTGAGAAACGGCTACCACATCC…
Algovorax	ITS	EUK0319324	W0244	sediment	Italy	Vicolungo:Sesia River	1900-02-14 11:08:19	8.40306	freshwater river	unknown	Francesca Marazzi	CTACTACCGATTGAATGGCTTAGTGAGACCTTCGGATCGATGAAATGACTCCAGCAATGGAGACTTTTCGTTGAAAAGTTGGTCAAACTTGGTCATTTAGAGGAAGTAAAAGTCGTAACAAGGTTTCCGTAGGTGAACCTGCGGAAGGATCATTACTGTAGTTTTGAAGAGGTGCTTTCTCTTTTGGCGCAAGCTGAAAGAGTTGGCAATTCAACCTCCTCTCAACCAACAATGTGCACTCAAAAGGTTGTCTTTGGTGGTTTTTAAAACCCGTTGCCTCTTTGGAGTCGACCAACTTGTTATTGTGGATTTTCTACTTTAGCAGGGGGCCACCGCTTTATTTTAAACCATTTTTGTTTGTATACTCTTCTTTCTGTTTGATTGTAGTCGTCTGACGAC…
Algovorax	ITS	EUK0319370	W0244	sediment	Italy	Vicolungo:Sesia River	1900-02-14 11:08:19	8.40306	freshwater river	unknown	Francesca Marazzi	CTACTACCGATTGAATGGCTTAGTGAGGCCTTCGGATTGATAAAACGACTCCAGCAATGGAGACTTTTTGTCGAAAAGTCGGTCAAACTTGGTCATTTAGAGGAAGTAAAAGTCGTAACAAGGTTTCCGTAGGTGAACCTGCGGAAGGATCATTACTGTAGTTTTGAAGAGGTGCTTCTTTTGGCGCAAGCTAATTGAAGCAATCCAACCTCCTCTCAACCAACAATGTGCACTCAAAAGGTTGTCTTTGGTGGTTTTTAAAACCCGTTGCCTCTTTTTCGAGAGAGTCGACCAACTTGTGTGTTTTGGTGAAGCGATTCGCCAATACCGCAGGGGGCCACCGCTTCTATTAAACCATTTTTGTTTGTATTCTATTCTTTATGTTTACTTGCAGTCGTT…
Algovorax	ITS	EUK0573305	W0244;w1	water	Italy	Vicolungo:Sesia River	45.4641	8.40306	freshwater river	unknown	Francesca Marazzi	CTACTACCGATTGAATGGCTTAGTGAGGCCTTCGGATTGATAAAACGACTCCAGCAATGGAGACTTTTTGTCGAAAAGTCGGTCAAACTTGGTCATTTAGAGGAAGTAAAAGTCGTAACAAGGTTTCCGTAGGTGAACCTGCGGGAGGATCATTACTGTAGTTTTGAAGAGGTGCTTCTTTTGGCGCAAGCTAATTGAAGCAATCCAACCTCCTCTCAACCAACAATGTGCACTCAAAAGGTTGTCTTTGGTGGTTTTTAAAACCCGTTGCCTCTTTTTCGAGAGAGTCGACCAACTTGTGTGTTTTGGTGAAGCGATTCGCCAATACCGCAGGGGGCCACCGCTTTTATTAAACCATTTTTGTTTGTATTCTATTCTTTATGTTTACTTGCAGTCGTT…
Algovorax	ITS	EUK0319809	W0271	sediment	Poland	Szczyrzyc:Stradomka	1900-02-18 18:55:28	20.1826	freshwater river	unknown	Tadeusz Fleituch	CTACTACCGATTGAATGGCTTAGTGAGGCCTTCGGATTGATGAGCCGATTCCAGCAATGGAAACGGCTCGTCGAGAAGTTGGTCAAACTTGGTCATTTAGAGGAAGTAAAAGTCGTAACAAGGTTTCCGTAGGTGAACCTGCGGAAGGATCATTAATGTAGTTTTGAAGAGGTTGTAAGTCCCCCTTGCCGTCAAAAAGCAAGGCTCTTGCAATTCAAACCTCCTCTCAACCAACATTGTGCACTCAAAAGGTTGTCTTTGGTGGTTTTTAAAACCCGTCGTGTTGGTTGTGCTTTTGTGAAAAGTGTTGTAAAAGGCACTCTAGCATTATTATTGACCAACCGACCAACTCTTTGGAAACAAAGGGGGGCCACCGCTTTTCTATTAAACCATATTGTT…
Algovorax	ITS	EUK0319808	W0272	sediment	Poland	Dabie:Stradomka	1900-02-18 19:52:01	20.171	freshwater river	unknown	Tadeusz Fleituch	CTACTACCGATTGAATGGCTTAGTGAGGCCTTCGGATTGATGAGCCGATTCCAGCAATGGAAACGGCTCGTCGAGAAGTTGGTCAAACTTGGTCATTTAGGGGAAGTAAAAGTCGTAACAAGGTTTCCGTAGGTGAACCTGCGGAAGGATCATTAATGTAGTTTTGAAGAGGTTGTAAGTCCCCCTTGCCGTCAAAAAGCAAGGCTCTTGCAATTCAAACCTCCTCTCAACCAACATTGTGCACTCAAAAGGTTGTCTTTGGTGGTTTTTAAAACCCGTCGTGTTGGTTGTGCTTTTGTGAAAAGTGTTGTAAAAGGCACTCTAGCATTATTATTGACCAACCGACCAACTCTTTGGAAACAAAGGGGGGCCACCGCTTTTCTATTAAACCATATTGTT…
Algovorax	ITS	EUK0319845	W0476	sediment	Germany	Lake Stolpsee	53.1026	13.1418	freshwater lake	unknown	Solvig Pinnow	CTACTACCGATTGAATGGCTTAGTGAGACCTTCGGATTGATAAAACGACTCCAGCAATGGAGACTTTTTGTTGAAAAGTTGGTCAAACTTGGTCATTTAGAGGAAGTAAAAGTCGTAACAAGGTTTCCGTAGGTGAACCTGCGGAAGGATCATTACTGTAGTTTTGAAGAGGTGCCTCTTAACAGAGGCAATTCAACCTCCTCTCAACCAACAATGTGCACTCAAAAGGTTGTCTTTGGTGGTTTTTAAAACCCGTTGCCTCTTTTGTCAAAGAAAGAGTCGACCAACTTGTGTATTTGGTGAAGCAATTCGCCAGAGTACCACAGGGGGCCACCGCTTTTCTTGAACCATTTTTGTTTGTATTCTATTCTTTATGTTTACTTGCAGTCGTTTCACGAC…
Algovorax	ITS	EUK0320075	W0482	sediment	Germany	Lake Clansee	1900-02-22 03:41:51	13.2121	freshwater lake	unknown	Solvig Pinnow	CTACTACCGATTGAATGGCTTAGTGAGGCCCTCGGATTGATAAAACGACTCCAGCAATGGAGACTTTTTGTCGAAAAGTTGGTCAAACTTGGTCATTTAGAGGAAGTAAAAGTCGTAACAAGGTTTCCGTAGGTGAACCTGCGGAAGGATCATTACTGTAGTTTTGAAGAGGTGCTTATCTTTTGGCGCAAGCTATTGGAAAGGCAATCCAACCTCCTCTCAACCAACAATGTGCACTCAAAAGGTTGTCTTTGGTGGTTTTTAAAACCCGTTGCCTCTTTTTGAAAAGAGTCGACCAACTTGTGTGTTTTTGGTGAAGCAATTCGCCGATTCCCACGGGGGGCCACCGCTTTTATTCTAAACCATTTTTGTTTGTATTCTATTCTTTCTGTTTTCTTG…
Algovorax	ITS	EUK0319806	W1070	sediment	Estonia	Tammemäe 2	59.3172	24.7089	freshwater lake	unknown	Riinu Rannap	CTACTACCGATTGAATGGCTTAGTGAGGCCTTCGGATTGATGAGCCGATTCCAGCAATGGAAACGGCTCGTCGAGAAGTTGGTCAAACTTGGTCATTTAGAGGAAGTAAAAGTCGTAACAAGGTTTCCGTAGGTGAACCTGCGGAAGGATCATTAATGTAGTTTTGAAGAGGTTGTAAGTCCCCCTTGCCGTCAAAAAGCAAGGCTCTTGCAATTCAAACCTCCTCTCAACCAACATTGTGCACTCAAAAGGTTGTCTTTGGTGGTTTTTAAAACCCGTCGTGTTGGTTGTGCTTTTGTGAAAAGTGTTGTAAAAGGCACTCTAGCATTATTATTGACCAACCGACCAACTCTTTGGAAACAAAGGGGGGCCACCGCTTTTCTATTAAACCATATTGTT…
Algovorax	ITS	EUK0319807	unknown	soil	unknown	unknown	unknown	unknown	unknown	unknown	unknown	CTACTACCGATTGAATGGCTTAGTGAGGCCTTCGGATTGATGAGCCGATTCCAGCAATGGAAACGGCTCGTCGAGAAGTTGGTCAAACTTGGTCATTTAGAGGAAGTAAAAGTCGTAACAAGGTTTCCGTAGGTGAACCTGCGGAAGGATCATTAATGTAGTTTTGAAGAGGTTGTAAGTCCCCCTTGCCGTCGAAAAGCAAGGCTCTTGCAATTCAAACCTCCTCTCAACCAACATTGTGCACTCAAAAGGTTGTCTTTGGTGGTTTTTAAAACCCGTCGTGTTGGTTGTGCTTTTGTGAAAAGTGTTGTAAAAGGCACTCTAGCATTAATATTGACCAACCGACCAACCCTTTGGAAACAAAGGGGGGCCACCGCTTTTCTATTAAACCATATTGTT…
Algovorax	SSU	EF024210	unknown	soil	USA	unknown	unknown	unknown	unknown	unknown	unknown	TGGTTGATCCTGCCAGTAGTCATATGCTTGTCTCAAAGATTAAGCCATGCATGTCTAAGTATAAGCATTTATACTGTGAAACTGCGAATGGCTCATTAAATCAGTTATAGTTTACTTGATAGTACATTGTTACTTGGATAACTGTGGTAATTCTAGAGCTAATACATGCTACAAAACCCGACTTTTTGGAAGGGTTGTATTTATTAGATAAAAAACCAACCCGGGCAACCGGTTTTCTGGTGATTCATGATAACTTTTCGAATCGTATGGCTTTACGCCGACGATGGTTCATTCAAATTTCTGCCCTATCAACTTTCGATGGTAGGATAGAGGCCTACCATGGTGGTAACGGGTAACGGAGAATTAGGGTTCGATTCCGGAGAGGGAGCCTGAGAAACG…
Algovorax scenedesmi	ITS	EUK0319835	W0265	sediment	Poland	Krzesławicka:Malinówka	1900-02-18 23:40:22	20.0136	freshwater river	unknown	Tadeusz Fleituch	CTACTACCGATTGAATGGCTTAGTGAGGCCTTCGGATTGATGAGCCGATTCCAGCAATGGAAACGGCTCGTCGAGAAGTTGGTCAAACTTGGTCATTTAGAGGAAGTAAAAGTCGTAACAAGGTTTCCGTAGGTGAACCTGCGGAAGGATCATTAATGTAGTTTTGAAGAGGTTGTAAGTTTCCTTTTTGCCGTCAAAAAGCAACAAGGTCTTGCAATTCAAACCTCCTCTCAACCAACATTGTGCACTCAAAAGGTTGTCTTTGGTGGTTTTTAAAACCCGTCGTGTTTTTGGTTGTTGTTGTGAAAGGTTTTGTGTTGTAAAAGGCACTCTCCTGTCATAATATTGACCAAACCGACCAACTCTTTGGAAACAAAGGGGGGCCACCGCTTTTTTTAT…
Algovorax scenedesmi	ITS	EUK0509847	unknown	soil	unknown	unknown	unknown	unknown	unknown	unknown	unknown	GGAaGGATCATTAATGTAGTTTTGAAGAGGTTGTAAGTTTCCTTTTTGCCGTCAAAAAGCAACAAGGTCTTGCAATTCAAACCTCCTCTCAACCAACATTGTGCACTCAAAAGGTTGTCTTTGGTGGTTTTTAAAACCCGTCGTGTTTTTGGTTGTTGTTGTGAAAGGTTTTGTGTTGTAAAAGGCACTCTCCTGTCATAATATTGACCAAACCGACCAACTCTTTGGAAACAAAGGGGGGCCACCGCTTTTTTTATTAAACCATATTGTTTGTATTCTACTCTTTCTGTTTGCTTAAAAGTCTTACTCTGTAGGACTGAAAACAACAAAAAGAAACAACTTTTGACAACGGATCTCTTGGCTCTCGCAACGATGAAGAACGCAGCGAAATGCGATACG…
Ambispora	SSU-ITS-LSU	EUK1201806	G4800	soil	Estonia	Tuhkja	58.4159	25.2327	temperate broadleaf forest	Ulmus laevis;Alnus incana	Leho Tedersoo	TACCTGGTTGATCCTGCCAGTAGTCATATGCTTGTCTCAAAGATTAAGCCATGCATGTCTAAGTATAAGCAAGTATACTGTGAAACTGCGAATGGCTCATTAAATCAGTTATAGTTTATTTGATAGTGCCTTACTACTTGGATAACCGTGGTAATTCTAGAGCTAATACATGCAAAAAATCCCGACTTCTTGAAGGGATGTATTTATTAGATACAAAACCAATCTCGTCTTCGGGCGAGTCCCTTGGTGATTCATGGTAACTTTTCGAATCGCATGGCCTTTGCGCCGGCGATGGTTCATTCAAATTTCTGCCCTATCAACTTTCGATGGTAGGATAGAGGCCTACCATGGTTTTAACGGGTAACGGGGAATTAGGGTTCGATTCCGGAGAGGGAGCCT…
Aphelidiales	SSU-ITS-LSU	EUK1105180	Skogaryd-fw	water	Sweden	unknown	58.37	12.16	freshwater lake	unknown	Jamy et al. 2022 original collections	CAGCCGCGGTAATTCCAGCTCCAATAGCGTATATTAAAGTTGTTGCAGTTAAAAAGCTCGTAGTTGAATTTTGGGCGTTTCTTACTGGTCTGCCTAACGGTTTGCACTGGTGAGTGGCGTCTTCCTTTCTGGCTAATCCGTCTGCTCTTTACTGGGTGGGCGGATGAACCGGGACTTTTACTTTGAAGAAATTAGAGTGTTCAAAGCAGGCTTACGCTTGAATACATTAGCATGGAATAATAGAATAGGACTTTGGTTCTATTTTGTTGGTTTCTAGGACCGAAGTAATGATTAATAGGGATAGTTGGGGGCATTAGTATTTCAGTGTCAGAGGTGAAATTCTTGGATTTCTGAAAGACTAACTACTGCGAAAGCATTTGCCAAGGATGTTTTCATTAA…
Aphelidiomycetes	SSU-ITS-LSU	EUK1100926	rhizosphere	soil	Great Britain	unknown	52.2	-0.8	unknown	unknown	unknown	CAGCCGCGGTAATTCAGCTCCAATAGCGTATATTAAAGTTGTTGCAGTTAAAAAGCTCGTAGTTGAACTTCAGGCTAGGTTGGTCGGTCCACCTAACAGTGAGTACTGATCGGCCTGGTCTTCCTTCTGGCTACTTAGGCTGCTTTTAATCGGGTGGCCTAATGTACCAGGACTTTTACTTTGAAAAAATTAGAGTGTTCAAAGCAGGCCTACGCTTGAATACATTAGCATGGAATAATAGAATAGGATCTTGGTTCTATTTTGTTGGTTTCTAGGACTAAGGTAATGATTAATAGGGACAGTTGGGGGCATTAGTATTTCAGTGTCAGAGGTGAAATTCTTGGATTTCTGAAAGACTAACTACTGCGAAAGCATCTGCCAAGGATGTTTTCATTAATC…
Aphelidiomycota	SSU-ITS-LSU	EUK1105442	Erken-fw	water	Sweden	Lake Erken	59.83	18.63	freshwater lake	unknown	SITES	CAGCCGCGGTAATTCCAGCTCCAATAGCGTATATTAAAGTTGTTGCAGTTAAAAAGCCCGTAGTTGAATTTTGGATACGTGGCGGGTGGTCCATTTAATCGTGGTACTTTCGCTGCGTGTCTTTTCTTCTGGGTACCAATTTTGCTCTTCACTGAGTGAGGTTGGGAGTCCAGGACTTTTACTTTGAAAAAATTAGAGTGTTCAAAGCAAGCATTCGCTTGAATACATTAGCATGGAATAATGGAATAGGACTTTGGTTCTATTTTGTTGGTTTCTAGGACCGAAGTAATGATTAATAGGGACAGTTGGGGGCATTAGTATTTAATTGTCAGAGGTGAAATTCTTGGATTTATGAAAGACTAACTTCTGCGAAAGCATTTGCCAAGGATGTTTTCATTA…
Aphelidiomycota	SSU-ITS-LSU	EUK1202164	S1131	soil	Italy	Villacidro	39.4129	8.7061	mediterranean forest	Quercus;Arbutus;Erica;Phyllirea	Andrea Rinaldi	TACCTGGTTGATCCTGCCAGTAGTCATATGCTTGTCTCAAAGATTAAGCCATGCATGTCTAAGTATAAACAATTTTATACAGTGAAACTGCGAACGGCTCATTAAATCAGTTATAATTTATTTGATAGTACCTTACTACTTGGATAACCGTGGTAATTCTAGAGCTAATACATGCAAAAAAACCCGACTTCTGGAAGGGTTGTATTTATTAGATAAAAAACCAACCTGGGCAACCAGTTCTTTGGTGATTCATAATAACTTGTCGAATCGCATGGCCTTGTGCCGGCGATGGTTCATTCAAATTTCTGCCCTATCAACTTTCGATGGTAGGATAGAGGCCTACCATGGTTATAACGGGTAACGGAGAATTAGGGTTCGATTCCGGAGAGGGAGCCTGAG…
Aphelidium desmodesmi	SSU-ITS-LSU	EUK1202212	W0634	sediment	Lithuania	Trakai:Galve Lake	54.6325	24.9392	freshwater lake	unknown	Svetlana Markovskaja	ACTTTGGTTCTATTTTGTTGGTTTCTAGGACCGAAGTAATGATTAATAGGGATAGTTGGGGGCATTAGTATTTCAGAGTCAGAGGTGAAATTCTTGGATTTCTGAAAGACTAACTACTGCGAAAGCATTTGCCAAGGATGTTTTCATTAATCAAGGACGAAAGTTAGGGGATCAAAGACGATTAGATACCGTCGTAGTCTTAACCATAAACTATGCCGACTCGGGATCGGTGGAATGTACTTTATGCATCCATCGGCACCGTATGAGAAATCAAAGTTTTTGGGTTCTGGGGGAGTATGGTCGCAAGGCTGAAACTTAAAGGAATTGACGGAAGGGCACCACCAGGAGTGGAGCCTGCGGCTTAATTTGACTCAACACGGGGAAACTCACCAGGTCCAG…
Aquamastigaceae	SSU-ITS-LSU	EUK1102991	Erken-sed	sediment	Sweden	Lake Erken	59.83	18.63	freshwater lake	unknown	SITES	CAGCCGCGGTAATTCCAGCTCCAATAGCGTATATTAAAGTTGTTGCAGTTAAAAAGCTCGTAGTCGAATTTTGAATTTAACTTAATGGTCTGCCTTATGGTATGCACTATTATAGTTGAATTTTTCCTTCTGGGGAACTAATGTGCTCTTAATTGAGTGTGTTAGGGAGCCAGGACTTTTACTTTGAAAAAATTAGAGTGTTTAAAGCAGGCGATTGCCTGGATACATTAGCATGGAATAATGGAATAGGACTTTAGTTCTATTTTGTTGGTTTCTAGGACTGAAGTAATGATTAATAGGGATAGTTGGGGGCATTAGTATTTAATTGTCAGAGGTGAAATTCTTGGATTTATGAAAGACTAACTTCTGCGAAAGCATTTGCCAAGCATGTTTTCATTG…
Aquamastigaceae	SSU-ITS-LSU	EUK1107057	Erken-sed	sediment	Sweden	Lake Erken	59.83	18.63	freshwater lake	unknown	SITES	CAGCCGCGGTAATTCCAGCTCCAATAGCGTATATTAAAGTTGTTGCAGTTAAAAAGCTCGTAGTCGAAATTTGAACCTGACTTTTTGGTCTGCCTTCGGGTATGAACTGAAAAGCTTAGGTTTTTCTTTGTGGGGAACCAGTGTGCTCTTAATTGAGTGTGCTGGGGAGCCATGACTTTTACTTTGAAAAAATTAGAGTGTTTAAAGCAGGCATTACGCTTGAATACATTAGCATGGAATAATGGAATAGGACTTTGGTTCTATTTTGTTGGTTTTCAGAACTGAAGTAATGATTAATAGGGATGGTTGGGGGCATTAGTATTTAATTGTCAGAGGTGAAATTCTTGGATTTATTAAAGACTAACTACTGCGAAAGCATTTGCCAAGCACATTCCCATT…
Aquamastigaceae	SSU-ITS-LSU	EUK1102371	permafrost	water	Canada	unknown	55.22	-77.69	unknown	unknown	Sari Peura	CAGCCGCGGTAATTCCAGCTCCAATAGCGTATATTAAAGTTGTTGCAGTTAAAAAGCTCGTAGTTCAACTTCAGATCTTGGCTCAATCGGTCGACCGTTTTGGCCTGCACTGGTTGGCCAGATCGTTTACTTTCAAGGCGATCTATCATGCCCTTTATTGGGTGTGGTAGGGACTCTTGACTTTTACTTTGAAAAAATTAGAGTGTTCAAAACAAGCTGTTATTGCTTGAATACATTAGCATGGAATAATGGAATAGGACTATGGTTCTATTTTGTTGGTTTTTAGAACCACAGTAATGATTAATAGGGATGGTTGGGGGCATTAGTATTTCATTGCTAGAGGTGAAATTCTTAGATTTATGAAAGACTAACTACTGCGAAAGCATTTGCCAAGCACAT…
Aquamastigaceae	SSU-ITS-LSU	EUK1124848	S328	soil	Estonia	Aardlapalu	58.3321	26.7678	temperate broadleaf forest	Betula pendula;Frangula alnus;	Leho Tedersoo	TCCAATAGCGTATATTAAAGTTGTTGCAGTTAAAAAGCTCGTAGTCGAATTTTGGGTATCAACCGGATGGTCCATCGTAAGATGCGCACTGTTTGGTGAAACCTTTCTTCAAGAAGAGCCAGTGTGTCATTAATTTGATGTGCTGGGGACTCTAGACTTTTACTTTGAAAAAATTAGAGTGTTCAAAACAAGCATTTGCTTGAATACATTAGCATGGAATAATGGAATAGGACTTTGGTTCTATTTTGTTGGTTTTTAGAGCCACAGTAATGATTAATAGGGATGGTTGGGGGCATTAGTATTTCATTGCTAGAGGTGAAATTCTTGGATTTATGAAAGACTAACTACTGCGAAAGCATTTGCCAAGCACATTCCCATTGATCAAGAGCGAAAGTTAGG…
Aquamastigaceae	SSU-ITS-LSU	EUK1138167	S328	soil	Estonia	Aardlapalu	58.3321	26.7678	temperate broadleaf forest	Betula pendula;Frangula alnus;	Leho Tedersoo	TCCAATAGCGTATATTAAAGTTGTTGCAGTTAAAAAGCTCGTAGTCGAATTTTGGGTATCAACCGGATGGTCCATCGTAAGATGCGCACTGTTTGGTGAAACCTTTCTTCAAGAAGAGCCAGTGTGTCATTAATTTGATGTGCTGGGGACTCTTGACTTTTACTTTGAAAAAATTAGAGTGTTCAAAACAAGCATTTGCTTGAATACATTAGCATGGAATAATGGAATAGGACTTTGGTTCTATTTTGTTGGTTTTTAGAGCCACAGTAATGATTAATAGGGATGGTTGGGGGCATTAGTATTTCATTGCTAGAGGTGAAATTCTTGGATTTATGAAAGACTAACTACTGCGAAAGCATTTGCCAAGCACATTCCCATTGATCAAGAGCGAAAGTTAGG…
Aquamastigaceae	ITS	EUK0534661	G5917	soil	Estonia	Kavandu	58.1857	26.6087	flooded grassland	Phragmites australis	Leho Tedersoo	CTACTACCGATTGAATGGCTTAGTGAGACCTTCAGATTTGTTTACTGGCGCTGGTTAACAGTGCCGGATGATGAAGAAGTTGGTCAAACTTGGTCATTTAGAGGAAGTAAAAGTCGTAACAAGGTTTCCGTAGGTGAACCTGCGGAAGGATCATTAAATAAATGGAATAAAATTACACTTTCTTCAGTCCTATTGCAGTACGTATCAAGGCAGTTTAAATTATTGGGAGAACCGATTTTGGGAAACCAATTTTGGGTAACCAATTTTTTAGATGAGTCCTTTGCGTTGGCTGTAATGGTGGGTTCCATTCTTATTTATTTTGGATGTTTGTGATTAGCCCCAATTTTCAATGCGAGAAGCGGGTGATTTTTCATAGGCTAGAAATATATTTTTATGGGG…
Aquamastigaceae	ITS	EUK0320722	W1339	sediment	Uruguay	Cerro Largo:Yaguarón River	-32.5792	-53.3796	freshwater river	unknown	Sebastian Martinez	CTACTACCGATTGAATGGCTTAGTGAGGTTTTCGGATTTGTTGACTGCTACTGGCAACAGCAGTGGTTGACGGAGAAGTTGATCGAACTTGGTCATTTAGAGGAAGTAAAAGTCGTAACAAGGTTTCCGTAGGTGAACCTGCGGAAGGATCATTAAAAAATATTTTCGGCGCAAGTCGGAACACCCTTGACTTGGTTTCTTTGGGGTGTAAATAAACATGAAATCAGAAAATTCTTACAAAAAAGGCCTTATGGTCTTCCTTTTTTTAAAAAGAAAGGTTTACTTTTTGGGGGTGTAATGATATCACCATTTGTTTGCATTTGGTGTGCCAACAAAAACTAAACCTTTTTTTTTTAAATCTTGGGATAATTCTCAACCAAGTTTGAAATTGAATGTTGT…
Aquamastigaceae	ITS	EUK0320723	W0715	sediment	Portugal	Febros River	41.0987	-8.5583	freshwater river	unknown	Joana Veríssimo	CTACTACCGATTGAATGGCTTAGTGAGACCTTCAGATTTGTTTACTGGCGCTGGTTAACAGTGCCGGATGATGAAGAAGTTGGTCAAACTTGGTCATTTAGAGGAAGTAAAAGTCGTAACAAGGTTTCCGTAGGTGAACCTGCGGAAGGATCATTAAATAAATGGAATAAAATTACACTTTCTTCGGTCCTATTGCAGTACGTATCAAGGCAGTTTAAATTATTGGGAGAACCGATTTTGGGGAAACCAATTTTGGGTAACCAATTTTTTAGATGAGTCCTTTGCGTTGGCTGTAATGGTGGGTTCCATTCTTATTTATTTTGGATGTTTGTGATTAGCCCCCAATTTTCAATGCGAGAAGCGGGTGATTTTTCATAGGCTAGAAATATATTTTTATGG…
Aquamastigaceae	ITS	EUK0320305	W0773	sediment	Spain	Catalonia:Ter River	42.0716	2.54079	freshwater river	unknown	Rebeca Arias del Real	CTACTACCGATTGAATGGCTTAGTGAGATCTCTGGATTTGTTGACTGCTTCTGGCAACAGCAGCTGTTGACGGAGAAGTTGATCGAACTTGGTCATTTAGAGGAAGTAAAAGTCGTAACAAGGTTTCCGTAGGTGAACCTGCGGAAGGATCATTATTGAAATTGTGGTTATGACACTATTTTGTGAAGATCTCATAAATTAGCGCTCATACTTTAAACACAAATCCAAACCATTCTTTGTGAAATGTATGAATAGTTTGTCTGTGCAAGGAATGCTTGCATTCTCTGCATGGACATCACATTATAATCAACAATTTTTTCTTTTCTCATTAACAACTTTTAATTATAACTTTTTTACTAAAAAGTGTTAATTAATTACAACTTTTGACAATGGATCTCT…
Aquamastigaceae	ITS	EUK0320717	W0810	sediment	Italy	Varano Borghi:Viale Repubblica:Lago di Comabbio	45.7698	8.70056	freshwater lake	unknown	Alo Laas	CTACTACCGATTGAATGGCTTAGTGAGACCTTCAGATTTGTTTACTGGCGCTGGTTAACAGTGCTGGATGATAAAGAAGTTGGTCAAACTTGGTCATTTAGAGGAAGTAAAAGTCGTAACAAGGTTTCCGTAGGTGAACCTGCGGAAGGATCATTAATAAAAAATGACCGCGAAGTAGGAACTTTGCTTTCCCCTAAACGGGAATGGTGAAGGTTATTTTCCGAAAAGCGAACCATCAAACCAAAACTTGTGAACTAAAACTATTTGTTTGTTTCCTTTTGTTCTTCTTCAATGTACTTTGAGGAAGTTTGAAAGGGAACATTATGATAAACTTATATGTGATTTTTTATGTTGTTTTGAATTAGTGTTTTTTGTCCAATTTTTTTCTAATTAAAAAAT…
Aquamastigaceae	ITS	EUK0584860	W0810;s1	sediment	Italy	Varano Borghi:Viale Repubblica:Lago di Comabbio	45.7698	8.70056	freshwater lake	unknown	Alo Laas	CTACTACCGATTGAATGGCTTAGTGAGACCTTCAGATTTGTTTACTGGCGCTGGTTAACAGTGCTGGATGATAAAGAAGTTGGTCAAACTTGGTCATTTAGAGGAAGTAAAAGTCGTAACAAGGTTTCCGTAGGTGAACCTGCGGAAGGATCATTAATAAAAAATGACCGCGAAGTAGGAACTTTGCTTTCCCCTAAACGGGAATGGTGAAGGTTATTTTCCGAAAAGCGAACCATCAAACCAAAACTTGTGAACTAAAACTATTTGTTTGTTTCCTTTTGTTCTTCTTCAATGTACTTTGAGGAAGTTTGAAAGGGAACATTATGATAAACTTATATGTGATTTTTTATGTTGTTTTGAATTAGTGTTTTTTGTCCAATTTTTTTCTAATTAAAAAAT…
Aquamastigaceae	ITS	EUK0320718	W0279	sediment	Serbia	Backi Monostor:Lokva 1	45.8203	18.9599	freshwater lake	unknown	Marija Smederevac-Lalic, Ivana Trbojevic, Dragana Predojevic	CTACTACCGATTGAATGGCTTAGTGAGACCTTCAGATTTGTTTACTGGCGCTGGTTAACAGTGCTGGATGATAAAGAAGTTGGTCAAACTTGGTCATTTAGAGGAAGTAAAAGTCGTAACAAGGTTTCCGTAGGTGAACCTGCGGAAGGATCATTAATAAAAAATGACCGCGAAGTAGGAACTTTGCTTTCCCCTAAACGGGAATGGTGAAGGTTATTTTCTGAAAAGCGAACCATCAAACCAAAACTTGTGAACTAAAACTATTTGTTTGTTTCCTTTTGTTCTTCTTCAATGTACTTTGAGGAAGTTTGAAAGGGAACATTATGATAAACTTATGTGATTTTTTATGTTGCTTTGAATTAGTGTTTTTTGTCCAATTTTTTTCTAATTAAAAAACAA…
Aquamastigaceae	ITS	EUK0320719	W0279	sediment	Serbia	Backi Monostor:Lokva 1	45.8203	18.9599	freshwater lake	unknown	Marija Smederevac-Lalic, Ivana Trbojevic, Dragana Predojevic	CTACTACCGATTGAATGGCTTAGTGAGACCTTCAGATTTGTTTACTGGCGCTGGTTAACAGTGCTGGATGATAAAGAAGTTGGTCAAACTTGGTCATTTAGAGGAAGTAAAAGTCGTAACAAGGTTTCCGTAGGTGAACCTGCGGAAGGATCATTAATAAAAAATGACCGCGAAGTAGGAACTTTGCTTTCCCCTAAACGGGAATGGTGAAGGTTATTTTCTGAAAAGCGAACCATCAAACCAAAACTTGTGAACTAAAACTATTTGTTTGTTTCCTTTTGTTCTTCTTCAATGTACTTTGAGGAAGTTTGAAAGGGAACATTATGATAAACTTATGTGATTTTTTATGTTGCTTTGAATTAGTGTTTTTTGTCCAATTTTTTTCTAATTAAAAAACAA…
Aquamastigaceae	ITS	EUK0584861	W0279;s1	sediment	Serbia	Backi Monostor:Lokva 1	45.8203	18.9599	freshwater lake	unknown	Marija Smederevac-Lalic, Ivana Trbojevic, Dragana Predojevic	CTACTACCGATTGAATGGCTTAGTGAGACCTTCAGATTTGTTTACTGGCGCTGGTTAACAGTGCTGGATGATAAAGAAGTTGGTCAAACTTGGTCATTTAGAGGAAGTAAAAGTCGTAACAAGGTTTCCGTAGGTGAACCTGCGGAAGGATCATTAATAAAAAATGACCGCGAAGTAGGAACTTTGCTTTCCCCTAAACGGGAATGGTGAAGGTTATTTTCTGAAAAGCGAACCATCAAACCAAAACTTGTGAACTAAAACTATTTGTTTGTTTCCTTTTGTTCTTCTTCAATGTACTTTGAGGAAGTTTGAAAGGGAACATTATGATAAACTTATGTGATTTTTTATGTTGCTTTGAATTAGTGTTTTTTGTCCAATTTTTTTCTAATTAAAAAAACA…
Aquamastigaceae	ITS	EUK0320716	W0281	sediment	Serbia	Sakajtaš:Danube flooded zone	45.8722	18.9027	freshwater river	unknown	Marija Smederevac-Lalic, Ivana Trbojevic, Dragana Predojevic	CTACTACCGATTGAATGGCTTAGTGAGGTCTTCGGATTTGTTGACTGCTACTGGCAACAGCAGTGGTTGACGGAGAAGTTGATCGAACTTGGTCATTTAGAGGAAGTAAAAGTCGTAACAAGGTTTCCGTAGGTGAACCTGCGGAAGGATCATTAACAAATCTTTTCGGCCTTTGGTCGAACACCAAACTTAAAAAAAAAGGTCATTCTTTTGGCCTTCCTTTTTTTAAAGGTTTACTTTTTGGGGGAATGAAATCACCATTTGTTTGCATTTGGTGTGCCAACAAAAACTAAACCTTTTAAATCTTGGGGTAATTTTTAACCAAGTTTGAAATTGAATGTTGTTTATACAATTTTTTACCACTTTTTGTGTGTAAAGAATGAAAATAATCACCACTTT…
Aquamastigaceae	ITS	EUK0584913	W0281;s1	sediment	Serbia	Sakajtaš:Danube flooded zone	45.8722	18.9027	freshwater river	unknown	Marija Smederevac-Lalic, Ivana Trbojevic, Dragana Predojevic	CTACTACCGATTGAATGGCTTAGTGAGGTCTTCGGATTTGTTGACTGCTACTGGCAACAGCAGTGGTTGACGGAGAAGTTGATCGAACTTGGTCATTTAGAGGAAGTAAAAGTCGTAACAAGGTTTCCGTAGGTGAACCTGCGGAAGGATCATTAACAAATCTTTTCGGCCTTTGGTCGAACACCAAACTTAAAAAAAAAGGTCATTCTTTTGGCCTTCCTTTTTTTAAAGGTTTACTTTTTGGGGGAATGAAATCACCATTTGTTTGCATTTGGTGTGCCAACAAAAACTAAACCTTTTAAATCTTGGGGTAATTTTTAACCAAGTTTGAAATTGAATGTTGTTTATACAATTTTTTACCACTTTTTGTGTGTAAAGAATGAAAATAATCACCACTTT…
Aquamastigaceae	ITS	EUK0320714	W0790	sediment	The Netherlands	Beukenlaan	52	4.48722	freshwater lake	unknown	Sven Teurlincx	CTACTACCGATTGAATGGCTTAGTGAGGTCTTCGGATTTGTTGACTGCTACTGGCAACAGCAGTGGTTGACGGAGAAGTTGATCGAACTTGGTCATTTAGAGGAAGTAAAAGTCGTAACAAGGTTTCCGTAGGTGAACCTGCGGAAGGATCATTAACAAATCTTTTCGGCCTTTGGTCGAACACCAAACTTAAAAAAAAAGGTCATTCTTTTGGCCTTCCTTTTTTTAAAGGTTTACTTTTTGGGGGAATGAAATCACCATTTGTTTGCATTTGGTGTGCCAACAAAAACTAAACCTTTTAAATCTTGGGGTAATTTTTAACCAAGTTTGAAATTGAATGTTGTTTATACAATTTTTTACCACTTTTTGTGTGTAAAGAATGAAAATAATCACCACTTT…
Aquamastigaceae	ITS	EUK0320715	W0790	sediment	The Netherlands	Beukenlaan	52	4.48722	freshwater lake	unknown	Sven Teurlincx	CTACTACCGATTGAATGGCTTAGTGAGGTCTTCGGATTTGTTGACTGCTACTGGCAACAGCAGTGGTTGACGGAGAAGTTGATCGAACTTGGTCATTTAGAGGAGGTAAAAGTCGTAACAAGGTTTCCGTAGGTGAACCTGCGGAAGGATCATTAACAAATCTTTTCGGCCTTTGGTCGAACACCAAACTTAAAAAAAAAGGTCATTCTTTTGGCCTTCCTTTTTTTAAAGGTTTACTTTTTGGGGGAATGAAATCACCATTTGTTTGCATTTGGTGTGCCAACAAAAACTAAACCTTTTAAATCTTGGGGTAATTTTTAACCAAGTTTGAAATTGAATGTTGTTTATACAATTTTTTACCACTTTTTGTGTGTAAAGAATGAAAATAATCACCACTTT…
Aquamastigaceae	ITS	EUK0584912	W0790;s1	sediment	The Netherlands	Beukenlaan	52	4.48722	freshwater lake	unknown	Sven Teurlincx	CTACTACCGATTGAATGGCTTAGTGAGGTCTTCGGATTTGTTGACTGCTACTGGCAACAGCAGTGGTTGACGGAGAAGTTGATCGAACTTGGTCATTTAGAGGAAGTAAAAGTCGTAACAAGGTTTCCGTAGGTGAACCTGCGGAAGGATCATTAACAAATCTTTTCGGCCTTTGGTCGAACACCAAACTTAAAAAAAAAGGTCATTCTTTTGGCCTTCCTTTTTTTAAAGGTTTACTTTTTGGGGGAATGAAATCACCATTTGTTTGCATTTGGTGTGCCAACAAAAACTAAACCTTTTAAATCTTGGGGTAATTTTTAACCAAGTTTGAAATTGAATGTTGTTTATACAATTTTTTACCACTTTTTGTGTGTAAAGAATGAAAATAATCACCACTTT…
Aquamastigaceae	SSU-ITS-LSU	EUK1191155	G6909E	scum	Estonia	Ähijärve	57.7177	26.4906	unknown	unknown	Leho Tedersoo	TCCAATAGCGTATATTAAAGTTGTTGCAGTTAAAAAGCTCGTAGTTCAACTTCAGATCTTGGCTCAATCGGTCGACCGTTTCGGCCTGTACTGGTTGGCCAGATCGTTTACTTTCAAGGCGATCTATCATGCCCTTCATTGGGTGTGGTAGGGACTCTTGACTTTTACTTTGAAAAAATTAGAGTGTTCAAAACAAGCTGTTATTGCTTGAATACATTAGCATGGAATAATGGAATAGGACTATGGTTCTATTTTGTTGGTTTTTAGAACCACAGTAATGATTAATAGGGATGGTTGGGGGCATTAGTATTTCATTGCTAGAGGTGAAATTCTTAGATTTATGAAAGACTAACTACTGCGAAAGCATTTGCCAAGCACATTCCCATTGATCAAGAGCGA…
Aquamastigaceae	ITS	EUK0534658	G5498	soil	Estonia	Kihnu	58.1551	24.0037	temperate grassland	unknown	Leho Tedersoo	CTACTACCGATTGAATGGCTTAGTGAGGTCTTCGGATTTGTTGACTGCTACTGGCAACAGCAGTGGTTGACGGAGAAGTTGATCGAACTTGGTCATTTAGAGGAAGTAAAAGTCGTAACAAGGTTTCCGTAGGTGAACCTGCGGAAGGATCATTAACAAATCTTTTCGGCCTTTGGTCGAACACCAAACTTAAAAAAAAAGGTCATTCTTTTGGCCTTCCTTTTTTTAAAGGTTTACTTTTTGGGGGAATGAAATCACCATTTGTTTGCATTTGGTGTGCCAACAAAAACTAAACCTTTTAAATCTTGGGGTAATTTTTAACCAAGTTTGAAATTGAATGTTGTTTATACAATTTTTTACCACTTTTTGTGTGTAAAGAATGAAAATAATCACCACTTT…
Aquamastigaceae	ITS	EUK0574065	W0905;s1	sediment	Estonia	Lõmala Harbour	58.1725	22.1187	brackish marine	unknown	Jonne Kotta	CTACTACCGATTGAATGGCTTAGTGAGACCTTCAGATTTGTTTACTGGTGCTGGTTAACAGTGCCGGATGATAAAGAAGTTGTTCAAACTTGGTCATTTAGAGGAAGTAAAAGTCGTAACAAGGTTTCCGTAGGTGAACCTGCGGAAGGATCATTAGTCAATGATTATTTGTGATGTAAGAGTGCTTGCTTGGTATTCAAAAGATACTTTGAGCGCCTCTTTGTTGCAAAAAAAAACAAAACAAAACTTGTGAACCAAAAAAACTTATTTGTTTCTTCTTTTTGTGAAAAGGAAGGGAAAAGAGTAAGTCAAAAAAGAAAGTAAAGAAAATGAATAGGTGAAGAAATCAGTGACACTTTTTTGGAATGGTTTCAGTCTTGGGGGAAAAGGAAAAAGTAA…
Aquamastigaceae	ITS	EUK0320726	W0062	sediment	Estonia	Lake Kaali	58.3726	22.6694	freshwater lake	unknown	Leho Tedersoo	CTACTACCGATTGAATGGCTTAGTGAGGCCTTCGGATTTGCCGACTACTGCTGGTAACAGCAGCGGTTGATAGAAAAGTTGGTCAAACTTGGTCATTTAGAGGAAGTAAAAGTCGTAACAAGGTTTCCGTAGGTGAACCTGCGGAAGGATCATTATTAATATCCAAACTGTCTAATTTTATATTAGACAAAACCATATTTGTGAACTTTTTGCTGACTTTTTGTTGGCAACAGCCATAATTCGTTATGGTTCTATTAATTCTTTGCGTGGTTGAAAAATTGCGCAAGAATTAACAATATAAACACTTATTATAATGTAATTTTGAGTACACATTTTATGAATTATAATTAATTCTTATACAACTTTTGACAATGGATCTCTTGGCTCTTGCATCGATGA…
Aquamastigaceae	ITS	EUK0534659	G5873	soil	Estonia	Allikalahe	58.4364	23.0735	flooded grassland	unknown	Leho Tedersoo	CTACTACCGATTGAATGGCTTAGTGAGGTCTTCGGATTTGTTGACTGCTACTGGCAACAGCAGTGGTTGACGGAGAAGTTGATCGAACTTGGTCATTTAGAGGAAGTAAAAGTCGTAACAAGGTTTCCGTAGGTGAACCTGCGGAAGGATCATTAACAAACAATACCCTTACTTCTTGGTTTGGTTTCTCGGGGTGTAAAACAATATGAAATCAGAACACAAATTCGAAAAAAAGGTCAATTTTGGCCTTCCTTTTTTCAAGTTTTGAGAAAAGGTTTACTTTTTGGGGGAATGAAATCACCATTTGTTTGCATTTGGTGTGTCAGCAAAAACTAAACCCTTTTTTAAATCTTGGTTAACCCAAGTTTGAAATTGAATGTTGTTTATACAATTTTTTAC…
Aquamastigaceae	ITS	EUK0320725	W0085	sediment	Estonia	Elistvere:Lake Elistvere	58.5784	26.6925	freshwater river	unknown	Leho Tedersoo	CTACTACCGATTGAATGGCTTAGTGAGGTCTTCGGATTTGTTGACTGCTACTGGCAACAGCAGCGGCTGACGGAGAAGTTGATCGAACTTGGTCATTTAGAGGAAGTAAAAGTCGTAACAAGGTTTCCGTAGGTGAACCTGCGGAAGGATCATTAACAAAAATCAAGCACTTTTAACGGTGTTTTGTAAATCCTTTTTTTAAAAAAAAAAAGGAAAACTTGTTCTGGCCGATATTTTTTTTTTTTAATTAAAAAAAGAAATATACCAAGGCCATTCACCTTTTCTTTTGCCTTCGTTCAATGGTGCTTTGGCACCTGAAGGTTACTTTTTGGGGGTTTGAATACCATTTGTTTGCAATTGGTATACCAACAAAAACTAACCTTATCTTGGGCTAATGAA…
Aquamastigaceae	SSU-ITS-LSU	EUK1138328	Sew1072	sludge	Estonia	Türi	58.8156	25.4068	urban	unknown	Veljo Kisand	TCCAATAGCGTATATTAAAGTTGTTGCGGTTAAAAAGCTCGTAGTCGAATTTCAAGTATGGTTGAGTGGTCTGCCGCAAGGTATGCACTGCTCTGACTGTACTTATCCTTCTGGGGAAACAATTTGCTCTTTATTGAGTGAGTTGTGGAGCCAGGACTTTTACTTTGAAAAAATTAGAGTGTTTAAAGCAGGCATTTTGCTTGAATATATTAGCATGGAATAATAGAATAGGACTTTGGTTCTATTTTGTTGGTTTTTGGAACCGAAGTAATGATTAATAGGGATGACTGGGGGCATTAGTATTCAGTTGTCAAAGGTGAAATTCTTGGATTTACTGAAGACTAACTACTGCGAAGGCATTTGCCAAGGGTACTCCCATTGATCAAGAGCGAAAGTGAG…
Aquamastigaceae	ITS	EUK0320720	W0029	sediment	Estonia	Lake Rätsepa	59.3347	24.7505	freshwater lake	unknown	Leho Tedersoo	CTACTACCGATTGAATGGCTTAGTGAGACCTTCAGATTTGTTTACTGGCGCTGGTTAACAGTGCCGGATGATAAAGAAGTTGGTCAAACTTGGTCATTTAGAGGAAGTAAAAGTCGTAACAAGGTTTCCGTAGGTGAACCTGCGGAAGGATCATTAATAAAATAATGAATTTCTTTTTCCTTTTTTTTTAACAAAAAAGGGGGGGAAGAAAAATTAAAACTTCGGTTTTAATAAACCAAAAATCTTGTGAAATAATAAACATTATTTGTTTCCTTTTTGATATTTTAAAATTCATGAAATAGGTTTATTTCTATTTTGTGAATGTTGAAAAAAGATAAAAGGAAACACAAATGATAAACAAAAATGTGTTAAATTTATTTGTTGTTTTTTAAACAGTTT…
Aquamastix sanduskyensis	SSU-ITS-LSU	EUK1124847	W0822	sediment	USA	Ohio:Lake Erie:Sandusky Bay:Inner Bay	41.4533	-82.9608	freshwater lake	unknown	Katelyn McKindles	TCCAATAGCGTATATTAAAGTTGTTGCAGTTAAAAAGCTCGTAGTCGAATTTTGAGTTCAAATTAATCGGTCCATCGCAAGATGTGCACTGATCAGTTGAACTTTTCCTTCTGATCAACTTGTGTGTTCTTAATCGAATGTGCAAGGGAGTCAGGACTTTTACTTTGAAAAAATTAGAGTGTTTAAAGCAGGCATTACGCTTGAATACATTAGCATGGAATAATGGAATAGGACTTTGGTTCTATTTTGTTGGTTTCTGGAACTGAAGTAATGATTGATGCGGATGATTGGGGACATTAGTATTTAATTGTCAGAGGTGAAATTCTTGGATTTATTAAAGACTAACTACTGCGAAAGCATCTGTCCAGAGCATGCCGTTCGATCAAGAGCGAAAGTTAG…
Aquamastix sanduskyensis	ITS	19c3de17f55f5bab0644510c210733d4|SampleIDs	GF04020163S	sediment	China	Hulun Lake	49.28	117.61	freshwater lake	unknown	unknown	CTAACAAATATTTTAATATTTGTTGAATTTGGTTTTATTTTGGTAAAATATTTAATTTTTACCTGGTATAACTGAAATACAAATTAAGGATTACATTAATAAGGAATATTAATATATTTATTAAGTGTTATTAAGTTTCTTTGAAAACATTTCCGCTTTTTAAATTTTATTTCTATATACGATTAATGACAAATCCTAAAGAAGGAAAATTTTTAATTAAATTTAATTTTTTAA
Aquamastix sanduskyensis	ITS	19c3de17f55f5bab0644510c210733d4|SampleIDs	GF04020169S	sediment	China	Hulun Lake	49.28	117.61	freshwater lake	unknown	unknown	CTAACAAATATTTTAATATTTGTTGAATTTGGTTTTATTTTGGTAAAATATTTAATTTTTACCTGGTATAACTGAAATACAAATTAAGGATTACATTAATAAGGAATATTAATATATTTATTAAGTGTTATTAAGTTTCTTTGAAAACATTTCCGCTTTTTAAATTTTATTTCTATATACGATTAATGACAAATCCTAAAGAAGGAAAATTTTTAATTAAATTTAATTTTTTAA
Aquamastix sanduskyensis	ITS	EUK0320721	W0987	sediment	Poland	Szczecin Lagoon:Baltic Sea	53.7382	14.4408	brackish marine	unknown	Adam Woźniczka	CTACTACCGATTGAATGGCTTAGTGAGACCTTCGGATTTAGTAACTTCCCCTTGGCAACAAGGGTCGTTGCAGGAGAAGTTGGTCGAACTTGGTCATTTAGAGGAAGTAAAAGTCGTAACAAGGTTTCCGTAGGTGAACCTGCGGAAGGATCATTAAAAAAAGTTGATAAAAAATCCTTTTTGTGAAAATATTGAAAAAAATATATTTGATAGTTGGCATATAAAGTTTTTTTTTTTGATACAGTTAAAAAAATGATATATGTCAATTATTAATATTATTATATAAACTTTTTCTTTTAAAATTCAGTCATTATAAATTTTGAAATAAATCAAAAAATTTAAATATAACTTTTGACAACGGATCTCTAGGCTTTTGCAACGATGAAGAACGTAGTGAAA…
Aquieurochytriaceae	SSU-ITS-LSU	EUK1100022	permafrost	water	Canada	unknown	55.22	-77.69	unknown	unknown	Sari Peura	CAGCCGCGGTAATTCCAGCTCCAATAGCGTATATTAAAGTTGCTGCAGTTAAAGCGCTCGTAGCTCAATTTTTGGCCTTGTTGGGGGGTCTCGCCTCACGGTGGGTACTGCTCGACGGGGTCATTCCTTTTGGAGGGGTATGCTTGTCTTTATTGACTGGTATACTTTGCCAAAACTTTTACTTTGAAAAAATTAGAGTGTTTAAAGCAGGCCTTCGCTTGAATAGATTAGCATGGAATAATAGAATAGGACTTTGGTTCTATTTTGTTGGTTTCTAGGACCGAAGTAATGATTAATAGGGATAGTTGGGGGCATTAGTATTTAATTGTCAGAGGTGAAATTCTTGGATTTATGAAAGACTAACTTCTGCGAAAGCATTTGCCAAGGATACTTTCATTA…
Aquieurochytriaceae	ITS	EUK0519443	G5880	soil	Estonia	Kõera	58.6899	23.5576	cropland	Brassica napus	Leho Tedersoo	CTACTACCGATTGAGTGGCTTAGTGAGACCTTCGGATTGACAAGGATTTCCCTTCACGGGGAAGTCTTTATTGAGAAGTTGGTCAAACTTGGTCACTTAGAGGAAGTAAAAGTCGTAACAAGGTAACCGTAGGTGAACCTGCGGTTGGATCATTACCAATATGTGATATACAACTTGTTGTTAGCCCTTTTTTCCTTATTTTATTTGGTAGTTTTCTGGTATTATATCTTTGCTAACGATAAGATATTCTATCAGTACGGGTTTTATTACCCAGGCTACCAAAAGTGAACAAACCTATATTATTTTTCCAGGCTAAAGATTTTTATTGAAAAAAAAAAATTGTATAAACAACTTTTGACAACGGATCTCTTGGCTCTCGCAACGATGAAGAACGCAGCG…
Aquieurochytriaceae	ITS	EUK0302241	G5371a	soil	Estonia	unknown	58.2742	26.7211	temperate coniferous forest	Pinus	Leho Tedersoo	CCAATATGTGACATACCTATCTTTCTGGGGTCGTGGCCTTTAAAAATCCACCTTTCTATTATTGATTTGGTAGCCTTGCGTTTGTTCTGAATGTGGTTGCGAGTTTTCGCGGCCGGACCCCCCTTGCACCGCATTCAGTTCCGTACTGGGAAACCAGTCCAAGCTACCAATCGGGTCGTAAAAACCCCCATAACAAACCTTATATACCCTATACAGGCTAAATCTTAAAAATGTTTTGTCCAACGATGAAACGTTTGTAAAAAATTGTAAAAACAACTTTTGACAACGGATCTCTTGGCTCTCGCAACGATGAAGAACGCAGCGAAATGCGATAAGTAGTGTGAATTGCAGAATTCAGTGAATCATCGAATCTTTGAACGCACATTGCGCTTTCTGGTA…
Aquieurochytriaceae	ITS	EUK0569231	W0372;s1	sediment	New Zealand	Southland:Big Lagoon	-46.354	168.177	freshwater lake	unknown	Susie Wood/Lakes380 team	CTACTACCGATTGAGTGGCTTAGTGAGACCTTCGGATTGACGATTACTTCCCTTCACGGGGAAGCAGTTGGCGAGAAGTTGGTCAAACTTGGTCACTTAGAGGAAGTAAAAGTCGTAACAAGGTAACCGTAGGTGAACCTGCGGTTGGATCATTACCAATCTGTGTTATTTTAATGATAGCTCGGGGTTAATTGCTTGATTGTACGGTCGATCCTTTTAGGCGGCCCGATGATGGCTTGGCAGTTTGTGATTGATTGCAACTCGGCGAGGAAACCCTGCTTCGCCGGGCTGTTAATCCGCCTGGGGGTAATGAAAGTTACCCCCAGCCAGGCTGCCAGCGGATTTGCTTGCATTTATTGCGGGGAATCTGCCATAGCCAGTTAATAATATATGAAACCT…
Aquieurochytriaceae	SSU-ITS-LSU	EUK1123700	W0372	sediment	New Zealand	Southland:Big Lagoon	-46.354	168.177	freshwater lake	unknown	Susie Wood/Lakes380 team	TCCAATAGCGTATATTAAAGTTGCTGCAGTTAAAGCGCTCGTAGCTTAATTTCTGCCTCGGCCGGATGGTATCGCTTCGCGGCGATCTACTGACTGAGCCGGGGCAAAACCTTCTGGGGGCGTGTGCTTGCCTTTACGGACCGGCATGCGAGTCCAGGACTTTTACTGTGAAAAAATTAGAGTGTTTAAAGCAGGCTTATGCTTGAATAGATTAGCATGGAATAATAAAATAGGACTTTGGTTCTATTTTGTTGGTTTCTAGGACCAAAGTAATGATTAATAAGGGATAGTTGGGGGCATTAGTATTTAATTGTCAGAGGTGAAATTCTTGGATTTATGAAAGACTAACTTCTGCGAAAGCATTTGCCAAGGATACTTTCATTAGTCAAGAACGAAAGT…
Aquieurochytriaceae	ITS	EUK0569264	W0364;s1	sediment	New Zealand	Auckland:Lake Ototoa	-36.5302	174.232	freshwater lake	unknown	Susie Wood/Lakes380 team	CTACTACCGATTGAGCGGCTTAGTGAGACCCTCGGATTGCCGACCGCCTCCCTTCGCGGGGAAGTTGTTGGTGAGAAGTTGGTCAAACTTGGTCACTTAGAGGAAGTAAAAGTCGTAACAAGGTAACCGTAGGTGAACCTGCGGTTGGATCATTACCAATCTGTGTTATTTTTGAGACTTATCAGGGTTGATTGCACTTGTATGTTTTATCGATGGTTTGGCAGACTGAGTTTGATTACATGTTTTGCTTGGGAACCCTGCCGAGCAGGCATGTCGTCCGTCTCACACCAGGATACTGGCGTGAGCCAGGCTGCCAGCGGGTTCTTCTACATGAAGACTCCGCTATGACCATCAATCAATTATCTTATCTTATAACGCCATATATATTATGACTAAAAA…
Aquieurochytriaceae	ITS	EUK0146982	G4963	soil	Gabon	Mimongo	-1.8026	10.929	tropical grassland	unknown	Leho Tedersoo	CTACTACCGATTGAGTGGCTTAGTGAGACCCTCGGATTGACCACGGCCTCCCTTCACGGGGAGGCTTTGGATGAGAAGTTGGTCAAACTTGGTCACTTAGAGGAAGTAAAAGTCGTAACAAGGTAACCGTAGGTGAACCTGCGGTTGGATCATTACCAATACTGTGACAATTTATTGTAAAACTGGGGTTGTGGCCATTAAACAAAACCACCGTTCTCTATTTTTTGTTGGTAGTCTTGTGCTGTTCTGGACTACGGCTTGCGAGTTTTCAGCTGGCCGGACCCCCTTGCGCCGTAGTCCAGTCCCGTGTTCGCAAGAACCCAAGCTACCACATTGTATAAACCTAACGTATTTCCTTGACTAAAATTATACTCCAGAGACCACCAGTAGTAGGCTCTG…
Aquieurochytriaceae	ITS	EUK0569285	W1318;w1	water	Suriname	Suriname River	4.48809	-55.3652	freshwater river	unknown	Sten Anslan	CTACTACCGATTGAGTGGCTTAGTGAGACCTTCGGATTGACGGACGCTTTCCTTCACGGGAGAACGTCTGTTGAAAAGTTGGTCAAACTTGGTCACTTAGAGGAAGTAAAAGTCGTAACAAGGTAACCGTAGGTGAACCTGCGGTTGGATCATTACCAATCTTGTATTGTCTAATGTTGATTTTTCCATTATACTCTCGCCTTTTTTTCTCTCTCTCTCTTTTCAGGAGGGGGGGGAAGAGGAGTCGGAGTATATATGGTTCACTGTTTGTTGGGGTTGTTTTGCGGATTTGTTGAAAAAAAAAGACAGCTTTTTCGGAAGCGTTTTTCTTTCTTTCTTCTTATTTGCAGGCCCCAAACATTTTTATTTATAAACCATGTATTTCCTTTTTGTTACAAA…
Aquieurochytriaceae	ITS	EUK0569275	W1425	sediment	India	Tamilnadu	12.2123	78.0944	freshwater lake	unknown	Manikandan Ariyan	CTACTACCGATTGAGTGGCTTAGTGAGACCCTCGGATTGCCGACCGCCTCCCTTCGCGGGGAAGTTGTTGGTGAGAAGTTGGTCAAGCTTGGTCACTTAGAGGGAGTAAAAGTCGTAACAAGGTAACCGTAGGTGAACCTGCGGTTGGATCATCACCAATCTGTGTTATTTTCGAGACTTATCAGGGTTGATTGCACTTGTATGTTTTATCGATGGTTTGGCAGACTGAGTTTGATTACATGTTTTGCTTGGGAACCCTGCCGAGCAGGCGTGTCGTCCGTCTCACACCAGGATACTGGCGTGGGCCAGGCTGCCAGCGGATTCTTTTTAATAAGTTTCCGCTTTGATCATCAATTAATTATTTTATAACGCCATATACTTTATGACTAAAAAATTATA…
Aquieurochytriaceae	ITS	EUK0569235	W1424	sediment	India	Tamilnadu	12.2352	78.0808	freshwater lake	unknown	Manikandan Ariyan	CTACTACCGATTGAGTGGCTTAGTGAGACCCTCGGATTGGCGATTACCTCCCTTCACGGGGAAGCAGTTGGCGAGAAGTTGGTCAAACTTGGTCACTTAGAGGAAGTAAAAGTCGTAACAAGGTAACCGTAGGTGAACCTGCGGTTGGATCATTACCAATCTGTGATATTTTAATGATAGCTCGGGGTTAATTGCTTGATTGTAACGGTCGTTCCGATTTTGGGCGGCCCGATGATGGCTTGGCAGTTTGTGATTGATTGCAACCCGGCGAGGAAACCCTGCTTCGACGGGATGTTAATCCGCCTGGGGTTAATGAGAGTTACCCCCAGCCAGGCTGCCAGCGGATTTGCTTGCATTATTGCGGGTGGATCGGCCATAGCCAGTTAACAATATATAAAA…
Aquieurochytriaceae	ITS	EUK0569236	W1424	sediment	India	Tamilnadu	12.2352	78.0808	freshwater lake	unknown	Manikandan Ariyan	CTACTACCGATTGAGTGGCTTAGTGAGACCCTCGGATTGGCGATTACCTCCCTTCACGGGGAAGCAGTTGGCGAGAAGTTGGTCAAACTTGGTCACTTAGAGGAAGTAAAAGTCGTAACAAGGTAACCGTAGGTGAACCTGCGGTTGGATCATTACCAATCTGTGTTATTTTAATGATAGCTCGGGGTTAATTGCTTGATTGTAACGGTCGTTCCGATTATGGGCGGCCCGAGGATGGCTTGGCAGTTTGTGATTGATTGCAACCCGGCGAGGAAACCCTGCTTCACCGAGATGTTAATCCGCCTGGGGTTAATGAGAATTACCCCCAGCCAGGCTGCCAGCGGATTTGCTTGCATTATTGCGGGTGGATCGGCCATAGCCAGTTAACAATTAATTAAA…
Aquieurochytriaceae	ITS	EUK0569277	W1424	sediment	India	Tamilnadu	12.2352	78.0808	freshwater lake	unknown	Manikandan Ariyan	CTACTACCGATTGAGTGGCTTAGTGAGACCCTCGGATTGCCGACCGCCTCCCTTCGCGGGGAAGTTGTTGGTGAGAAGTTGGTCAAACTTGGTCACTTAGAGGAAGTAAAAGTCGTAACAAGGTAACCGTAGGTGAACCTGCGGTTGGATCATTACCAATCTGTGTTATTTTCGAGATTAAGCAGGGTTGATTGCACTTGTATGTTTTATCGATGGTTTGGCAGACTGAGTTTGATTACATGTTTTGCTTGGGAACCCTGCCGAGCAGGCGTGTCGTCCGTCTCACACCAGGCTACTGGCGTGAGCCAGGCTGCCAGCGGATTCTTCTTATGAAGTTTCCGCTATGACCATCAATTAATTATCTTATAACGCCATATACTTTATGACTAAAAAATTATA…
Aquieurochytriaceae	ITS	EUK0569291	W1424	sediment	India	Tamilnadu	12.2352	78.0808	freshwater lake	unknown	Manikandan Ariyan	CTACTACCGATTGAGTGGCCTAGTGAGACCCTCGGATCGACGAACATTTCCCTTCACGGGGAAGTGTTTGTTGAGAAGTTGGTCAAACTTGGTCACTTAGAGGAAGTAAAAGTCGTAACAAGGTAACCGTAGGTGAACCTGCGGTTGGATCATTACCAATATGTGTTTTTTTCTTTATTGAAAAAATGTGGTGAAAAGGCCATGTTTTCCTACTCTTTGGGTTTTCCTCAATGGCAAGCCCGGGAATAGGAAGAAACAACGTGGTTTGGTAGATTGAAGTTGGGTTTTTGGTAGTACCGTAGTACTACTATCCATCCAACTTGGTGACAAGTGGGAAGGGCGCAGGCTGTCGTTTTGACATGGCCAACACCCCCCTGCTATGCGTTTCCATTGCTTGTG…
Aquieurochytriaceae	ITS	EUK0569289	W0601;w1	water	Portugal	Bragança:Rio Sabor	41.8438	-6.746	freshwater river	unknown	Rosalina Gomes Pereira	CTACTACCGATTGAGTGGCTTAGTGAGACCCTCGGATTGGAGTTTGATTCCCTTCACGGGGAACCATTCACCGAGAAGTTGGTCAAACTTGGTCACTTAGAGGAAGTAAAAGTCGTAACAAGGTAACCGTAGGTGAACCTGCGGTTGGATCATTACCAATACTTTGTGTTTTTTCTCTGTTTTAAAAACCAAAAGGGCGATTTCTGTTTTTGTATGTTTTTACAATTGCATTTTTGGCAAGTTGCGATTAGGATGTGGGGCTTTATTGTCTTGGGACTAGCCCTCCTAAGGCATAGCTGTTGCATTCCGTTTCATTTTTCCACCTTGTGTGGAGACTTGGACCAACCTGCCAAAAGAATCTATCAAACCTGATAATTATAAACCAATAGTCTAAACTTT…
Aquieurochytriaceae	ITS	EUK0569247	W0761;w1	water	Spain	Catalonia:Ter River	41.9202	2.71423	freshwater river	unknown	Rebeca Arias del Real	CTACTACCGATTGAGTGGCTTAGTGAGACCCTCGGATTGACCAAGACCTCCCTTCACGGGGAGATTTTGGATGAGAAGTTGGTCAAACTTGGTCACTTAGAGGAAGTAAAAGTCGTAACAAGGTAACCGTAGGTGAACCTGCGGTTGGATCATTACCAATATGTGACATACCACTTTTTCTGGGGTTGTGGCCTTTAAACAAAACCACCTTTCTATTATTGATTTGGTAGCCTTGCGTTTGTTCTGGACGCGTCTGCGAGTTTTCGCGGCCGAACCCCCTTGCGGCGCGTTCCAGTTCCGTGCTTGATCGCTTTACGGCGATCGGCCCAAGCTACCAATCGGACTCTCGAGTCCAAAACTGTTAAACCTTCTATTACCTTACAGGCTAAATATTAGTGT…
Aquieurochytriaceae	ITS	EUK0569283	W0771;s1	sediment	Spain	Catalonia:Muga River	42.3877	3.05173	freshwater river	unknown	Rebeca Arias del Real	CTACTACCGATTGAGTGGCTTAGTGAGACCCTCGGATTGACCACGACCTCCCTTCACGGGAGGACGTGGATGAGAAGTTGGTCAAACTTGGTCACTTAGAGGAAGTAAAAGTCGTAACAAGGTAACCGTAGGTGAACCTGCGGTTGGATCATTACCAATCTTGTGACATTCATATTGAACTGGGGTTGTGGCCTTTAAAAAAATCCACCTTTACCTATTTATTTGGTAGCTCTGTTGGTTCTGGATGTTGGTTTGCGAGTTTTCGCGGCCGGACCCCCTTGCACCGCATCCCGTTCCGTGTTTCTTTCTTCAACTTTGTTGTTGATAGAAGAAGCCCAGGCTACCAATTGAGACATTTGTCTCAAAGTGAACCAAAACCTTTTATACATTACGTCTAAA…
Aquieurochytriaceae	ITS	EUK0569265	W0587;s1	sediment	Spain	Abegondo:Encoro de Beche	43.1819	-8.305	freshwater lake	unknown	Roberto Bao	CTACTACCGATTGAGTGGCTTAGTGAGACCCTCGGATTGCCGACCGCTTCCCTTCGCGGGGAAGTTGTTGGTGAGAAGTTGGTCAAACTTGGTCACTTAGAGGAAGTAAAAGTCGTAACAAGGTAACCGTAGGTGAACCTGCGGTTGGATCATTACCAATCTGTGTTATTTTCGAGACTTATCAGGGTTGATTGCACTTGTATGTTTTATAGATGGTTTGGCAGACTGAGTTTGATTACATGTTTAGCTAGGGAACCCTGCCGAGCAGGCATGTCGTCCGTCTCACACCAGGATACTGGCGTGAGCCAGGCTGCCAGTGGATTCTTCTATATGAAATTTCCGCTATGACCATCATTTAATTATCTTATAACGCCATATACTTTATGACTAAAAAATATT…
Aquieurochytriaceae	ITS	EUK0569266	W0587;s1	sediment	Spain	Abegondo:Encoro de Beche	43.1819	-8.305	freshwater lake	unknown	Roberto Bao	CTACTACCGATTGAGTGGCTTAGTGAGACCCTCGGATTGCCGACCGCTTCCCTTCGCGGGGAAGTTGTTGGTGAGAAGTTGGTCAAACTTGGTCACTTAGAGGAAGTAAAAGTCGTAACAAGGTAACCGTAGGTGAACCTGCGGTTGGATCATTACCAATCTGTGTTATTTTCGAGACTTATCAGGGTTGATTGCACTTGTATGTTTTATCGATGGTTTGGCAGACTGAGTTTGATTTACATGTTTTGCTTGGGAACCCTGCCGAGCAGGCGTGTCGTCCGTCTCACACCAGGATACTGGCGTGAGCCAGGCTGCCAGCGGATTCTTCTATATGAAATTTCCGCTATCACCATCAAATAATTATTCTATAACGCCATACTGTATGACTAAAAAATATTA…
Aquieurochytriaceae	ITS	EUK0569270	W0587;s1	sediment	Spain	Abegondo:Encoro de Beche	43.1819	-8.305	freshwater lake	unknown	Roberto Bao	CTACTACCGATTGAGTGGCTTAGTGAGACCCTCGGATTGCCGACCGCTTCCCTTCGCGGGGAAGTTGTTGGTGAGAAGTTGGTCAAACTTGGTCACTTAGAGGAAGTAAAAGCCGTAACAAGGTAACCGTAGGTGAACCTGCGGTTGGATCATTACCAATCTGTGTTATTTTCGAGACTTATCAGGGTTGATTGCACTTGTATGTTTTATAGATGGTTTGGCAGACTGAGTTTGATTACATGTTAAACTTGGGAACCCTGCCGAGCAGGCATGTCGTCCGTCTCACACCAGGATACTGGCGTGAGCCAGGCTGCCAGCGGATTCTTCTATATGGGAATTTCCGCTATGACCATCAATTAATTATCTTATAACGCCATATACTTTATGACTAAAAAATAT…
Aquieurochytriaceae	ITS	EUK0569281	W0587;s1	sediment	Spain	Abegondo:Encoro de Beche	43.1819	-8.305	freshwater lake	unknown	Roberto Bao	CTACTACCGATTGAGTGGCTTAGTGAGACCCTCGGATTGCCGACCGCCTCCCTTCGCGGGGAAGTTGTTGGTGAGAAGTTGGTCAAACTTGGTCACTTAGAGGAAGTAAAAGTCGTAACAAGGTAACCGTAGGTGAACCTGCGGTTGGATCATTACCAATCTGTGTTATTTTCGAGATTAATCGGGGTTGATTGCACTTGTATGTTTTATCGATGGTTTGGCAGACTGAGTTTGATTACATGTTTAGCCTGGGAACCCTGCCGGGCAGGCATGTCGTCCGTCTTACACCAGGATTCTGGCGTAAGCCAGGCTGCCAGCGGATTCTTCTTAAATGAAGTTTCCGCTATCACCATCAATTAATTATTCTATAACGCCATATACTTTATGACTAAATAATAT…
Aquieurochytriaceae	ITS	EUK0569267	W0586;s1	sediment	Spain	Cambre:Cecebre	43.2825	-8.2975	freshwater lake	unknown	Jorge Delgado	CTACTACCGATTGAGTGGCTTAGTGAGACCCTCGGATTGCCGACCGCCTCCCTTCACGGGGAAGTTGTTGGTGAGAAGTTGGTCAAACTTGGTCACCTAGAGGAAGTAAAAGTCGTAACAAGGTAACCGTAGGTGAACCTGCGGTTGGATCATTACCAATCTGTGTTATTTTCCGAGATATAGCAGGGTTGATTGCTTGTTTTTGTTACATAGATGGTTTGGCAGACTGAGTTTGATTGCATGCTGTTTTAGCTTGGGAACCCTGCCGAGCAGGCATGCTGTCCGTCTCTTGCCGCGCACTTCTTTCATGGGTGATCGGCGTGAGCCAGGCTGCCAGCGGGGATCTTCCGCATAACCATCAAATAATTAGCTTATAACGCCGTACACTTTTTGACTAAA…
Aquieurochytriaceae	ITS	EUK0569251	W0570;w1	water	Romania	Golesti:Arges	44.8196	24.9464	freshwater river	unknown	Carmen Postolache	CTACTACCGATTGAGTGGCTTAGTGAGACCCTCGGATTGACCAAGACCTCCCTTCACGGGGAGATTTTGGATGAGAAGTTGGTCAAACTTGGTCACTTAGAGGAAGTAAAAGTCGTAACAAGGTAACCGTAGGTGAACCTGCGGTTGGATCATTACCAATATGTGACATACCACTGTTTCTGGGGTTGTGGCCTTTAAAACAAAACCACTTTTCTATTATTGATTTGGTAGCCTTGCGTTTGTTCTGGACGTGCCTGCGAGTTTTCGCGGCCGAACCCCCTTGCGGCGCGTTCCAGTTCCGTGTCGTGTGGAGTTTTTTCTCCCCGGCCCAAGCTACCAATCGGACACTTTGTGTCCAAACTTGCAACACCTTTTATTACCTTTCAGGCTAAATATTTA…
Aquieurochytriaceae	ITS	EUK0569286	W0357;w1	water	Hungary	Devecseri tó:Torna River	47.109	17.4337	freshwater river	unknown	Géza Selmeczy	CTACTACCGATTGAGTGGCTTAGTGAGACCCTCGGATCGACGGATATTTCCCTTCACGGGGAAACGTCTGTTGAAAAGTTGGTCAAACTTGGTCACTTAGAGGAAGTGAAAGTCGTAACAAGGTAACCGTAGGTGAACCTGCGGTTGGATCATTACCAATATGTGTTTTTTTATTCTAAATTACCATACAATGTGGTGAAAAGGCCATGTTTCTGACTGGGTTATATGAAAGTATTACTCAGGAGGAACAACAACGTGGTTTGGTAGATTGAAGTTTCTTTCTTTTCCAACCTTAGGGGAGGGGAGAAGAACTTGGTGACAAGTCGGGAAGGGCGCGGGTTGTCGTTTTGACATGGCCAACACCCCCCTGCTATGCGTTTCCCAAATGCTTGTGATTTG…
Aquieurochytriaceae	ITS	EUK0569288	W0357;w1	water	Hungary	Devecseri tó:Torna River	47.109	17.4337	freshwater river	unknown	Géza Selmeczy	CTACTACCGATTGAGTGGCTTAGTGAGACCCTCGGATCGACGGATATTTCCCTTCACGGGGAAACGTCTGTTGAAAAGTTGGTCAAACTTGGTCACTTAGAGGAAGTAAAAGTCGTAACAAGGTAACCGTAGGTGAACCTGCGGTTGGATCATTACCAATATGTGTTTTTTTTTCTAAATTACCATACAATGTGGTGAAAAGGCCATGTTTCTGACTGAGTTATATGAAAGTATTACCCAGGAGGAACAACAACGTGGTTTGGTAGATTGAAGTTTCTTTGTTTTCCAACCTTATAGCCTTCGGGCTTAGGGGAGGGGGAGAAGAACTTGGTGACAAGTCGGGGAAGGGCGCGGGTTGTCGTTTTGACATGGCCAACACCCCCCTGCTATGCGTTTCCC…
Aquieurochytriaceae	ITS	EUK0569241	W0319;s1	sediment	Germany	Feringasee	48.1953	11.6681	freshwater lake	unknown	Christian Wurzbacher, Baba Mohammed Majiya	CTACTACCGATTGAGTGGCTTAGTGAGACCCTCGGATCGACCAAGACCTCCCTTCACGGGGAGATTTTGGATGAGAAGTTGGTCAAACTTGGTCACTTAGAGGAAGTAAAAGTCGTAACAAGGTAACCGTAGGTGAACCTGCGGTTGGATCATTACCAATATGTGACATACCTTTTTTCTGGGGTTGTGGCCTTTAAAAACCCACCTTTCTATTATTGATTTGGTAGTCTTGCGTTTGTTCTGAACGCGGTTGCGAGTTTTCGCGGCCGGACCCCCTTGCATCGCGTTCAGTTCCGTACTTGGGCTTTAAAAACACCCACAGTCCAAGCTACCAATCGGGGATTTATTTCCCCATTTGAACCAAACCTATTATAACTATACAGGCTAAAAAAAACTTTA…
Aquieurochytriaceae	ITS	EUK0569271	W0209;w1	water	Germany	Spiekeroog tidal Creek	53.7616	7.72454	saltmarsh	unknown	Danilo Goncalves	CTACTACCGATTGAGTGGCTTAGTGAGACCCTCGGATTGCCGACCACCTCCCTTCGCGGGGAAGTTGTTGGTGAAAAGTTGGTCAAACTTGGTCACTTAGAGGAAGTAAAAGTCGTAACAAGGTAACCGTAGGTGAACCTGCGGTTGGATCATTACCAATCTGTGTTATTTCGAGACTTTTCAGGGTTGATTGCACTTGTATGTTTTATCGATGGTTTGGCAGACTGAGTTTGATTACATGTTTAGCTAGGGAACCCTGCCGAGCAGTCATGTCGTCCGTCTCACACCAGGATACTGGCGTGAGCCAGGCTGCCAGTGGATTTTTCTATATGAAATTTCCGCTATGACCATCAATTAATTATCTTATAACGCCATATACTTTATGACAAAAATATTATA…
Aquieurochytriaceae	ITS	EUK0569272	W0209;w1	water	Germany	Spiekeroog tidal Creek	53.7616	7.72454	saltmarsh	unknown	Danilo Goncalves	CTACTACCGATTGAGTGGCTTAGTGAGACCCTCGGATCGCCGACCGCCTCCCTTCGCGGGGAAGTTGTTGGTGAGAAGTTGGTCAAACTTGGTCACTTAGAGGAAGTAAAAGTCGTAACAAGGTAACCGTAGGTGAACCTGCGGTTGGATCATTACCAATCTGTGTTATTTTCGAGACTTATCAGGGTTGATTGCACTTGTATGTTTTATCGATGGTTTGGCAGACTGAGTTTGATTACATGTTTTGCTTGGGAACCCTGCCGAGCATGCGTGTCGTCCGTCTCACACCAGGATACTGGCGTGAGCCAGGCTGCCAGCGGATTCTTCTATATGAAATTTCCGCTATCACCATCAAATAATTATTCTATAACGCCATATACTGTATGACTAAAAAATATT…
Aquieurochytriaceae	ITS	EUK0569273	W0209;w1	water	Germany	Spiekeroog tidal Creek	53.7616	7.72454	saltmarsh	unknown	Danilo Goncalves	CTACTACCGATTGAGTGGCTTAGTGAGACCCTCGGATTGCCGACCGCCTCCCTTCGCGGGGAAGTTGTTGGTGAGAAGTTGGTCAAACTTGGTCACTTAGAGGAAGTAAAAGTCGTAACAAGGTAACCGTAGGTGAACCTGCGGTTGGATCATTACCAATCTGTGTTATTTTCGAGACTTATCGGGGTTGATTGCACTTGTATGTTTTATCGATGGTTTGGCAGACTGAGTTTGATTTACATGTTTTGCTTGGGAACCCTGCCGAGCAGGCATGTCGTCCGTCTCACACCAGGATACTGGCGTGAGCCAGGCTGCCAGCGGATTCTTCTATATGGAATTTCCGCTATGACCATCAATTAATTATCTTATAACGCCATATACTTTATGACTAAAAAATAT…
Aquieurochytriaceae	ITS	EUK0569274	W0209;w1	water	Germany	Spiekeroog tidal Creek	53.7616	7.72454	saltmarsh	unknown	Danilo Goncalves	CTACTACCGATTGAGTGGCTTAGTGAGACCCTCGGATTGCCGACCGCCTCCCTTCACGGGGAAGTTGTTGGTGAGAAGTTGGTCAAACTTGGTCACTTAGAGGAAGTAAAAGTCGTAACAAGGTAACCGTAGGTGAACCTGCGGTTGGATCATTACCAATCTGTGTTATTTCCGAGAATTTGCAGGGTTAATTGCTTATATATGTTTTATCGGTGGTTTGGCAGACTTGAGTTTGATTACATGTTATTTTGCTTGGGAACCCTGCCGAGCAGGCATGTCGTCCGCCTTTCGCCGCGCACTCTTTTCCAGGTGTGTTCGACGTGAGCCAAGCTGCCAGCGGTTTTATCCTTTATAAGGATATCCGCTAATGACCATCAAATAATTATTCACTAACGCCGT…
Aquieurochytriaceae	ITS	EUK0569276	W0209;w1	water	Germany	Spiekeroog tidal Creek	53.7616	7.72454	saltmarsh	unknown	Danilo Goncalves	CTACTACCGATTGAGTGGCTTAGTGAGACCCTCGGATTGCCGACCGCCTCCCTTCGCGGGGAAGTTATTGGTGAGAAGTTGGTCAAACTTGGTCACTTAGAGGAAGTAAAAGTCGTAACAAGGTAACCGTAGGTGAACCTGCGGTTGGATCATTACCAATCTGTGTTATTTCCGAGAATTTGCAGGGTTAATTGCTATTGTATGTTTTATCGATGGTTTGGCAGACTGAGTTTGATTACAAGTTTAGCTTGGGAACCCTGCCGTGCAGGCGTGTCGTCCGTCTCACACCAGGATACTGGCGCGAGCCAGGCTGCCAGCGGATTCTTCTTTAATGAAGTTTCCGCTATGATCATCAATTAATTATTTTATAACGCCGTACACTTTTTGACTAAATAATAT…
Aquieurochytriaceae	ITS	EUK0569278	W0209;w1	water	Germany	Spiekeroog tidal Creek	53.7616	7.72454	saltmarsh	unknown	Danilo Goncalves	CTACTACCGATTGAGTGGCTTAGTGAGACCCTCGGATTGCCGACCGCCTCCCTTCACGGGGAAGTTGTTGGTGAGAAGTTGGTCAAACTTGGTCACTTAGAGGAAGTAAAAGTCGTAACAAGGTAACCGTAGGTGAACCTGCGGTTGGATCATTACCAATCTATGTTATTTCCGAGAATTTGCAGGGTTAATTGCTTATATATGTTTTATCGATGGTTTGGCAGACTTGAGTTTGATTACATGTTATTTTGCTTGGGAACCCTGCCGAGCAGGCATGTCGTCCGCCTTTCGCCGCGCACTCTTTTCCAGGGTGTTCGACGTGAGCCAAGTTGCCAGCGGTTTTATCCTTTATAAGGATATCCGCTATGACCATCATATAATTATTCACTAACGCCGTAC…
Aquieurochytriaceae	ITS	EUK0569246	W0975;w1	water	Great Britain	Dungannon:Parkanaur Stream	54.4983	-6.86004	freshwater river	unknown	David Craig	CTACTACCGATTGAGTGGCTTAGTGAGACCCTCGGATTGACCAGAACCTTCCTTCACGGGGAGGCTTTGGATGAGAAGTTGGTCAAACTTGGTCACTTAGAGGAAGTAAAAGTCGTAACAAGGTAACCGTAGGTGAACCTGCGGTTGGATCATTACCAATATGTGACATACCATCGTTTCTGGGGTCGTGGCCTTTAAAAAACCACCTTTTAATGATTTGGTAGCCTGCGTTTGTTCTGGACGAGCTTAGCGAGTTTTCGCGGCCGGACCCCCTTGCGGTTCGTCCAGTTCCGTGCTCATTCGTGAGCCCACGCTGCCAATCGGAGACATTCGTGTCTCCACTGAACCAAACCTATTTTACCTATACAGGCTAATACATTAGTGTTTTGTCCAACGATG…
Aquieurochytriaceae	ITS	EUK0302240	G5365a	soil	Estonia	unknown	58.3442	26.6901	cropland	unknown	Leho Tedersoo	CCAATATGTGACATACCTATCTTTCTGGGGTCGTGGCCTTTAAAAATCCACCTTTCTATTATTGATTTGGTAGCCTTGCGTTTGTTCTGAATGTGGTTGCGAGTTTTCGCGGCCGGACCCCCTTGCACCGCATTCAGTTCCGTACTGGGAAACCAGTCCAAGCTACCAATCGGGTTGTAAAAAACCCATAACAAACCTTATATACCTATACAGGCTAAATCTTAAAAATGTTTTGTCCAACGATGAAACGTTTGTAAAAAAATTGTAAAAACAACTTTTGGCAACGGATCTCTTGGCTCTCGCAACGATGAAGAACGCAGCGAAATGCGATAAGTAGTGTGAATTGCAGAATTCAGTGAATCATCGAATCTTTGAACGCACATTGCGCTTTCTGGTATT…
Aquieurochytriaceae	ITS	EUK0569290	TUE010007	water	Greenland	Kangilleq	60.8571	-46.4234	freshwater lake	unknown	Maris Pruuli, Tiit Pruuli, Jaan-Joonatan Pruuli	CTACTACCGATTGAGTGGCTTAGTGAGACCCTCGGATTGGAGTTTGATTCCCTTCACGGGGAACCATTCACCGAGAAGTTGGTCAAACTTGGTCACTTAGAGGAAGTAAAAGTCGTAACAAGGTAACCGTAGGTGAACCTGCGGTTGGATCATTACCAATACTTTGTGTTTTTTTCTGTTTTCAAAAACCAAAAGGGCGATTTCTGTTTTTGTATGTTTTACAATTGCATTTTTGGCAAGTTGCGATTAGGATGTAGAGCTTTATTGTCTTGGGACTAGCCCTCCTAGGCATAGCTGTTGCATTCCGCTTCTTTTATGTTTCCCCATTTTTACAATGGGTGGGATATTTTAGAACCAGCCTGCCAAAAGAAACTATCAAACCTGATAATTATAAACCAA…
Aquieurochytriaceae	ITS	EUK0569252	W0046;s1	sediment	Norway	Snefjord	70.8089	24.6416	freshwater river	unknown	Leho Tedersoo	CTACTACCGATTGAGTGGCTTAGTGAGACCTTCGGATTGACAAAAACCTCCCTTCACGGGGAAGTTTTTGTTGAAAAGTTGGTCAAACTTGGTCACTTAGAGGAAGTAAAAGTCGTAACAAGGTAACCGTAGGTGAACCTGCGGTTGGATCATTACCAATATGTGATATACTTTTTTGGCCCTTTCTTTATTCCCTTTTATTTGGTAGTTTTCTGGTAGAATCTATGGCCAACAAGATTTTCTATCCAGTACGGGGAGGGTGGTGTTAAAACCCATTCTTTCCAGGCTACCAAGAATGAACAAACCTATATTACTTTATCAAGGCTAAAAATAATTTTTATTGAAATATATAAACAACTTTTGACAACGGATCTCTTGGCTCTCGCAACGATGAAGAAC…
Aquieurochytriaceae	SSU	AB971080	Jp13F08E	water	Japan	unknown	unknown	unknown	unknown	unknown	Ishida,S.;Nozaki,D.;Grossart,H.P.;Kagami,M.	CAACCCGGGCAACCGGTTTTTTGGTGATTCATGATAACTTTTCGAATCGTATGGCTTACGCCGACGATGGTTCATTCAAATTTCTGCCCTATCAACTTTCGATGGTAGGATAGAGGCCTACCATGGTTATAACGGGTAACGGAGAATTAGGGTTCGATTCCGGAGAGGGAGCCTGAGAAACGGCTACCACATCCAAGGAAGGCAGCAGGCGCGCAAATTACCCAATCCTGACACAGGGAGGTAGTGACAATAAATAACAATACAGGGCTCTTACGAGTCTTGTAATTGGAATGAGTACAATTTAAATCCCTTAACGAGGAACAATTGGAGGGCAAGTCTGGTGCCAGCAGCCGCGGTAATTCCAGCTCCAATAGCGTATATTAAAGTTGCTGCAGTTAA…
Aquieurochytriaceae	SSU	AB971081	Jp13F08E	water	Japan	unknown	unknown	unknown	unknown	unknown	Ishida,S.;Nozaki,D.;Grossart,H.P.;Kagami,M.	TTAGGGTTCGATTCCGGAGAGGGAGCCTGAGAAACGGCTACCACATCCAAGGAAGGCAGCAGGCGCGCAAATTACCCAATCCTGACACAGGGAGGTAGTGACAATAAATAACAATACAGGGCTCTCAGAGTCTTGTAATTGGAATGAGTACAATTTAAATCCCTTAACGAGGAACAATTGGAGGGCAAGTCTGGTGCCAGCAGCCGCGGTAATTCCAGCTCCAATAGCGTATATTAAAGTTGCTGCAGTTAAAGCGCTCGTAGCTTAATTTCTGCGGTGGGGCGGCTTGGTGTGGCCTCGCGGTCATCACTGCCGTGTCTGCCGCAAAGCCTTTGGGGCTCGCCGCCTTGTCTTTACTGGCTGGGCGGGTTTGAGGTTCCCAACGTTTACTGTGAAAAA…
Aquieurochytriomycetes ord01	ITS	EUK0519648	MDB_M263	soil	Australia	NSW:Engadine	-34.0722	151.001	temperate woodland	Angophora costata;Banksia serrata;Eucalyptus piperita;Eucalyptus punctata	Manu Delgado-Baquerizo team	CTACTACCGATTGAATGGCTTAGTGAGGCCCTCGGATTGGCGGACTCGGCTCTTTGCGGAGCTGAGCTTGCCGAGAAGTTGGTTAAACTTGGTCATTTAGAGGAAGTAAAAGTCGTAACAAGGTAACCGTAGGTGAACCTGCGGTTGGATCATTACCAAAATTGTGAACACTTAATTTTATTATTAGTGCTTTCATCAATTCTTATTTTGGGTTGGTTTTTTATTAAACCTAAATCCAACAAAATAAACCTGCCAGCAAAAATTTTTGCTTGGCGGCTAAGAGTTTTGCTCCCGAGGAAAAAGGTTTTGAAACGACAGATCTTTAAAAGATTGCGCGAAAAAAGTTGACAAGTCTTTTTTTCGAGCTGGCGGGTTTTTTTGTGGACAACATTGTGCACC…
Aquieurochytriomycetes ord01	ITS	EUK0130469	S1274	soil	Thailand	Lam Kaen	8.92722	98.9156	cropland	Elaeis guineensis	Erandi Yasanthika	CTACTACCGATTGAATGGCTTAGTGAGGCCCTCGGATTGGCGGGCTCGGCTCTTCACGGAGCTGAGCTTGCTGAGAAGTTGGTCAAACTTGGTCATTTAGAGGAAGTAAAAGTCGTAACAAGGTAACCGTAGGTGAACCTGCGGTTGGATCATTACCAAAATTGTAAACACTTTTAATTTTCTCTCTCTTCCATATCGTCATCATTCATCCACATCATCATCCGATGGTGGTGGTGGTGGTGGTGGTTATTGGTCGGGGGCGTTAATTAGTCGTGCTTTATCAATTTCACCTTTATTTTTGGGGTTCCTTTTTCCACCCAGAAAATAAACCTGCCAGCAATAAAAAATTGCTTGGCGGCTAAGAGTTTTGCTCCCGAGGAAGGAGGTTGAACGACAGAC…
Aquieurochytriomycetes ord01	SSU-ITS-LSU	EUK1107407	Skogaryd-peat	soil	Sweden	unknown	58.37	12.16	subpolar coniferous forest	Pinaceae	Jamy et al. 2022 original collections	CAGCCGCGGTAATTCCAGCTCCAATAGCGTATATTAAAGTTGTTGCAGTTAAAAAGCTCGTAGTTGAATTTTGGGCCTGGGTGGGCGGTCTTGCCGCAAGGTAAGCACTGCTCTGCTCGGGCCTTTCCTTCTGGGAAACCAGTGTGCTCTTGATTGAGTGCGCTGGGGCACCAGGACTTTTACCTTGGAAAAATTAGAGTGTTTAAGGCAGGCCTATGCTTGAATACATTAGCATGGAATAATAGAATAGGACTTTGGTTCTATTTTGTTGGTTTCTAGGACCGAAGTAATGATTAATAGGGATAGTTGGGGGCATTAGTATTTAATTGTCAGAGGTGAAATTCTTGGATTTATGAAAGACTAACTTCTGCGAAAGCATTTGCCAAGGATGTTTTCATT…
Aquieurochytriomycetes ord01	ITS	EUK0569234	W0069;s1	sediment	Benin	Atchapa	8.0109	2.3815	freshwater lake	unknown	Leho Tedersoo	CTACTACCGATTGAATGGCTTAGTGAGGCCCTCGGATTGGCGGGCTCGGCTCTTCACGGAGCTGAGCTTGCCGAGAAGTTGGTCAAACTTGGTCATTTAGAGGAAGTAAAAGTCGTAACAAGGTAACCGTAGGTGAACCTGCGGTTGGATCATTACCAAAATTGTAAACACTTTCTAATTTTCTCTCTCTTTCTACCATATCATCATTCATCATCATCTCCGATGGTGGATGGTGGGTGGTGGGTCGGGGGCGTTAATTAGCTTGTGCTTTATCAATTTCACCTTTATTTTTGGGGTTCCTTTTCCTCCAGAAAATAAACCTGCCAGCAATAAAAAATTGCTTGGCGGCTAAGAGTTTTGCTCCCGAGGAAAAAAGTTGAACGACAGACTTTTTAGGAT…
Aquieurochytriomycetes ord02	ITS	EUK0519470	G5816	soil	Estonia	Hermani	58.807	25.7564	cropland	Trifolium pratense	Leho Tedersoo	CTACTACCGATTGAATGGCTTAGTGAGACCTTCAGAGTAAGCTTTATGATTTGAAAGAGTTATCTACGCATTACAAAGTTGTTCAAGACTTGGTCATTTAGAGGAAGTAAAAGTCGTAACAAGGTAACCGTAGGTGAACCTGCGGTTGGATCATTAAATAGTACAATAAATATTTTTTTTGTTATTTTACGTTGAATCCATATATATTTAAACATTACAATACTTACCTTTAATGATAAGTGATTGTGGCAAACCTGATGCCAATTTCTAACATATTTGTAACATATAATATACATATATCCTTATAACCATGTAATAAATAATGTAACAATACATACAAATAGTATACAACTTTTGACAATGGATCTCTAGGCTCTTGTAACGATGAAGAACACAGCG…
Aquieurochytriomycetes ord02	ITS	EUK0569229	W0236;w1	water	Germany	Hofstätten:Flachsbach	49.2841	7.86211	freshwater river	unknown	Thomas Löffler	CTACTACCGATTGAATGGCTTAGTGAGACCTTCAGAGTAAGCTTTATGATTTGAAAGAGTTATCTACGCATTACAAAGTTGTTCAAAACTTGGTCATTTAGAGGAAGTAAAAAGTCGTAACAAGGTAAACCGTAGGTGAACCTGCGGTTGGATCATTAAATAGTACAATAAATATTTTTTTTTTGTTATTTTACGTTGAATCCATATATATTTAAAACATTACAATACTTACCTTTAATGATAAGTGATTGTGGCAAACTTGATGCCAATTTCTAACATATTTGTAACATATAATATACATATATCCTTATAACCATGTAATAAATAATGTAACAATATATACAAATAGTATACAACTTTTTGACAATGGATCTCTAGGCCCTTGTAACGATGAAGAAA…
Aquieurochytriomycetes ord02	ITS	EUK0000139	W0028	sediment	Estonia	Hiiu	59.367	24.6758	freshwater lake	unknown	Leho Tedersoo	AATAGTACAAAAAATAGTTTTTTGTTATTTTACGTTGAATCCATATATATTTAAACATTACAATACTTACCTTTAATGATAAGTGATTGTGGCAAACTTGATGCCAATTTCTAACATATTTGTAACATATAATATACATATATCCTTATAACCATGTAATAAATAATGTAACAATACATACAAATAGTATACAACTTTTGACAATGGATCTCTAGGCTCTTGTAACGATGAAGAACACAGCGAAATGTGATAATTAATGTGAATTGCATCTCTAGTGAATCATCAAATCTTTGAACGCATATTGCACTCTTAAGCTTTTAAGAGTTGTCTTGATTGAGTATTATTAACTACTGGGGTTTTTCCTATATTGATATCTCATATACCTGTGATTTATTTAAA…
Aquieurochytriomycetes ord02	ITS	EUK0569228	W0028;s1	sediment	Estonia	Hiiu	59.367	24.6758	freshwater lake	unknown	Leho Tedersoo	CTACTACCGATTGAATGGCTTAGTGAGACCTTCAGAGTAAGCTTTATGATTTGAAAGAGTTATCTACGCATTACAAAGTTGTTCAAACTTGGTCATTTAGAGGAAGTAAAAGTCGTAACAAGGTAACCGTAGGTGAACCTGCGGTTGGATCATTAAATAGTACAAAAAATAGTTTTTTGTTATTTTACGTTGAATCCATATATATTTAAACATTACAATACTTACCTTTAATGATAAGTGATTGTGGCAAACTTGATGCCAATTTCTAACATATTTGTAACATATAATATACATATATCCTTATAACCATGTAATAAATAATGTAACAATACATACAAATAGTATACAACTTTTGACAATGGATCTCTAGGCTCTTGTAACGATGAAGAACACAGCGAA…
Aquieurochytrium	SSU-ITS-LSU	EUK1102276	Skogaryd-fw	water	Sweden	unknown	58.37	12.16	freshwater lake	unknown	Jamy et al. 2022 original collections	CAGCCGCGGTAATTCCAGCTCCAATAGCGTATATTAAAGTTGCTGCAGTTAAAGCGCTCGTAGCTCAATTTTTGTGCTGGTGCGGCGGTCTCGCTTCGCGGTGAGTACTGCTGCTGCCGGTACATTCCTTTTGGTTGCGCATGCTTGTCTTAACTGACTGGTATGTGACGCCAAAACTTTTACTGTGAAAAAATTAGAGTGTTTAAAGCAGGCTTATGCTTGAATAGATTAGCATGGAATAATAAAATAGGACTTTGGTTCTATTTTGTTGGTTTCTAGGACCGAAGTAATGATTAATAGGGATAGTTGGGGGCATTAGTATTTAATTGTCAGAGGTGAAATTCTTGGATTTATGAAAGACTAACTTCTGCGAAAGCATTTGCCAAGGATACTTTCATT…
Aquieurochytrium	ITS	EUK0146952	S1274	soil	Thailand	Lam Kaen	8.92722	98.9156	cropland	Elaeis guineensis	Erandi Yasanthika	CTACTACCGATTGAGTGGCTTAGTGAGACCTTCGGATTGATGGGAGCTCTCCTTCACGGGAGAACTCTTGTTGAAGAGTTGGTCAAACTTGGTCACTTAGAGGAAGTAAAAGTCGTAACAAGGTAACCGTAGGTGAACCTGCGGTTGGATCATTACCAATATTCGTATTGTCTTTTTATTATTATTTAGAAAAAAGGCGTAAAAGCTTTTTTTCTATTTAACAATGTTGACTTTTTCTTGGTAGTTTGTGTTTTTATAATTGGTCCCATTCGAAAGTTTGGGATCCGTTCTTTTTATATATAACTGATCTCTCTCTCTCTCTCTTTTATGGAGAGAAGAAAGAGAGGAATGTTTGTTAAAAAGACCATTCTACCAAGAGACTTTACAAAAACCTATTAT…
Aquieurochytrium	ITS	EUK0327277	S1274	soil	Thailand	Lam Kaen	8.92722	98.9156	cropland	Elaeis guineensis	Erandi Yasanthika	CTACTACCGATTGAGTGGCTTAGTGAGACCTTCGGATTGATGGGAGCTCTCCTTCACGGGAGAACTCTTGTTGAAGAGTTGGTCAAACTTGGTCACTTAGAGGAAGTAAAAGTCGTAACAAGGTAACCGTAGGTGAACCTGCGGTTGGATCATTACCAATATTCGTATTGTCTTTTTATTATTATTTAGAAAAAAGGCGTAAAAGCTTTTTTTCTATTTAACAATGTTGACTTTTTCTTGGTAGTTTGTGTTTTTATAATTGGTCCCATTCGAAAGTTTGGGATCCGTTCTTTTTATATATAACTGATCTCTCTCTCTCTCTCTTTTATGGAGAGAAGAAAGAGAGGAATGTTTGTTAAAAAGACCATTCTACCAAGAGACTTTACAAAAACCTATTAT…
Aquieurochytrium	ITS	EUK0474846	S1274	soil	Thailand	Lam Kaen	8.92722	98.9156	cropland	Elaeis guineensis	Erandi Yasanthika	GTACACACCGCCCGTCGCTACTACCGATTGAGTGGCTTAGTGAGACCTTCGGATTGATGGGAGCTCTCCTTCACGGGAGAACTCTTGTTGAAGAGTTGGTCAAACTTGGTCACTTAGAGGAAGTAAAAGTCGTAACAAGGTAACCGTAGGTGAACCTGCGGTTGGATCATTACCAATATTCGTATTGTCTTTTTATTATTATTTAGAAAAAAGGCGTAAAAGCTTTTTTTCTATTTAACAATGTTGACTTTTTCTTGGTAGTTTGTGTTTTTATAATTGGTCCCATTCGAAAGTTTGGGATCCGTTCTTTTTATATATAACTGATCTCTCTCTCTCTCTCTTTTATGGAGAGAAGAAAGAGAGGAATGTTTGTTAAAAAGACCATTCTACCAAGAGACT…
Aquieurochytrium	ITS	EUK0569257	W1339;s1	sediment	Uruguay	Cerro Largo:Yaguarón River	-32.5792	-53.3796	freshwater river	unknown	Sebastian Martinez	CTACTACCGATTGAGTGGCTTAGTGAGACCTTCGGATCGACGGGAGCTTTCCTTCACGGGAGAACTTTTGTTGAAAAGTTGGTCAAACTTGGTCACTTAGAGGAAGTAAAAGTCGTAACAAGGTAACCGTAGGTGAACCTGCGGTTGGATCATTACCAATATTCGTATTGTCTTTTTCAAATTGTTTCAAACCTTTCGGGGTTTGAGATGCAATGTTGATTATTCTTGGTAGTTTGTGTTTTGGTCCTCTCTTTCGGGGGGGATCCGTCTTGTTTTCCGTAAAAAAGAAAGCAAGCCATTCTACCAAGAGATTTAAACAAACCTATTATTTTTTTAAAGTTTGTCTAAAATTGAAACCTTTTTTCTTTTCGATTCCTCGGATGAGAGAAGAAAAAATAC…
Aquieurochytrium	ITS	EUK0569254	W1260;w1	water	Indonesia	Tambak:Pemancingan Bos NABA	-6.1661	106.326	freshwater lake	unknown	Sergei Põlme	TTACTACCGATTGAGTGGCTTAGTGAGACCTTCGGATTGATGGGAGCTTTCCTTCACGGGAGAACTCTTGTTGAAAAGTTGGTCAAACTTGGTCACTTAGAGGAAGTAAAAGTCGTAACAAGGTAACCGTAGGTGAACCTGCGGTTGGATCATTACCAATATTCGTATTGTCCAACTTTGTTTCTTTTTGCTCAATGGGCTCCCTCGGGGGTTGTTTTGCAAAATGAATTACAGTGTTGATTATTCTTGGTAGTTTGTGTTTTTGGTCTGATTCGTCGGATCCGTTCTCGCAAGAGACCATTCTACCAAGAGCTTTTATAAACAAACCTATTACTTTTAAAAAAATTGTCTAAAATTGAAATCTTTTTTCCTGGATCTTTTTACAAAGTGAAAGGTAAA…
Aquieurochytrium	ITS	EUK0569245	W1318;w1	water	Suriname	Suriname River	4.48809	-55.3652	freshwater river	unknown	Sten Anslan	CTACTACCGATTGAGTGGCTTAGTGAGACCTTCGGATCGACGGACTTTTTCCTTCACGGGAAATTGTCTGTTGAAAAGTTGGTCAAACTTGGTCACTTAGAGGAAGTAAAAGTCGTAACAAGGTAACCGTAGGTGAACCTGCGGTTGGATCATTACCAATATGTATTGTCCAACAATTTAAACCCCCGGGGTTGTGGTTTCGGCCACTAACAACGTTTATTTTTAATTGGCAGTTGTGAGTTTGTTCCGTGAGGTGTTTTTTAAGTAACCCCCTTGAACCCTCAACTTGGTACCGCGTAATCTCTCTTTTTCTTGTAAAAAAGAATAAGAGGCATTGCCCACTCTGCCAATGACATTTATCAAACCAATTATGTTTTTATATATACTTGTCTAATTTTA…
Aquieurochytrium	ITS	EUK0569282	W1318;w1	water	Suriname	Suriname River	4.48809	-55.3652	freshwater river	unknown	Sten Anslan	CTACTACCGATTGAGTGGCTTAGTGAGACCTTCGGATTGACGGACGCTTTCCTTCACGGGAGAACGTCTGTTGAAAAGTTGGTCAAACTTGGTCACTTAGAGGAAGTAAAAGTCGTAACAAGGTAACCGTAGGTGAACCTGCGGTTGGATCATTACCAATCTTGTATTGTCTAATGTTTGTTGTTTTGGGAAGTGTTTATTCACTTCTCAAATAACTGTTTGTTGGGTCTTTTGCGAGTTTGATTTTATTTCTTACTTTGCCAGGCCCAAACATTTTATATAAACCATGTATTTCCTTTTTGTTACAAAAAGTTTTGTCTTATACAAATGAAAATTCATAAAGTTCTTTTTGGGCTTTTTGAATCTTTTTTAATTTGAAAAAACAACTTTTGACAACGG…
Aquieurochytrium	ITS	EUK0569237	W0070;w1	water	Benin	Fiyegnon	6.34802	2.3735	freshwater lake	unknown	Leho Tedersoo	CTACTACCGATTGAGTGGCTTAGTGAGACCTTCGGATCGACGGACTTTTGGCTTCACGGCTCATTGTCTGTTGAAAAGTTGGTCAAACTTGGTCACTTAGAGGAAGTAGAAGTCGTAACAAGGTAACCGTAGGTGAACCTGCGGTTGGATCATTACCAATATGTATTGTCCACCAAAACTTATTGGGGTTCTCTTTTTTCTTTTCTTGAAAAGAAAAAGAGTAACACTGTTTTTTTAATTGGCAGTTGTGAGTGTTCCGTGAGGTGTTTTGAGTAACCCCCTTGAACCTTCAACTGGTACCGCGATGAAAAAGGATTTTTATTTTTTATAAACTTCTTTTGATTCTCCACTCTGCCAATGACTTATATCAAACCCACTATTTTTATTTTACTTGTCTAA…
Aquieurochytrium	ITS	EUK0569242	W1398;w1	water	Panama	Lago Bayano Lake	9.16994	-78.7978	freshwater lake	unknown	Leho Tedersoo	CTACTACCGATTGAGTGGCCTAGTGAGACCTTCGGATCGACGGACTTTTTCCTTCACGGGAAATTGTCTGTTGAAAAGTTGGTCAAACTTGGTCACTTAGAGGAAGTAAAAGTCGTAACAAGGTAACCGTAGGTGAACCTGCGGTTGGATCATTACCAATATGTATTGTCCAACAATTAAAAACCCCTGGGGTTGTAGCTTTGGCTACTTTTTTACACAACGTTTTCTTTTATTGGCAGTTGTGAGTGTTCCGTGAAGTGTTTTAAGTGACCCCCTTGAACCTTCAACTTGGTACCGCGTAATCTCTCTTTGGAGGGATTGCCCACTCTGCCAATGACATTTATCAAACCAATTATTTTTATATATAACTTGTCTAATTTTAAACCAAGAAAAAAGAAA…
Aquieurochytrium	ITS	EUK0569259	W1021;w1	water	Qatar	Persian Gulf	26.0069	51.0344	saltwater marine	unknown	Juha Alatalo	CTACTACCGATTGAGTGGCTTAGTGAGACCTTCGGATCGGCGGGAGCTTTCCTTCACGGGAGAACTCTTGTTGAAAAGTTGGTCAAACTTGGTCACTTAGAGGAAGTAAAAGTCGTAACAAGGTAACCGTAGGTGAACCTGCGGTTGGATCATTACCAATATTCGTATTGTCTTCATCTATTATGAGTGGATGTATTTCCACTTTATAACAGTGTTGAATTTTTCTTGGTAGTTTGTGTTTGATCTTTCGTGGATCCGTCCGTTTTTTTGCTTTACTGTGAAAAAAATGGCCATTCTACCAAGAGCTTTTAAACAAACCTTTTATTTTTTACAAGTTTGTCTAAAATTGAAACCTTTTTTTCCCATTCAATCTTTATTGAAAGAATGAAAAAAAAATAT…
Aquieurochytrium	ITS	EUK0569248	W0701;w1	water	Portugal	Barragem do Nabo	41.2442	-7.13633	freshwater lake	unknown	Sónia Ferreira	CTACTACCGATTGAGTGGCTTAGTGAGACCTTCGGATCGACGGACTTTTCCCTTCACGGGGATCGGTCTGTTGAAAAGTTGGTCAAACTTGGTCACTTAGAGGAAGTAAAAGTCGTAACAAGGTAACCGTAGGTGAACCTGCGGTTGGATCATTACCAATATGTATTGTCCTCCTTTTTACCCCTGGGGTTGTGTTGTTGAATAAAAAAAACGATTGTTTTTTTTCTTTTCAACATCCAACGTTTTCTTAATTGGCAGTTGTGAGTGTTCCGTGAGGTGTTTTAAGCCTAAACCCCCTTGAACCTTCAACTTGGTACCGCGTTGAGTTGTGAGCGGGAGGGGACATGTAAATGGTAACATTTACATTGTTCCCAACTTCTCTCCTTGACCCACTCTGCC…
Aquieurochytrium	ITS	EUK0569256	W0709;s1	sediment	Portugal	Barragem de Vila Chã	41.3087	-7.48943	freshwater lake	unknown	Luis P. da Silva	CTACTACCGATTGAGTGGCTTAGTGAGACCTTCGGATCGACGGGAGCTTTCCTTCACGGGAGAACTCTTGTTGAAAAGTTGGTCAAACTTGGTCACTTAGAGGAAGTAAAAGTCGTAACAAGGTAACCGTAGGTGAACCTGCGGTTGGATCATTACCAATATTCGTATTGTCTTTCGAATTGTTTCAAACCTTTCGGGGTTTGAGATGCAATGTTGATTATTCTTGGTAGTTTGTGTTTTGGTCCCTCTCTTTCAGGGGGGATCCGTCTTGTTTTTCCGTAAAAAAGAAAAGCAAGCCATTCTACCAAGAGATTTAAACAAACCTATTATTTTTTAAAGTTTGTCTAAAATTGAAACCTTTTTTCCTTTTCGATTCCTCGGATGAGAAAAAGAAAAAAA…
Aquieurochytrium	ITS	EUK0569269	W0604;w1	water	Portugal	Bragança:Rio de Onor	41.9387	-6.6164	freshwater river	unknown	Bruno Calheiros Nogueira	CTACTACCGATTGAGTGGCTTAGTGAGACCTTCGGATCGATGGGAGCTTTCCTTCACGGGAAAACTCTTGTTGAAAAGTTGGTCAAACTTGGTCACTTAGAGGAAGTAAAAGTCGTAACAAGGTAACCGTAGGTGAACCTGCGGTTGGATCATTACCAATATTCGTATTGTCTTCTATGATTGCTTTTTTTCTTTTCTCCTTTCGGGGGGAAAGGCTCAAAAGTAATTCACAGTGTTCATATTCTTGGTAGTTTGTGTTTTTTTGGTCCCTCTTTGTTAACCCAAAGTGGGGATCCGTTCTGAAGTTTTTCATCTTTCGGGGTGGAAAGCAACAGACCATTCTACCAAGAGCTTTTATACAACCAATTATTTTATTTAAGTTTGTCTAAAATTATACTC…
Aquieurochytrium	ITS	EUK0569255	W0688;w1	water	USA	New York:East Lake	43.696	-74.8945	freshwater lake	unknown	Jonathan Stetler	CTACTACCGATTGAGTGGCTTAGTGAGACCTTCGGATCGACGGGAGCTTTCCTTCACGGGAAAACTCTTGTTGAAAAGTTGGTCAAACTTGGTCACTTAGAGGAAGTAAAAGTCGTAACAAGGTAACCGTAGGTGAACCTGCGGTTGGATCATTACCAATATTCGTATTGTCTTCTCTATTATGAAGGCAGTCCTTGTTCTTCGGAATGAGGTCTGCTTTTTATAACAGTGTTGATTTCTTGGTAGTTTGTGTTTTGGTCCCTTTAACCGGGGATCCGTTCTGTTTTGGGTTCGTAAAAAAGATTCAAGACAGTCCATTCTACCAAGAGCTTTAAACAAACCTTTTATTATACAAGTTTGTCTAAAATTATATTCTTTTCATTCTCCTTACAGAGTTTG…
Aquieurochytrium	ITS	EUK0569280	W0688;w1	water	USA	New York:East Lake	43.696	-74.8945	freshwater lake	unknown	Jonathan Stetler	CTACTACCGATTGAGTGGCTTAGTGAGACCTTCGGATTGACGGACGCTTTCCTTCACGGGAGAACGTCTGTTGAAAAGTTGGTCAAACTTGGTCACTTAGAGGAAGTAAAAGTCGTAACAAGGTAACCGTAGGTGAACCTGCGGTTGGATCATTACCAATCTTGTATTGTCTAATGTTTGTTTGTTGCTTTTTTGGATTCCCTTTGGGGATGAAACAAAAGCGCTTTAACTGTTTGTTGGGTCTTTTTTTTGCGGTTTGAAAGCTTTCGGGCTTTCTTATTGCAGGCCCAAACATTTTAATAATTAAACCATGTATTTCCTTTTGTTACAAAAAAGATTGTCTTATACAAATGAAGAAAAAGAAGGTGGAATAGTTCTTTTTGGGACTTGAAAGCTTTT…
Aquieurochytrium	ITS	EUK0569244	W0525;w1	water	Croatia	Novaki:Novačka jezera	45.6573	15.6345	freshwater lake	unknown	Zdenko Tkalčec	CTACTACCGATTGAGTGGCTTAGTGAGACCTTCGGATCGACGGACTTTTTCCTTCACGGGAAATTGTCTGTTGAAAAGTTGGTCAAACTTGGTCACTTAGAGGAAGTAAAAGTCGTAACAAGGTAACCGTAGGTGAACCTGCGGTTGGATCATTACCAATATGTATTGTCCAGCAATTAAAAACCCCTGGGGTTGTAGCTTTGGCTACTTTTTTACACAACGTTTTCTTTATTGGCAGTTGTGAGTGTTCCGTGAGGTGTTTTAAGTGACCCCCTTGAACCTTCAACTTGGTACCGCGTAATCTCTCTTTGGAGGGATTGCCCACTCTGCCAATGACATTTATCAAACCAATTATTTTTTATATATACTTGTCTAATTTTAAACCTAGAAAAAAGAAAT…
Aquieurochytrium	ITS	EUK0569240	W0948;w1	water	France	Nouvelle-aquitaine:Réserve naturelle nationale du Pinail	46.704	0.5217	freshwater lake	unknown	Frederic Grandjean	CTACTACCGATTGAGTGGCTTAGTGAGACCTTCGGATCGACGGACTTTTTCCCTCACGGGAAATTGTCTGTTGAAAAGTTGGTCAAACTTGGTCACTTAGAGGAAGTAAAAGTCGTAACAAGGTAACCGTAGGTGAACCTGCGGTTGGATCATTACCAATATGTATTGTCCAACAATTAAAAACCCCTGGGGTTGTAGCTTTGGCTACTTTTTTACACAACGTTTTCTTTATTGGCAGTTGTGAGTGTTCCGTGAGGTGTTTTAAGTTGACCCCCTTGAACCTTCAACTTGGTACCGCGTAATCTCTCTTTGGAGGGATTGCCCACTCTGCCAATGACATTTATCAAACCAATTATTTTTTTATATATACTTGTCTAATTTTAAACCAAGAAAAAAGAA…
Aquieurochytrium	ITS	EUK0569249	W0293;w1	water	USA	North Dakota:Northen Prairie Wildlife Reservoir	46.8746	-98.6384	freshwater lake	unknown	Sheel Bansal	CTACTACCGATTGAGTGGCTTAGTGAGACCTTCGGATTGATGGGAGCTTTCCTTCACGGGAAAACTCTTGTTAAAAAGTTGGTCAAACTTGGTCACTTAGAGGAAGTAAAAGTCGTAACAAGGTAACCGTAGGTGAACCTGCGGTTGGATCATTACCAATATTCGTATTGTCCTATTATCTTCTCCTTTTTTTAACCGAAAAAGAGTTATAACAGTGTTTTTGAATTCTTGGTAGTTTGTGTTTTTTTGATCTTTAATTAGATCCGTTCTTTTTTTTCTCTTTTCGTTTTCATTAACAAAAAGAAAAAATGAGACCATTCTACCAAGAGCCTTTTAAACAAACCTTTTATTTTTAATAACTTGTCTAAAATTAAATCATTTTCTTGATTTCATTTATGA…
Aquieurochytrium	ITS	EUK0569250	W0357;w1	water	Hungary	Devecseri tó:Torna River	47.109	17.4337	freshwater river	unknown	Géza Selmeczy	CTACTACCGATTGAGTGGCTTAGTGAGACCTTCGGATCGATGGAAGCTTTCCTTCACGGGAAAACTTTTGTTGAAAAGTTGGTCAAACTTGGTCACTTAGAGGAAGTAAAAGTCGTAACAAGGTAACCGTAGGTGAACCTGCGGTTGGATCATTACCAATATTCGTATTGTCTTCTCTATTATGAATAAGAATCAATTCATTTTGATTCTTGTTTTATAACAGTGTTGATTTATTCTTGGTAGTTTGTGTTTTTTTGGTCCTCCGATTCATTTTGAAGGATCCGTTCTTTCCTTGTAAAAGAGGAAAGACCATTCTACCAAGAGCTTTAAACAAACCTATTATTTTTTAAAGATTGTCTAAAATTGAAACCTTTTTTTCTTTTTAACGAAGGAAAAAAA…
Aquieurochytrium	ITS	EUK0569268	W0222;w1	water	Germany	Baden-Württemberg:Laufbach	48.6686	8.08628	freshwater river	unknown	Anke Schneeweiss	CTACTACCGATTGAGTGGCTTAGTGAGACCTTCGGATTGATGGGAGCTTTCCTTCACGGGAGAACTCTTGTTGAAAAGTTGGTCAAACTTGGTCACTTAGAGGAAGTAAAAGTCGTAACAAGGTAACCGTAGGTGAACCTGCGGTTGGATCATTACCAATATTCGTATTGTCCAACAACTTTGTTTTGAAAGGAGCATCCTTTGGGATGTGATTTTCAAAATTAACAGTGTTGATTTTCTTGGTAGTTTGTGTTTTTTGGTCTCTTTACTGGGATCCGTTCTTGAGAGAAGTTTTCGAATTTCCTTCTCAAGACCATTCTACCAAGAGTTTTAAACAAACCTTTTATTTTTTACAAATTGTCTAAAATGAATTTCTTTCTATGTCTTTGTTGGTTCTTT…
Aquieurochytrium	ITS	EUK0569261	W0873;s1	sediment	Czech republic	Dehtar Pond	49.0085	14.3065	freshwater lake	unknown	Petr Znachor	CTACTACCGATTGAGTGGCTTAGTGAGACCTTCGGATCGACGGGAGCTTTCCTTCACGGGAAAACTCTTGTTGAAAAGTTGGTCAAACTTGGTCACTTAGAGGAAGTAAAAGTCGTAACAAGGTAACCGTAGGTGAACCTGCGGTTGGATCATTACCAATATTCGTATTGTCCTCATCCATTTTTTCTCTACTTTCGAAAGAGAGTAGGGGAGAAAACAGTGTTGATTTTTCTTGGTAGTTTGTGTTTTGGTCCCTCTGGTAAAAAGGGGGGATCCGTTCTGGAATGTCATCTTTCGCGGGGTGATTGAACAGACCATTCTACCAAGAGCTTTTATATACAAACCTATTATTTTTTAAAGTTTGTCTAAAATTGAAACCTTTTTTTGGATCTGATTCTT…
Aquieurochytrium	ITS	EUK0569262	W0873;s1	sediment	Czech republic	Dehtar Pond	49.0085	14.3065	freshwater lake	unknown	Petr Znachor	CTACTACCGATTGAGTGGCTTAGTGAGACCTTCGGATTGATGGGAGCTTTCCTTCACGGGAAAACTCTTGTTGAAAAGTTGGTCAAACTTGGTCACTTAGAGGAAGTAAAAGTCGTAACAAGGTAACCGTAGGTGAACCTGCGGTTGGATCATTACCAATATTCGTATTGTCCAACTACGTTATAAAAATGTTATGCTGTTTTGAATTCATTTGTTTGAATTTTTTAACACATAATGTTTTTTTTACAGTGTTGAATTATTCTTGGTAGTTTGTGTTTTGGTCTGAAAAAAGGTGTTAAAAAACCTTTTTTTGGATCCGTTCTCGCAAGAGACCATTCTACCAAGAGCTTTTAAACAAACCTATTATTTTTTATAAAAGATTGTCTAAAATTGAAACCT…
Aquieurochytrium	ITS	EUK0569263	W0873;s1	sediment	Czech republic	Dehtar Pond	49.0085	14.3065	freshwater lake	unknown	Petr Znachor	CTACTACCGATTGAGTGGCTTAGTGAGACCTTCGGATCGACGGGAGCTTTCCTTCACGGGAGAACTCTTGTTGAAAAGTTGGTCAAACTTGGTCACTTAGAGGAAGTAAAAGTCGTAACAAGGTAACCGTAGGTGAACCTGCGGTTGGATCATTACCAATATTCGTATTGTCTATCACATCCTCCTTCTATTCTCGAAAGGGAGTAGGAGGAAACAGTGTTGATTTTTCTTGGTAGTTTGTGTTTTGGTCCCTCTTTAAAAGGGTGGGATCCGTTCTGGAATGTTGTCCTTCACGGGATGATTGAACAGACCATTCTACCAAGAGCTTTTATATACAAACCTATTATTTTTTAAAGTTTGTCTAAAATTGAAACCTTTTTTTGAATCTGATCCTTTCTT…
Aquieurochytrium	ITS	EUK0569238	W0755;w1	water	Canada	ExperimentalLakesArea:Lake 227	49.6881	-93.6889	freshwater lake	unknown	Sonya Havens	CTACTACCGATTGAGTGGCTTAGTGAGACCTTCGGATCGACGGACTTTTTCCTTCACGGGAAATTGTCTGTTGAAAAGTTGGTCAAACTTGGTCACTTAGAGGAAGTAAAAGTCGTAACAAGGTAACCGTAGGTGAACCTGCGGTTGGATCATTACCAATATGTATTGTCCAACAATTTTAAACCCCTGGGGTTGTGGTTTCGGCCACTAACAACGTTTTTTTAATTGGCAGTTGTGAGTTGTTCCGTGAGGTGTTTTAAGTAACCCCCTTGAACCTTCAACTTGGTACCGTGTAATCTCTCTTTCTTTCGCTTCGGTGATTTAAAGAGGAATTGCCCACTCTGCCAATGACATTTATCAAACCAATTATTTTTTTATACTTGTCTAATTTTAAACCAA…
Aquieurochytrium	ITS	EUK0569239	W0755;w1	water	Canada	ExperimentalLakesArea:Lake 227	49.6881	-93.6889	freshwater lake	unknown	Sonya Havens	CTACTACCGATTGAGTGGCTTAGTGAGACCTTCGGATCGACGGACTTTTTCCTTCACGGGAAATTGTCTGTTGAAAAGTTGGTCAAACTTGGTCACTTAGAGGAAGTAAAAGTCGTAACAAGGTAACCGTAGGTGAACCTGCGGTTGGATCATTACCAATATGTATTGTCCAACAATTTTAAACCCCTGGGGTTGTGGTTTCGGCCACTAACAACGTTTTTTTAATTGGCAGTTGTGAGTTGTTCCGTGAGGTGTTTTAAGTAACCCCCTTGAACCTTCAACTTGGTACCGTGTAATCTCTCTTTTGTTTTCGCCCTCGCGGTGATTTCAAAGAGGAATTGCCCACTCTGCCAATGACATTTATCAAACCAATTATTTTTATATATACTTGTCTAATTT…
Aquieurochytrium	ITS	EUK0569243	W0790;w1	water	The Netherlands	Beukenlaan	52	4.48722	freshwater lake	unknown	Sven Teurlincx	CTACTACCGATTGAGTGGCTTAGTGAGACCTTCGGATCGACGGACTTTTTCCTTCACGGGAAATTGTCTGTTGAAAAGTTGGTCAAACTTGGTCACTTAGAGGAAGTAAAAGTCGTAACAAGGTAACCGTAGGTGAACCTGCGGTTGGATCATTACCAATATGTATTGTCCAACAATTAAACCCCGGGGTTGTGATTCCTTTTATAAAAAGGATTCACTAACAACGTTTTCTTAATTGGCAGTTGTGAGTGTTCCGTGAGGTGTTTTAAGTAACCCCCTTGAACCTTCAACTTGGTACCGCGTAATCTCTCTCTTATTTGCTTTTGGTGAATGATTGAGAATTGCCCACTCTGCCAATGACATTTATCAAACCAATTATTTTTATACATACTTGTCTAA…
Aquieurochytrium	ITS	EUK0569279	W1066;s1	sediment	Estonia	Kuumi 1	58.3884	22.1616	freshwater lake	unknown	Riinu Rannap	CTACTACCGATTGAGTGGCTTAGTGAGACCTTCGGATTGACGGACGCTTTCCTTCACGGGAGAACGTCTGTTGAAAAGTTGGTCAAACTTGGTCACTTAGAGGAAGTAAAAGTCGTAACAAGGTAACCGTAGGTGAGCCTGCGGTTGGATCATTACCAATCTTTGTATTGTCCTTGTAAATTGCTGCTTCAAATTCATTTTTGAAGTTGGTCTATTACACTGTTTGTTGGGTTTTATTGCGGTTTGAAAGAAAAAGACCAAGTCTTTTTTTTCTTATTGCAGACCCAAACATTTTTATATTAAACCATGTATTTTGTTCTTTTTTTTCCTAAAGAAAAAAAAGATCTTTAATTGTCTTAAACTAATTGACCGGAAAAAAGAGTTTTAACCAATTCTTTT…
Aquieurochytrium	ITS	EUK0569253	W1070;w1	water	Estonia	Tammemäe 2	59.3172	24.7089	freshwater lake	unknown	Riinu Rannap	CTACTACCGATTGAGTGGCTTAGTGAGACCTTCGGATCGACGGAAGCTTTCCTTCACGGGAAAACTTTTGTTGAAAAGTTGGTCAAACTTGGTCACTTAGAGGAAGTAAAAGTCGTAACAAGGTAACCGTAGGTGAACCTGCGGTTGGATCATTACCAATATTCGTATTGTCCAACTTTGTGATTCTCTTGAAAAAGAGTTTATAACAGTGTTGATTTTCTTGGTAGTTTGTGTTTTTTTTGGTCTAAAAGTGTTTACGCACCTTTGGATCCGTTCTGTAGTAAAGTTTTTTGAACTTTAGTGCAGACCATTCTACCAAGAGCTTTTAAACAAACCTTTTATTTTATTTTAAATTTGTCTAAAATTATAAACTTTCCAAGAGTGTCTTTCTCGAAAGAG…
Aquieurochytrium	ITS	EUK0569233	W0024;w1	water	Estonia	Lake Ülemiste	59.3975	24.7349	freshwater lake	unknown	Leho Tedersoo	CTACTACCGATTGAGTGGCTTAGTGAGACCTTCGGATCGGCGGACTTTGCCCTTCACGGGGCATTGTCTGTTGAAAAGTTGGTCAAACTTGGTCACTTAGAGGAAGTAAAAGTCGTAACAAGGTAACCGTAGGTGAACCTGCGGTTGGATCATTACCAATATGTATTGTCCACCACAAACCTATTGGGGTTTAAGGGGAGAGTTTGAGGGTATTGGGGGGAGTTTATTCTCCCCCTTCTCTCTCTCTCTCTCCTTATAACACTGTTTTTTTAATTGGCAGTTGTGAGTGTTCCGTGAGGTGTTTTGAGTAACCCCCTTGAACCTTCAACTGGTACCGCGAGATGTGTTGTGGGGGGATCTCCCCCCCGTCATATCTTTCCACGCTGCCAATGACTTATA…
Aquieurochytrium lacustre	SSU-ITS-LSU	EUK1102113	Skogaryd-fw	water	Sweden	unknown	58.37	12.16	freshwater lake	unknown	Jamy et al. 2022 original collections	CAGCCGCGGTAATTCCAGCTCCAATAACGTATATTAAAGTTGCTGCAGTTAAAGCGCTCGTAGCTTAATTTTTGGCTTGGTGCGGCGGTCTCGCTTCGCGGTGAGTACTGCTGCTGCCGAGCCATTCCTTTTGGTCACGCATGCTTGTCTTAATTGACTGGTATGTGGAGCCAAAACTTTTACTTTGAAAAAATTAGAGTGTTTAAAGCAGGCTTACGCTTGAATAGATTAGCATGGAATAATAAAATAGGACTTTGGTTCTATTTTGTTGGTTTCTAGGACCGAAGTAATGATTAATAGGGATAGTTGGGGGCATTAGTATTTAATTGTCAGAGGTGAAATTCTTGGATTTATGAAAGACTAACTTCTGCGAAAGCATTTGCCAAGGATACTTTCATT…
Aquieurochytrium lacustre	ITS	EUK0584919	W0364;s1	sediment	New Zealand	Auckland:Lake Ototoa	-36.5302	174.232	freshwater lake	unknown	Susie Wood/Lakes380 team	CTACTACCGATTGAGTGGCTTAGTGAGACCTTCGGATCGACGGACTTTGCCCTTCACGGGGCATTGTCTGTTGAAAAGTTGGTCAAACTTGGTCACTTAGAGGAAGTAAAAGTCGTAACAAGGTAACCGTAGGTGAACCTGCGGTTGGATCATTACCAATATGTATTGTCCACCACAAACCTATTGGGGTTTAAGGAGTTTGAGGGGGGTAGTATTGGGGGAGTTTATTCTCCCCTTCTCTATCTCTCTCTCTCTTCTTATAACACTGTTTTTTTAATTGGCAGTTGTGGGTGTTCCGTGAGGTGTTTTGAGTAACCCCCTTGAACCTTCAACTGGTACCGCGAGATGTGTTGGGGGGATCTCCCCCCCGTCATATCTTTCCACGCTGCCAATGACTTA…
Aquieurochytrium lacustre	ITS	EUK0584914	W0790;w1	water	The Netherlands	Beukenlaan	52	4.48722	freshwater lake	unknown	Sven Teurlincx	CTACTACCGATTGAGTGGCTTAGTAGTGATGACCTTCGGATCGACGGACTTTGCCCTTCACGGGGCATTGTCTGTTGAAAAGTTGGTCAAACTTGGTCACTTAGAGGAAGTAAAAGTCGTAACAAGGTAACCGTAGGTGAACCTGCGGTTGGATCATTACCAATATGTATTGTCCACCACAAACCTATTGGGGTTTAAGGAGTTTGAGGGGGGTAGTATTGGGGGAGTTTATTCTCCCCTTCTCTATCTCTCTCTCTCTTCTTATAACACTGTTTTTTTTAATTGGCAGTTGTGAGTGTTCCGTGAGGTGTTTTGAGTAACCCCCTTGAACCTTCAACTGGTACCGCGAGATGTGTTGGAGGGATCTCCCCTCCGTCATATCTTTCCACGCTGCCAATG…
Aquieurochytrium lacustre	ITS	EUK0584916	W0458;w1	water	Germany	Lake Stübnitzsee	53.1071	13.1891	freshwater lake	unknown	Solvig Pinnow	CTACTACCGATTGAGTGGCTTAGTGAGACCTTCGGATCGACGGACTTTGCCCTTCACGGGGCATTGTCTGTTGAAAAGTTGGTCAAACTTGGTCACTTAGAGGAAGTAAAAGTCGTAACAAGGTAACCGTAGGTGAACCTGCGGTTGGATCATTACCAATATGTATTGTCCACCACAAACCTATTGGGGTTTAAGGAGTTTGAGGGGGGTAGTATTGGGGGAGTTTATTCTCCCCTTCTCTATCTCTCTTTCTCTTCTTATAACACTGTTTTTTTAATTGGCAGTTGTGAGTGTTCCGTGAGGTGTTTTGAGTAACCCCCTTGAACCTTCAACTGGTACCGCGAGATGTGTTGGGGGGGATCTCCCCCCCGTCATATCTTTCCACGCTGCCAATGACTT…
Aquieurochytrium lacustre	ITS	EUK0584918	W0454;w1	water	Germany	Lake Kleiner Wentowsee	53.4494	13.1052	freshwater lake	unknown	Solvig Pinnow	CTACTACCGATTGAGTGGCTTAGTGAGACCTTCGGATCGACGGACTTTGCCCTTCACGGGGCATTGTCTGTTGAAAAGTTGGTCAAACTTGGTCACTTAGAGGAAGTAAAAGTCGCAACAAGGTAACCGTAGGTGAACCTGCGGTTGGATCATTACCGATATGTATTGTCCACCACAAACCTATTGGGGTTTAAGGAGTTTGAGGGGGGTAGTATTGGGGGAGTTTATTCTCCCCTTCTCTATCTCTCTCTCTTCTTATAACACTGTTTTTTTAATTGGCAGTTGTGAGTGTTCCGTGAGGTGTTTTGAGTAACCCCCTTGAACCTTCAACTGGTACCGCGAGATGTGTTGGAGGGATCTCCCCTCCGTCATATCTTTCCACGCTGCCAATGACTTATA…
Aquieurochytrium lacustre	ITS	EUK0584917	W0624;w1	water	Denmark	Silkeborg:Lake Vejlsø	56.1514	9.56178	freshwater lake	unknown	Marju Tamm	CTACTACCGATTGAGTGGCTTAGTGAGACCTTCGGATCGACGGACTTTGCCCTTCACGGGGCATTGTCTGTTGAAAAGTTGGTCAAACTTGGTCACTTAGAGGAAGTAAAAGTCGTAACAAGGTAACCGTAGGTGAACCTGCGGTTGGATCATTACCAATATGTATTGTCCACCACAAACCTATTGGGGTTTAAGGAGTTTGAGGGGGGTAGTATTGGGGGAGTTTATTCTCCCCTTCTCTATCTCTCTCTCTCTTCTTATAACACTGTTTTTTTTAATTGGCAGTTGTGAGTGTTCCGTGAGGTGTTTTGAGTAACCCCCTTGAACCTTCAACTGGTACCGCGAGATGTGTTGGGGGGGATCTCCCCCCCGTCATATCTTTCCACGCTGCCAATGACT…
Aquieurochytrium lacustre	ITS	EUK0584915	W0038;w1	water	Estonia	Lake Luke Vanajärv	58.2438	26.5751	freshwater lake	unknown	Leho Tedersoo	CTACTACCGATTGAGTGGCTTAGTGAGACCTTCGGATCGACGGACTTTGCCCTTCACGGGGCATTGTCTGTTGAAAAGTTGGTCAAACTTGGTCACTTAGAGGAAGTAAAAGTCGTAACAAGGTAACCGTAGGTGAACCTGCGGTTGGATCATTACCAATATGTATTGTCCACCACAAACCTATTGGGGTTTAAGGAGTTTGAGGGGGGTAGTATTGGGGGAGTTTATTCTCCCCTTCTCTATCTCTCTCTCTCTTCTTATAACACTGTTTTTTTAATTGGCAGTTGTGAGTGTTCCGTGAGGTGTTTTGAGTAACCCCCTTGAACCTTCAACTGGTACCGCGAGATGTGTTGGGGGGATCTCCCCCCCGTCATATCTTTCCACGCTGCCAATGACTTA…
Aquieurochytrium lacustre	ITS	f20a499301e5bf12d9b347e04d48261e	GF03006217S	water	Sweden	KlÃ¤mmingen	59.092	17.2983	freshwater lake	unknown	unknown	AATACTCTCACAACCCATAAAGGTGTCTTAAAAAAACATCTTGGGATGTGGATTTGTGTGATTGCAAAACTATTTCATTATATTTTGCATTACATGAAATACAATGGATAGACTTCAGTTTTTGTAAACTGATTTTTCTATTGAGGCCGGTTTGCAAAAACCGCGACGAAAGATAATGACGGGCGTCAGCCTGCTTCTAAAAACCTTTTCGTTTAAGCTCTCATTATTAGAAAGATTCAGGATGAAGAGAATTGTTTCAAAGACTATCTTCATAACCTTTATACTTTGAAAAACAAAGAAAGGGGATCTGTTTTTTTTTACAATCCCCCGCCCTTTTTTTCAAAT
Aquieurochytrium lacustre	ITS	9bc54700499ec1c494a0e7d820521268	GF03006208S	water	Norway	Aspern	59.1471	11.6844	freshwater lake	unknown	unknown	AATACTCTCACAACCCATAAAGGTGTCTTAAAAAAACATCTTGGGATGTGGATTTGTGTGATTGCAAAACTATTTCATTATATTTTGCATTACATGAAATACAATGGATAGACTTCAGTTTTTGTAAACTGATTTTTCTATTGAGGCCGGTTTGCAAAAACCGCGACGAAAGATAATGACGGGCGTCAGCCTGCTTCTAAAAACCTTTTTCGTTTAAGCTCTCATTATTAGAAAGATTCAGGATGAAGAGAATTGTTTCAAAGACTATCTTCATAACCTTTATACTTTGAAAAACAAAGAAAGGGGATCTGTTTTTTTTTACAATCCCCCGCCCTTTTTTTCAAAT
Aquieurochytrium lacustre	ITS	1ace3df976ef135d21dc5e313594605f	GF03006196S	water	Sweden	Stora Le	59.3222	11.7941	freshwater lake	unknown	unknown	AATACTCTCACAACCCATAAAGGTGTCCTAAAAAAACATCTTGGGATGTGGATTTGTGTGATTGCAAAACTATTTTATTATATTTTGCATTACATGAAATACAATGGATAGACTTCAGTTTTTGTAAACTGATTTTTCTATTGAGGCCGGTTTGCAAAAACCGCGACGAAAGATAATGACGGGCGTCAGCCTGCTTCTAAAAACCTTTTCGTTTAAGCTCTCATTATTAGAAAGATTCAGGATGAAGAGAATTGTTTCAAAGACTATCTTCATAACCTTTATACTTTGAAAAACAAAGAAAGGGGATCTGTTTTTTTTTACAATCCCCCGCCCTTTTTTTCAAAT
Aquieurochytrium lacustre	ITS	88af16abfb624a10fbc6bf42a5c1d646	GF03006223S	water	Norway	Romsjoen	59.7011	11.8438	freshwater lake	unknown	unknown	AATACTCTCACAACCCATAAAGGTGTCTTAAAAAAACATCTTGGGATGTGGATTTGTGTGATTGCAAAACTATTTCATTATATTTTGCATTACATGAAATACAATGGATAGACTTCAGTTTTTGTAAACTGATTTTTCTATTGAGGCCGGTTTGCAAAAACCGCGACGAAAGATAATGACGGGCGTCAGCCTGCTTCTAAAAACCTTTTTCGTTTAAGCTCTCATTATTAGAAAGATTCAGGATGAAGAGAATTGTTTCAAAGACTATCTTCATAACCTTTATACTTTGAAAAACAAAGAAAGGGGATCTGTTTTTTTTTACAATCCCCCGCCCTTTTTTTTCAAAT
Aquieurochytrium lacustre	ITS	5d7b53291de19f4ef93085c36084ce11	GF03006189S	water	Sweden	SÃ¶r-Ã¤lgen	59.7243	14.6065	freshwater lake	unknown	unknown	AATACTCTCACAACCCATAAAGGTGTCTTAAAAAAACATCTTGGGATGTGGATTTGTGTGATTGCAAAACTATTTTATTATATTTTGCATTACATGAAATACAATGGATAGACTTCAGTTTTTGTAAACTGATTTTTCTATTGAGGCCGGTTTGCAAAAACCGCGACGAAAGATAATGACGGGCGTCAGCCTGCTTCTAAAAACCTTTTTCGTTTAAGCTCTCATTATTAGAAAGATTCAGGATGAAGAGAATTGTTTCAAAGACTATCTTCATAACCTTTATACTTTGAAAAACAAAGAAAGGGGATCTGTTTTTTTTTACAATCCCCCGCCCTTTTTTTCAAAT
Aquieurochytrium lacustre	ITS	fb787e1a474c6a865c8423f9eff19c37	GF03006245S	water	Sweden	Jangen	60.1463	13.2715	freshwater lake	unknown	unknown	AATACTCTCACAACCCATAAAGGTGTCCTAAAAAAACATCTTGGGATGTGGATTTGTGTGATTGCAAAACTATTTTATTATATTTTGCATTACATGAAATACAATGGATAGACTTCAGTTTTTGTAAACTGATTTTTCTATTGAGGCCGGTTTGCAAAAAACCGCGACGAAAGATAATGACGGGCGTCAGCCTGCTTCTAAAAACCTTTTCGTTTAAGCTCTCATTATTAGAAAGATTCAGGATGAAGAGAATTGTTTCAAAGACTATCTTCATAACCTTTATACTTTGAAAAACAAAGAAAGGGGATCTGTTTTTTTTTACAATCCCCCGCCCTTTTTTTCAAAT
Aquieurochytrium lacustre	ITS	38fd9ea22b086ebde1d41e646338b546	GF03006219S	water	Sweden	BÃ¤singen	60.1606	16.3895	freshwater lake	unknown	unknown	AATACTCTCACAACCCATAAAGGTGTCCTAAAAAAACATCTTGGGATGTGGATTTGTGTGATTGCAAAACTATTTTATTATATTTTGCATTACATGAAATACAATGGATAGACTTCAGTTTTTGTAAACTGATTTTTCTATTGAGGCCGGTTTGCAAAAACCGCGACGAAAGATAATGACGGGCGTCAGCCTGCTTCTAAAAACCTTTTTCGTTTAAGCTCTCATTATTAGAAAGATTCAGGATGAAGAGAATTGTTTCAAAGACTATCTTCATAACCTTTATACTTTGAAAAACAAAGAAAGGGGATCTGTTTTTTTTTTACAATCCCCCGCCCTTTTTTTTCAAAT
Aquieurochytrium lacustre	ITS	00cdf3f990c62d4044f17dd167c15344	GF03006179S	water	Sweden	Tisken	60.5309	15.6727	freshwater lake	unknown	unknown	AATACTCTCACAACCCATAAAGGTGTACTTAAAAAAACATCTTGGGATGTGGATTTGTGTGATTGCAAAACTATTTTATTATATTTTGCATTACATGAAATACAATGGATAGACTTCAGTTTTTGTAAACTGATTTTTCTATTGAGGCCGGTTTGCAAAAACCGCGACGAAAGATAATGACGGGCGTCAGCCTGCTTCTAAAAACCTTTTCGTTTAAGCTCTCATTATTAGAAAGATTCAGGATGAAGAGAATTGTTTCAAAGACTATCTTCATAACCTTTATACTTTGAAAAACAAAGAAAGGGGATCTGTTTTTTTTTTACAATCCCCCGCCCTTTTTTTTCAAAT
Aquieurochytrium lacustre	ITS	287bcf805da5863addc372de7b9b833a	GF03006180S	water	Sweden	TisjÃ¶n	60.9188	12.9657	freshwater lake	unknown	unknown	AATACTCTCACAACCCATAAAGGTGTCCTAAAAAAACATCTTGGGATGTGGATTTGTGTGATTGCAAAACTATTTTATTATATTTTGCATTACATGAAATACAATGGATAGACTTCAGTTTTTGTAAACTGATTTTTCTATTGAGGCCGGTTTGCAAAAACCGCGACGAAAGATAATGACGGGCGTCAGCCTGCTTCTAAAAACCTTTTTCGTTTAAGCTCTCATTATTAGAAAGATTCAGGATGAAGAGAATTGTTTCAAAGACTATCTTCATAACCTTTATACTTTGAAAAACAAAGAAAGGGGATCTGTTTTTTTTTACAATCCCCCGCCCTTTTTTTCAAAT
Aquieurochytrium lacustre	ITS	4628fa9c32e2d2bef36f3f1df443601d	GF03006200S	water	Sweden	HolmsjÃ¶n	62.4103	15.3132	freshwater lake	unknown	unknown	AATACTCTCACAACCCATAAAGGTGTCTTAAAAAAACATCTTGGGATGTGGATTTGTGTGATTGCAAAACTATTTCATTATATTTTGCATTACATGAAATACAATGGATAGACTTCAGTTTTTGTAAACTGATTTTTCTATTGAGGCCGGTTTGCAAAAACCGCGACGAAAGATAATGACGGGCGTCAGCCTGCTTCTAAAAACCTTTTTCGTTTAAGCTCTCATTATTAGAAAGATTCAGGATGAAGAGAATTGTTTCAAAGACTATCTTCATAACCTTTATACTTTGAAAAACAAAGAAAGGGGATCTGTTTTTTTTACAATCCCCCGCCCTTTTTTTCAAAT
Arkayaceae	SSU-ITS-LSU	EUK1200379	S1183	soil	Italy	Aldino	46.4072	11.4964	temperate coniferous forest	Picea abies;Alnus incana;Salix;Pinus sylvestris;Sorbus aucuparia;Acer;Corylus avellena	Tarquin Netherway	TACCTGGTTGATCCTGCCAGTAGTCATATGCTTGTCTCAAAGATTAAGCCATGCATGTCTAAGTATAAACAATTTTTACTGTGAAACTGCGAATGGCTCATTAAATCAGTTATAGTTTATTTGATAGTAACTTACTACTTGGATAACCGTGGTAATTCTAGAGCTAATACATGCATTAAAAACCCGACTAATTTTTTGGAAGGGTTGTATTTATTAGATTAAAAACCAATGGGAGCAATCCTTTTTTTGGTGATTCATAGTAACTTTTCGAATCGTATTGCTTCATGCAGACGATGGTTCATTCAAATTTCTGCCCTATCAACTTTCGATGGTAGGATAGAGGCCTACCATGGTTTTAACGGGTAACGGAGAATTAGGGTTCGATTCCGGAGAGGGAGC…
Barbatosporales	SSU-ITS-LSU	EUK1188412	G6824E	algal sample	Estonia	Sarve	58.8485	23.0559	temperate coniferous forest	unknown	Leho Tedersoo	TCCAATAGCGTATATTAAAGTTGTTGCAGTTAAAAAGCTCGTAGTTGAACCTCGGAGGACTTTCCGTAGGGCGCCGCGCGATTTTATTGCGCGGTAGATTCCCAATACGGTGCCTCTATACTTTGTAGGGTCTGCGTTATCCGCGCAAGCGGGTGGGCAGGTTCGCCCTACTTCTTTTACTGTGAAAAAATTAGAGTGTTCAAAGCAGGCAGTTTTGCTTGAATACATTAGCATGGAATAATAGAATAGGACCGCGGTTCTATTTTGTTGGTTTCTAGGACCTTGGTAATGATTAATAGGGTCAGTTGGGGACATTTGTATTCCGTTGTCAGAGGTGAAATTCTTGGATTTACGGAAGACAAACTACTGCGAAAGCATTTGTCAAGGATGTTTTCATTA…
Barbatosporomycetes	SSU-ITS-LSU	EUK1189298	S048	soil	Puerto Rico	El Yunque	18.3167	-65.8167	tropical broadleaf forest	Coccoloba pyrofolia;	Urmas Kõljalg	TCCAATAGCGTATATTAAAGTTGTTGCAGTTAAAAAGCTCGTAGTTGAACCTGAGGGTGGCGGAGTTGGAGGCGCTGGATTTAGTTCTGGCGCACATCCTTTTACTCCCTGCCCTATACTTTCTAGGGGCCGGGGATGGACTTTTGGCTATCCCCGGGCTTACCCCTAGGACTTTTACTGTGAAAAAATTAGAGTGTTCAAAGCAGGCATTATTTGCTTGAATACATTAGCATGGAATAATAGAATAGGACCGTGGTTCTTATTTTGTTGGTTTATCGGACCGGGGTAATGATTAATAGGGTCAGTTGGGGGCATTAGTATTCAGTTGTCAGAGGTGAAATTCTTGGATTTACTGAAGACTAACTACTGCGAAAGCATTTGCCAAGGATGTTTTCATTA…
Barbatosporomycetes	SSU-ITS-LSU	EUK1172998	S047	soil	Puerto Rico	El Yunque	18.3248	-65.7302	tropical broadleaf forest	Coccoloba;	Urmas Kõljalg	TCCAAAAGCGTATATTAAAGTTGTTGCAGTTAAAAAGCTCGTAGTTGAATTTCAGGCAGGGAGGGCGGACCTACTCGAACGAGTAAGCACCGACCCGTACTCGGCCTAATCCTCTGGGGACGGCGTTTGGCAATTTTGGCAGACGGGACCGGCCCAGACGTTTACTGTGAATAAATTAGAGTGTTCAAAGCAGGCATCCGCCTGGATAGATTAGCATGGAATAATGGAATAGGACCAGGGTTCTATTTTGTTGGTTTCTAGGACCAAGGTAATGATTAATAGGGTCAGTTGGGGGCATTTGTACTCCGGAGTCAGAGGTGAAATTCTTGGATTTCCGGAAGACAAACCAGTGCGAAAGCATTTGCCAAGGATGTTTTCATTAATCAAGAACGAAAGTTA…
Barbatosporomycetes	SSU-ITS	EUK1216908	S112	soil	Great Britain	Scotland:Inchcailloch	56.0812	-4.55615	temperate broadleaf forest	Quercus;Betula;Alnus;Corylus;Fraxinus	Francis Brearley	AGGGCACCACCAGGAGTGGAGCCTGCGGCTTAATTTGACTCAACACGGGGAAACTCACCAGGTCCAGACATAGTGAGGATTGACAGATTGAGAGCTCTTTCTTGATTCTATGGGTGGTGGTGCATGGCCGTTCTTAGTTGGTGGAGTGATTTGTCTGGTTAATTCCGATAACGAACGAGACCTTAACCTGCTAAATAGCTACGCCAATGCGTGTCATTGGCGGCCAGCTTCTTAGAGGGACTATTGGTGTTTAACCAATGGAAGTTTGAGGCAATAACAGGTCTGTGATGCCCTTAGATGTTCTGGGCCGCACGCGCGCTACACTGATGCAGTCAGCGAGTACTGACCTTGGCCGGAAGGCCCGGGGAATCTTTTGAAACTGCATCGTGCTGGGGATAG…
Basidiobolomycota	SSU-ITS-LSU	EUK1187703	S045	soil	Puerto Rico	El Yunque	18.3167	-65.8167	tropical broadleaf forest	Coccoloba;	Urmas Kõljalg	TCCAATAGCGTATATTAAAGTTGTTGCAGTTAAAAAGCTCGTAGTTGAATTTCAGAACTGTGCTAGGCGGTCTACCCTGATGGGTACGTATTGTTTTAGCTGGTTCTTTTCTTCTGGAGAGGTCTGGTGCACTTTACTGGGTGCCAGGCGGATCCAGGACGTTTACTTTGAAAAAATTAGAGTGTTCAAAGCAGGCATACGCTTGAATACATTAGCATGGAATAATAGAATAGGACTGTGGTTCTATTTTGTTGGTTTTTAGGACCAAGGTAATGATTAATAGGGATAGTTGGGGGCATTAGTATTTAATTGTCAGAGGTGAAATTCTTGGATTTATGAAAGACTAACTTCTGCGAAAGCATTTGCCAAGGATGTTTTCATTAATCAAGAACGAAAGTT…
Basidiobolomycota	SSU-ITS-LSU	EUK1187701	G5045	soil	Dominica	Kalinago Barana Aute	15.5028	-61.2582	tropical broadleaf forest	Manilkara;Coccoloba uvifera	Leho Tedersoo	TCCAATAGCGTATATTAAAGTTGTTGCAGTTAAAAAGCTCGTAGCTGAATTTCAGGCCTGTGCTATAGGGTCTACCCGTACGGGTACGTACTCTCATAGCCGGGCCTTTTCTTCTGGAAAATTATAGTGCACTTTACTGTGTGCTATAAGGATCCAGGACTTTTACTTTGAAAAAATTAGAGTGTTCAAAGCAGGCTCGCGCTTGAATACATTAGCATGGAATAATAGAATAGGACTCTGGTTCTATTTTGTTGGTTTTTAGGACCAAGGTAATGATTAATAGGGATAGTTGGGGGCATTAGTATTTAATTGTCAGAGGTGAAATTCTTGGATTTATGAAAGACTAACTTCTGCGAAAGCATTTGCCAAGGATGTTTTCATTAATCAAGAACGAAAGTT…
Basidiobolus magnus	SSU-ITS-LSU	EUK1104577	Hofors	soil	Sweden	Hofors	60.49	16.3	subpolar coniferous forest	unknown	Hector Urbina	CAGCCGCGGTAATTCCAGCTCCAATAGCGTATATTAAAGTTGTTGCAGTTAAAAAGCTCGTAGTTGAATTTTGGACCTCGGCCAGACGGTCTGCCTGTTTGGGTACGTACTGTCTTGGCTAGGTCTTTCCTTCTGGAGAGCCTAGGTGTCGTTTACTCGGCGTCTAGGGGATCCAGGACTTTTACTTTGAAAAAATTAGAGTGTTTAAAGCAGGCTTACGCTTGAATACATTAGCATGGAATAATAGAATAGGACTTTGGTTCTATTTTGTTGGTTTCTAGGACCAAGGTAATGATTAATAGGGATAGTTGGGGGCATTAGTATTTAATTGTCAGAGGTGAAATTCTTGGATTTATGAAAGACTAACTTCTGCGAAAGCATTTGCCAAGGATGTTTTCA…
Bifiguratus adelaidae	SSU-ITS-LSU	EUK1201418	G3504	soil	Italy	Pantelleria:Montagne Gisele Northwest	36.7778	12.0083	temperate broadleaf forest	Quercus ilex;Arbutus unedo;Pinus pinaster;	Leho Tedersoo,Alessandro Saitta	TCTGTATCTCTATGTGGGTAGTCACCTTCTGGGGAGACGGCGTGCCGTTTATTCGGTGCGTCGAGTTACCCAGGACTTTTACTTTGAAAAATTAGAGTGTTTAAAGCAGGCTTACGCTTGAATACATTAGCATGGAATAATAAAATAGGACTTTGGTTCTACTTTTGTTGGTTTGTTGAACCTGGTAATGGTTAATAGGGATAGTTGGGGGCATTAGTATTTAATTGTCAGAGGTGAAATTCTTGGATTTATGAAAGACTAACTTCTGCGAAAGCATTTGCCAAGGATGTTTTCATTAATCAAGAACGAAAGTTAGGGGATCGAAGACGATCAGATACCGTCGTAGTCTTAACCATAAACTATGCCGACTAGGGATCGGACGATGTTATTTTTTTGACT…
Blastocladiomycetes	SSU-ITS-LSU	EUK1123650	G4631	soil	Estonia	Tartu Fortuuna	58.3803	26.7337	urban	Salix alba;	Leho Tedersoo	TCCAATAGCGTATATTAAAGTTGTTGCAGTTAAAAAGCTCGTAGTTGAATTTTAAAGCTTGAGTGAATGGTCTAGTGCTATTTTTTGGCCTTGTACTGTTCATTTGGCTTTTTGTTGCTTGGGATGTTTGTTCTGTTCTTTACTGAATGGGGCAAATCAGCTCAGGCTTTTTACTTTGAAAAAATTAGAGTGTTCAAAGCAGACGTGTTTGTTTGAATAGCTTAGCATGTAATAATGGAATAGGACTTTGCTTCTATTTTGTTGGTTTCTAGGAGTGGAGTAATGATTAATAGGGATAGTTGGGGGCATTAGTATTTAATTGTCAGAGGTGAAATTCTTGGATTTAGGAAAGACTAACTTCTGCGAAAGCATTTGCCAAGGATGTTTTCATTAATCAAG…
Blastocladiomycetes	SSU-ITS	EUK1211712	S288	soil	Czech Republic	Sokolov	50.2419	12.6791	temperate broadleaf forest	Salix caprea;Betula pendula;Populus tremula;Picea abies;	Petr Kohout	TAGGCGCCCGTTTCTTCCAGTTCTGCTGGCGGAGGCGGTTTGTTGCCTAGCACTTTTACTTTGAAAAAATTAGAGTGTTCAAAGCAGGCTTTTTAAGCTTGAATATCTTAGCATGGAATAATAGAATAGGATACTGGTTCTATTTTGTTGGTTTCTAGGACTAGTGTAATGATTAATAGGGATAGTTGGGGGCATTAGTATTTAATTGTCAGAGGTGAAATTCTTGGATTTAGGAAAGACTAACTTCTGCGAAAGCATTTGCCAAGGATGTTTTCATTAATCAAGAACGAAAGTTAAGGGATCGAAGATGATTAGATACCATCGTAGTCTTAACCATAAACGATGCCGACCAGGGATCGGATGATTTGTAGTACTTTGTAAGACACATCCGGCACCTTT…
Blyttiomyces	SSU-ITS-LSU	EUK1201601	S1165	soil	Italy	Belagaio	43.0808	11.2006	mediterranean forest	Fraxinus excelsior;Castanea sativa;Alnus glutinosa;Arbutus unedo;Qurcus cerris;Frangula alnus;Betula pendula;Populus tremula;Quercus suberus;Pinus pinaster;Sorbus torminalis	Tarquin Netherway	tacctggttgatcctgccagtagtcatatgcttgtctcaaagattaagccatgcatgtctaagtataaacaattttgtactgtgaaactgcgaatggctcattacatcagttatagtttatttgatagtaccttactacttggataaccgtggtaattctagagctaatacatgcaaaaaatcccgacttctggaagggatgtatttattagataaaaaaccaacccttcgggtattttggtgattcatgataacttttcgaatcgtattgccttttgtgcagacgatggttcattcaaatttctgccctatcaactttcgatggtaggatagaggcctaccatggttttaacgggtaacggagaattagggttcgattccggagagggagcctgagaa…
Blyttiomyces	SSU-ITS-LSU	EUK1105332	Hofors	soil	Sweden	Hofors	60.49	16.3	subpolar coniferous forest	unknown	Hector Urbina	CAGCCGCGGTAATTCCAGCTCCAATAGCGTATATTAAAGTTGTTGCAGTTAAAAAGCGCGTAGTTGAATTTTGGGCCTGGTCGGGTGGTCTTGCCGCAAGGTAAGCACTGCATTGATCGGGTCTTTCCTTCCGGAAAACCGGCGCGGCACTTTAATGGGCACGTCGGCGATCCGGGACATTTACTTTGAAAAAATTAGAGTGTTTAAAGCAGGCATACGCTTGAATATATTAGCATGGAATAATAGAATAGGACTTTGGTTCTATTTTGTTGGTTTTCAGAACCGAAGTAATGATTAATAGGGATAGTTGGGGGCATTAGTATTTAATTGTCAGAGGTGAAATTCTTGGATTTATGAAAGACTAACTTCTGCGAAAGCATTTGCCAAGGATGTTTTCAT…
Blyttiomycetales	SSU-ITS-LSU	EUK1152069	NZL80	soil	New Zealand	unknown	-45.3767	167.892	temperate broadleaf forest	Nothofagus	Laura van Galen	TCCAATAGCGTATATTAAAGTTGTTGCAGTTAAAAAGCGCGTAGTTGAATTTTGGGCCTGGTTAGGTGGTCTTGCCGCAAGGTAAGCACTGCACTGATCGGGCCTTTCCTTCTGGAAAACAGGTGGACTCTTTATTGAGTTCGTCTGCGATCCAGGACTTTTACTTTGAAAAAATTAGAGTGTTTAAAGCAGGCATACGCTTGAATACATTAGCATGGAATAATAGAATAGGACTTTGGTTCTATTTTGTTGGTTTTCAGAACCGAAGTAATGATTAATAGGGATAGTTGGGGGCATTAGTATTTAATTGTCAGAGGTGAAATTCTTGGATTTATGAAAGACTAACTACTGCGAAAGCATTTGCCAAGGATGTTTTCATTAATCAAGCACGAAAGTTAG…
Borikenia	ITS	EUK0530094	AV103	soil	Colombia	Amazonas:Pena Roja	0.6324	72.0868	forest: tropical broadleaf forest biome	unknown	Aida VascoPalacios	CTACTACCGATTGAATGGCTTAGTGAGGCCTCCGGATCTGCGGTCCACATGTTGGCAACAACGAGTGGTTGCTGCGGAGAAGCTGGTCAAACTTGGTCATTTAGAGGAAGTAAAAGTCGTAACAAGGTTTCCGTAGGTGAACCTGCGGAAGGATCATTAAAAATTGTTCCAAACTACCGCTTAACCCTTTCAAGGTTTAAGCGGTAGCTTTCTCAACCCTTGTGAATTGTATGCTGTGTAAATCTCTTGATTGGTCTTGGGTAGTGTCTCTTGCTGCGGTGTGTTATCACGCACGGTAAAGAGACCAAGATCGCTAGAGATTTTATTCTAAACTCCACTAAATTATAATTGGGTTTTAAATGATTTGTAAAAGTATACAACTTTCAACAATGGATCTCT…
Borikenia	ITS	EUK0530095	S1190	soil	Costa Rica	La Palma	10.5046	84.6949	forest: tropical broadleaf forest biome	unknown	Urmas Kõljalg	CTACTACCGATTGGATGGCTTAGTGAGGCCTCCGGATCTGCGGTCCGCATGTTGGCAACAACGAGCGGTTGCTGCGGAGAAGCTGGTCAAACTTGGTCATTTAGAGGAAGTAAAAGTCGTAACAAGGTTTCCGTAGGTGAACCTGCGGAAGGATCATTAAAAATTGTTCCAAACTACCGCTTTTTAACCCTTCAAGGTTTTAAGCGGTAGCTTTCTTCAACCCTTGTGAATTGTATGCTGTATAAATCTCTTGATTGGTCTTGGATAGTGTCTTGCTGTGTGTGTTATCACACACCACACGGTAAGAGGCCAAGATCGCTAGAGATTTTATTCTAAACTCCACTAAATTATAATTGGGTTTTTTAAATGATTTGTAAAAGTATACAACTTTCAACAATG…
Borikenia	ITS	EUK0530090	G4997	soil	India	West Bengal:Hashimara	26.6591	89.3408	forest: subtropical broadleaf forest biome	Shorea robusta;	Leho Tedersoo	CTACTACCGATTGAATGGCTTAGTGAGGCCTCCGGATCTGCGGTCCGCATGTTGGCAACAACGAGCGGTTGCTGCGGAGAAGTTGGTCAAACTTGGTCATTTAGAGGAAGTAAAAGTCGTAACAAGGTTTCCGTAGGTGAACCTGCGGAAGGATCATTAAAAAATTCTCCCAAACTACTGTTAGTCTTTACGGCTGGCGGTGGTTTTTCTTAAACTCTTGTTATGTAAATCCTCTTGGCTGACCCTTGATCTTTTGTGCGCGTCGCGCATGCAGGAGCAGGGGGATCACCAAGGATTTATGTTAAATTTTTTATTAAATTATATTTGGGTTTAAATGAAATTGTAAAATACACAACTTTCAACAATGGATCTCTTGGCTCTTGCATCGATGAAGAACGC…
Borikenia urbinana	ITS	EUK0330861	AV207	soil	Colombia	Puerto Santander:Sitio El Infierno	0.6161	72.401	forest: tropical broadleaf forest biome	unknown	Aida VascoPalacios	CTACTACCGATTGAATGGCTTAGTGAGGCCTCCGGATCTGCGGTCCACATGTTGGCAACAACGAGTGGTTGCTGCGGAGAAGCTGGTCAAACTTGGTCATTTAGAGGAAGTAAAAGTCGTAACAAGGTTTCCGTAGGTGAACCTGCGGAAGGATCATTAAAAATTGTTCCAAACTACCGCTTAAACCTTGAAGAAGGGTTTAAGCGGTAGCTTTCTCAACCCTTGTGAATTGTATGCTGTGTAAATCTCTTGATTGGTCTTGGGTAGTTTCTTGCTGCGGTGTGTTATCACACAACACGGTAAAGAGACCAAGATCACTAGAGATTTTATTCTAAACTCCACTAAATTATAATTGGGTTTTTAAATGATTTGTAAAAGTACACAACTTTCAACAATGGA…
Borikenia urbinana	ITS	EUK0330868	AV207	soil	Colombia	Puerto Santander:Sitio El Infierno	0.6161	72.401	forest: tropical broadleaf forest biome	unknown	Aida VascoPalacios	CTACTACCGATTGAATGGCTTAGTGAGGCCTCCGGATCTGCGGTCCACATGTTGGCAACAACGAGTGGTTGCTGCGGAGAAGCTGGTCAAACTTGGTCATTTAGAGGAAGTAAAAGTCGTAACAAGGTTTCCGTAGGTGAACCTGCGGAAGGATCATTAAAAATTGTTCCAAACTACCGCTTAAACCTTGAAGAAGGGTTTAAGCGGTAGCTTTCTCAACCCTTGTGAATTGTATGCTGTGTAAATCTCTTGATTGGTCTTGGGCAGTTTCTTGCTGCGGTGTGTTATCACACAACACGGTAAAGAGACCAAGATCACTAGAGATTTTATTCTAAACTCCACTAAATTATAATTGGGTTTTTAAATGATTTGTAAAAGTACACAACTTTCAACAATGGA…
Borikenia urbinana	ITS	EUK0530085	AV207	soil	Colombia	Puerto Santander:Sitio El Infierno	0.6161	72.401	forest: tropical broadleaf forest biome	unknown	Aida VascoPalacios	TTACTACCGATTGAATGGCTTAGTGAGGCCTCCGGATCTGCGGTCCACATGTTGGCAACAACGAGTGGTTGCTGCGGAGAAGCTGGTCAAACTTGGTCATTTAGAGGAAGTAAAAGTCGTAACAAGGTTTCCGTAGGTGAACCTGCGGAAGGATCATTAAAAATTGTTCCAAACTACCGCTTAAACCCTTCAAGGTTTAAGCGGTAGCTTTCTCAACCCTTGTGAATTGTATGCTGTGTAAATCTCTTGATTGGTCTTGGGTAGTTTCTTGCTGCGGTGTGTTATCACACAACACGGTAAAGAGACCAAGATCACTAGAGATTTTATTCTAAACTCCACTAAATTATAATTGGGTTTTTAAATGATTTGTAAAAGTACACAACTTTCAACAATGGATCT…
Borikenia urbinana	SSU-ITS-LSU	EUK1189254	G5033	soil	Puerto Rico	Luquillo	18.3146	0	forest: tropical broadleaf forest biome	unknown	Leho Tedersoo	TCCAATAGCGTATATTAAAGTTGTTGCAGTTAAAAAGCTCGTAGTTGAATTTCAGGTTCGGCCGGGTGGTCTCACCTAATCGGGTGAGTACTACTCCCCAGTGCTGCGTGCGTCGTTTGCCTCCGGGCAGGCGATGTTCATGGTACTGTGGTTTGGTCGGACCTCACCTTCCTAGACTGCCGGTGTGCCCTTTGCTGGGTGTGCCGTGTCACGTCTTGGACGTTTACCTTGAGAAAATTAGAGTGTTCAAAGCAGGCATTTTCGCCTGAATATATTAGCATGGAATAATGAAATAGGACCACGGTCCTACTTTGTTGGTTTGGTAGGACTGAGGTAATGATTAATAGGGACAGTTGGGGGCATCCGTATTTAATTGTCAGAGGTGAAATTCTTGGATCT…
Borikenia urbinana	ITS	EUK0330867	G5047	soil	Guadeloupe	Morne Louis	16.1856	61.745	forest: tropical broadleaf forest biome	unknown	Leho Tedersoo	CTACTACCGATTGAATGGCTTAGTGAGGCCTCCGGATCTGCGGTCCACATGTTGGCAACAACGAGTGGTTGCTGCGGAGAAGCTGGTCAAACTTGGTCATTTAGAGGAAGTAAAAGTCGTAACAAGGTTTCCGTAGGTGAACCTGCGGAAGGATCATTAAAAATTGTTCCAAACTACCGCTTAACCCTTCAAGGTTTAAGGCGGTAGCTTTCTCAACCCTTGTGAATTGTATGCTGTGTAAATCTCTTGATTGGTCTTGGGTAGTTTCTTGCTGCGGTGTGTTATCACACAACACGGTAAAGAGACCAAGATCACTAGAGATTTTATTCTAAACTCCACTAAATTATAATTGGGTTTTTAAATGATTTGTAAAAGTACACAACTTTCAACAATGGATCT…
Borikenia urbinana	ITS	EUK0330870	JYK035	soil	Liberia	Rivercess	5.72824	9.629	forest: tropical broadleaf forest biome	Eucalyptus	John Kupagme	CTACTACCGATTGAATGGCTTAGTGAGGCCTCCGGATCTGCGGTCCACATGTTGGCAACAACGAGTGGTTGCTGCGGAGAAGCTGGTCAAACTTGGTCATTTAGAGGAAGTAAAAGTCGTAACAAGGTTTCCGTAGGTGAACCTGCGGAAGGATCATTAAAAATTGTTCCAAACTACCGCTTAACCCTTCAAGGTTTAAGCGGTAGCTTTCTCAACCCTTGTGAATTGTATGCTGTGTAAATCTCTTGATTGGTCTTGGGTAGTTTCTTGCTGCGGTGTGTTATCACACAACACGGTAAAGAGACCAAGATCACTAGAGATTTTATTCTAAACTCCACTAAATTATAATTGGGTTTTTAAATGATTTGTAAAAGTACACAACTTTCAACAATGGATCTC…
Borikenia urbinana	ITS	EUK1102667	PuertoRico	soil	Puerto Rico	El Yunque	18.29	65.78	forest: tropical broadleaf forest biome	unknown	Hector Urbina	CAGCCGCGGTAATTCCAGCTCCAATAGCGTATATTAAAGTTGTTGCAGTTAAAAAGCTCGTAGTTGAATTTCAGGTTCGGCCGGGTGGTCTCACCTAATCGGGTGAGTACTACTCCCCAGTGCTGTGTGCGTCGTTTGCCTCCGGGCAGGCGATGTTCATGGTACTGTGGTTTGGTCGGACCTCACCTTCCTAGACTGCCGGTGTGCCCTTTGCTGGGTGTGCCGTGTCACGTCTTGGACGTTTACCTTGAAAAAATTAGAGTGTTCAAAGCAGGCATTTTCGCCTGAATATATTAGCATGGAATAATGAAATAGGACCACGGTCCTACTTTGTTGGTTTGGTAGGACTGAGGTAATGATTAATAGGGACAGTTGGGGGCATCCGTATTTAATTGTCAG…
Borikenia urbinana	ITS	EUK0330862	S003	soil	Madagascar	Manangotry	24.745	46.852	forest: subtropical broadleaf forest biome	Uapaca;	Leho Tedersoo	CTACTACCGATTGAATGGCTTAGTGAGGCCTCCGGATCTGCGGTCCACATGTTGGCAACAACGAGTGGTTGCTGCGGAGAAGCTGGTCAAACTTGGTCATTTAGAGGAAGTAAAAGTCGTAACAAGGTTTCCGTAGGTGAACCTGCGGAAGGATCATTAAAAATTGTTCCAAACTACCGCTTAACCCTTCTTCAAGGTTTAAGCGGTAGCTTTCTCAACCCTTGTGAATTGTATGCTGTGTAAATCTCTTGATTGGTCTTGGGTAATTTCTTGCTGCGGTGTGTTATCACACAACACGGTAAAGAGACCAAGATCGCTAGAGATTTTATTCTAAACTCCACTAAATTATAATTGGGTTTTTAAATGATTTGTAAAAGTACACAACTTTCAACAATGGAT…
Borikenia urbinana	ITS	EUK0330869	S048	soil	Puerto Rico	El Yunque	18.3167	65.8167	forest: tropical broadleaf forest biome	Coccoloba pyrofolia;	Urmas Kõljalg	CTACTACCGATTGAATGGCTTAGTGAGGCCTCCGGATCTGCGGTCCACATGTTGGCAACAACGAGTGGTTGCTGCGGAGAAGCTGGTCAAACTTGGTCATTTAGAGGAAGTAAAAGTCGTAACAAGGTTTCCGTAGGTGAACCTGCGGAAGGATCATTAAAAATTGTTCCAAACTACCGCTTAACCCTTCAAGGTTTAAGGCGGTAGCTTTCTCAACCCTTGTGAATTGTATGCTGTGTAAATCTCTTGATTGGTCTTGGGTAGTTTCTTGCTGCGGTGTGTTATCACACAACACGGTAAAGAGACCAAGATCACTAGAGATTTTATTCTAAACTCCACTAAATTATAATTGGGTTTTTAAATGATTTGTAAAAGTACACAACTTTCAACAATGGATCT…
Borikenia urbinana	ITS	EUK0330864	S1026	soil	Reunion	Matouta	21.3522	55.7059	forest: tropical broadleaf forest biome	unknown	Elisabeth Rähn,Kaarel Sammet	CTACTACCGATTGAATGGCTTAGTGAGGCCTCCGGATCTGCGGTCCACATGTTGGCAACAACGAGTGGTTGCTGCGGAGAAGCTGGTCAAACTTGGTCATTTAGAGGAAGTAAAAGTCGTAACAAGGTTTCCGTAGGTGAACCTGCGGAAGGATCATTAAAAATTGTTCCAAACTACCGCTTTAACCCTTCAAGGTTTAAGCGGTAGCTTTCTCAACCCTTGTGAATTGTATGCTGTGTAAATCTCTTGATTGGTCTTGGGTAGTTTCTTGCTGCGGTGTGTTATCACACAACACGGTAAAGAGACCAAGATCGCTAGAGATTTTATTCTAAACTCCACTAAATTATAATTGGGTTTTTAAATGATTTGTAAAAGTACACAACTTTCAACAATGGATCT…
Borikenia urbinana	ITS	EUK0330865	S1225	soil	Colombia	Ayapel:El Cedro	8.27825	75.1257	grassland: tropical grassland biome	unknown	Linda Hansson	CTACTACCGATTGAATGGCTTAGTGAGGCCTCCGGATCTGCGGTCCACATGTTGGCAACAACGAGTGGTTGCTGCGGAGAAGCTGGTCAAACTTGGTCATTTAGAGGAAGTAAAAGTCGTAACAAGGTTTCCGTAGGTGAACCTGCGGAAGGATCATTAAAAATTGTTCCAAACTACCGCTTTTAAACCCTTCTTCAAGGTTTAAGCGGTAGCTTTCTCAACCCTTGTGAATTGTATGCTGTGTAAATCTCTTGATTGGTCTTGGGTAGTTTCTTGCTGCGGTGTGTTATCACACAACACGGTAAAGAGACCAAGATCACTAGAGATTTTATTCTAAACTCCACTAAATTATAATTGGGTTTTTAAATGATTTGTAAAAGTACACAACTTTCAACAATG…
Borikenia urbinana	ITS	EUK0330863	S1227	soil	Colombia	Ayapel:Las Delicias	8.27158	75.1998	forest: tropical broadleaf forest biome	Eucalyptus	Linda Hansson	CTACTACCGATTGAATGGCTTAGTGAGGCCTCCAGATCTGCGGTCCACATGTTGGCAACAACGAGTGGTTGCTGCGGAGAAGCTGGTCAAACTTGGTCATTTAGAGGAAGTAAAAGTCGTAACAAGGTTTCCGTAGGTGAACCTGCGGAAGGATCATTAAAAATTGTTCCAAACTACCGCTTAAACCCTTCAAGGTTTAAGCGGTAGCTTTCTCAACCCTTGTGAATTGTATGCTGTGTAAATCTCTTGATTGGTCTTGGGTAGTTTCTTGCTGCGGTGTGTTATCACACAACACGGTAAAGAGACCAAGATCACTAGAGATTTTATTCTAAACTCCACTAAATTATAATTGGGTTTTTAAATGATTTGTAAAAGTACACAACTTTCAACAATGGATCT…
Borikenia urbinana	ITS	EUK0330866	S1227	soil	Colombia	Ayapel:Las Delicias	8.27158	75.1998	forest: tropical broadleaf forest biome	Eucalyptus	Linda Hansson	CTACTACCGATTGAATGGCTTAGTGAGGCCTCCGGATCTGCGGTCCACATGTTGGCAACAACGAGTGGTTGCTGCGGAGAAGCTGGTCAAACTTGGTCATTTAGAGGAAGTAAAAGTCGTAACAAGGTTTCCGTAGGTGAACCTGCGGAAGGATCATTAAAAATTGTTCCAAACTACCGCTTAAACCCTTCAAGGTTTAAGCGGTAGCTTTCTCAACCCTTGTGAATTGTATGCTGTGTAAATCTCTTGATTGGTCTTGGGTAGTTTCTTGCTGCGGTGTGTTATCACACAACACGGTAAAGAGACCAAGATCACTAGAGATTTTATTCTAAACTCCACTAAATTATAATTGGGTTTTTAAATGATTTGTAAAAGTACACAACTTTCAACAATGGATCT…
Borikenia urbinana	ITS	EUK0330871	S1267	soil	Thailand	Khong Ngam	20.2433	100.098	forest: tropical broadleaf forest biome	Albizia;Fagaceae	Erandi Yasanthika	CTACTACCGATTGAATGGCTTAGTGAGGCCTCCGGATCTGCGGTCCACATGTTGGCAACAACGAGTGGTTGCTGCGGAGAAGCTGGTCAAACTTGGTCATTTAGAGGAAGTAAAAGTCGTAACAAGGTTTCCGTAGGTGAACCTGCGGAAGGATCATTAAAAATTGTTCCAAACTACCGCTTAACCCTTCTTCAAGGTTTAAGCGGTAGCTTTCTCAACCCTTGTGAATTGTATGCTGTGTAAATCTCTTGATTGGTCTTGGGTAGTTTCTTGCTGCGGTGTGTTATCACACAACACGGTAAAGAGACCAAGATCGCTAGAGATTTTATTCTAAACTCCACTAAATTATAATTGGGTTTTTAAATGATTTGTAAAAGTACACAACTTTCAACAATGGAT…
Borikenia urbinana	ITS	065e594d024f9da5cc1ed805e5143d4b	GF02006526S	soil	China	Jiangxi Province, Xingangshan village, China	29.127	117.909	planted forest	unknown	unknown	TTACCCACTCACCGATAATTTTTTTGGTGGACTTGGTCGTTCAGTGTGAGTGCGCTACGTTGTGTACACACACGTGCCATAGACTGTCGGCCGAAATTGAAAGGATTTCATTCCCGACCACGCGTTCATCCTGGTGAGTTACGCGCACGGCAGCATGTTCACCTCTTAAGGATAAGCAAAATGTGGTTTTTGGGAGCCTAATACGTATTTCTTGACTGGGGCGCGCTAAGCGTGCGTCGGCAAGGAATACACTCGTAGC
Borikeniaceae	SSU-ITS-LSU	EUK1189255	G5039	soil	British Virgin Islands	Mt. Sage	18.4047	64.6605	forest: tropical broadleaf forest biome	unknown	Leho Tedersoo	TCCAATAGCGTATATTAAAGTTGTTGCAGTTAAAAAGCTCGTAGTTGAAGTTCAGACTCGGCCTTGTGGTCCGATCAGTCGATCGGTACTGCAACCCAACCTCGTTGAGGAAGGGGGAGGTCGAGGCTCAGTATCCTAGGCGCCCTGAGTGTCCTTTATTGGATGCACAGGTGGGCCTTGGACGGTTACCTTGAAAAAATTAGAGTGTTCAAAGCAGGCATTCTCGCCTGAATAGATTAGCATGGAATAACGAAATAGGACCACGGTTCTACTTGTTGGTTTGTAGGACAGAGGTAATGATTAATAGGGACAGATGGGGGCATCCGTATTTAATTGTCAGAGGTGAAATTCTTGGATCTATTAAAGACGAACGGCAGCGAAAGCATTTGCCAAGTATGT…
Borikeniaceae	ITS	EUK0327058	S1225	soil	Colombia	Ayapel:El Cedro	8.27825	75.1257	grassland: tropical grassland biome	unknown	Linda Hansson	CTACTACCGATTGAATGGCTTAGTGAGGCGTTCGGATGCGTTAGATTTGGATTGGTGACGATTTGAGTTTGATGCAGAAGTTCGACAAACTTGGACATTTAGAGGAAGTAAAAGTCGTAACAAGGTTTCCGTAGGTGAACCTGCGGAAGGATCATTAAAGGAAGAGTTTTTTAAACTCTTTTTAACACATGTGAAAAGTAGAGAGTAGATAAATTTCCATTTTGAGTGTGAGAGTATGTACTTGGAATGCTCGGAATGGAAAGTTTTTTAAATGATATGATAAACACTTGGAAAAGAATAAAAGATATAGAATTAATAATAAAAAGAGATACAACTTTCAACAATGGATCTCTTGGCTCTTGCATCGATGGAGAACGCAGCGAAATGCGATAAGTAACG…
Borikeniaceae	ITS	EUK0327059	S1225	soil	Colombia	Ayapel:El Cedro	8.27825	75.1257	grassland: tropical grassland biome	unknown	Linda Hansson	CTACTACCGATTGAATGGCTTAGTGAGGCGTTCGGATGCGTTAGATTTGGATTGGTGACGATTTGAGTTTGATGCAGAAGTTCGACAAACTTGGACATTTAGAGGAAGTAAAAGTCGTAACAAGGTTTCCGTAGGTGAACCTGCGGAAGGATCATTAAAGGAAGAGTTTTTTAAACTCTTTTTAACACATGTGAAAAGTAGAGAGTAGATAAATTTCCATTTTGAGTGTGAGAGTATGTACTTGGAATGCTCGGAATGGAAAGTTTTTTAAATGATATGATAAACACTTGGAAAAGAATAAAAGATATAGAATTAATAATAAAAAGAGATACAACTTTCAACAATGGATCTCTTGGCTCTTGCATCGATGAAGAACGCAGCGAAATGCGATAAGTAACG…
Borikeniaceae	ITS	EUK0327060	S1225	soil	Colombia	Ayapel:El Cedro	8.27825	75.1257	grassland: tropical grassland biome	unknown	Linda Hansson	CTACTACCGATTGAATGGCTTAGTGAGGCGTTCGGATGCGTTAGATTTGGATTGGTGACGATTTGAGTTTGATGCAGAAGTTCGACAAACTTGGACATTTAGAGGAAGTAAAAGTCGTAACAAGGTTTCCGTAGGTGAACCTGCGGAAGGATCATTAAAGGAAGAGTTTTTTAAACTCTTTTTAACACATGTGAAAAGTAGAGAGTAGATAAATTTCCATTTTGAGTGTGAGAGTATGTACTTGGAATGCTCGGAATGGAAAGTTTTTTAAATGATATGATAAACACTTGGAAAAGAATAAAAGATATAGAATTAATAATAAAAAGAGATACAACTTTCAACAATGGATCTCTTGGCTCTTGCATCGATGAAGAACGCAGCGAAATGCGATAAGTAACG…
Borikeniaceae	ITS	EUK0473995	S1225	soil	Colombia	Ayapel:El Cedro	8.27825	75.1257	grassland: tropical grassland biome	unknown	Linda Hansson	GTACACACCGCCCGTCGCTACTACCGATTGAATGGCTTAGTGAGGCGTTCGGATGCGTTAGATTTGGATTGGTGACGATTTGAGTTTGATGCAGAAGTTCGACAAACTTGGACATTTAGAGGAAGTAAAAGTCGTAACAAGGTTTCCGTAGGTGAACCTGCGGAAGGATCATTAAAGGAAGAGTTTTTTAAACTCTTTTTAACACATGTGAAAAGTAGAGAGTAGATAAATTTCCATTTTGAGTGTGAGAGTATGTACTTGGAATGCTCGGAATGGAAAGTTTTTTAAATGATATGATAAACACTTGGAAAAGAATAAAAGATATAGAATTAATAATAAAAAGAGATACAACTTTCAACAATGGATCTCTTGGCTCTTGCATCGATGGAGAACGCAGCG…
Borikeniaceae	ITS	EUK0519200	CEy	soil	Colombia	Colombia: Leticia	4.0383	69.9956	forest: tropical broadleaf forest biome	unknown	Martin Zobel team	CTACTACCGATTGAATGGCTTAGTGAGACGTTCGGATGGGTTGAGCTTTTGTTGGCGACGACGAGAGCACGATGCAGAAGTTCGTCAAACTTGGACATTTAGAGGAAGTAAAAGTCGTAACAAGGTTTCCGTAGGTGAACCTGCGGAAGGATCATTAGAGAAGAAGGGAGTAATATCCTTTTTTTTAACACATGTGAACGAAGGACAGATATATTCTCCATTCATGGATATATGGGTGGACATTCATGGATATATGGGTGGACATTCATGGATATATGGGTGGACATTCATGATATGGATGGAGAAAGTTATAAACACAAATTTTAGAGATTTTAACATTTAACACTAAAAAACAGCACAACTTTCAACAATGGATCTCTTGGCTCTTGCATCGATGAA…
Borikeniaceae	ITS	EUK0519201	S1225	soil	Colombia	Ayapel:El Cedro	8.27825	75.1257	grassland: tropical grassland biome	unknown	Linda Hansson	CTACTACCGATTGAATGGCTTAGTGAGGCGTTCGGATGCGTTAGATTTGGATTGGTGACGATTTGAGTTTGATGCAGAAGTTCGACAAACTTGGACATTTAGAGGAAGTAAAAGTCGTAACAAGGTTTCCGTAGGTGAACCTGCGGAAGGATCATTAAAGGAAGAGTTTTTTAAACTCTTTTTAACACATGTGAAAAGTAGAGAGTAGATAAATTTCCATTTTGAGTGTGAGAGTATGTACTTGGAATGCTCGGAATGGAAAGTTTTTTAAATGATATGATAAACACTTGGAAAAGAATAAAAGATATAGAATTAATAATAAAAAGAGATACAACTTTCAACAATGGATCTCTTGGCTCTTGCATCGATGGAGAACGCAGCGAAATGCGATAAGTAACG…
Borikeniaceae	ITS	EUK0519203	PNx	soil	Colombia	Colombia: Puerto Narino	3.7739	70.3636	forest: tropical broadleaf forest biome	unknown	Martin Zobel team	CTACTACCGATTGAATGGCTTAGTGAGGCGTTCGGATGCGTTAGATTTGGATTGGTGACGATTTGAGTTTGATGCAGAAGTTCGACAAACTTGGACATTTAGAGGAAGTAAAAGTCGTAACAAGGTTTCCGTAGGTGAACCTGCGGAAGGATCATTAAAGGAAGAGTTTATTAAACTCTTTTTAACACATGTGAAAAGTAGAGAGTAGATAATTTTCCATTTTGAGTATGTACTCGGAATGGAGAGTTTTTAAAAACACTTGGAAAAGAACAAAAGATATATAATTAATAATAAAAAGAGAAACAACTTTCAACAATGGGTCTCTTGGCTCTTGCATCAATGAAGAACGCAGCGAAATGCGATAAGTAACGTGAATTGCAGAAATTGTGGAACGTCGAA…
Borikeniaceae	SSU-ITS-LSU	EUK1189256	G5043	soil	Dominica	Bellevue Chopin	15.2567	61.3428	forest: tropical broadleaf forest biome	unknown	Leho Tedersoo	tccaatagcgtatattaaagttgttgcagctaaaaagctcgtagctgaagttcagactcggccttgtggagcgatcagtcggtcggtactgcaacccaatcacattttgtggagggggaaggtcgaggctaatatcctaggcggtcttcgtatcctttgttggatgggcagacaggccttggacggttaccttgaaaaaattagagtgttcaaagcaggcattctcgcgtgaatagattagcatggaataacaaaataggaccagggttctacttgttggtttgtaggacttgggtaatgattaatagggacagatgggggcatccgtatttagttgtcagaggtgaaattcttggatctattaaagacgaatgacagcgaaagcatttgccaagtatg…
Borikeniaceae	ITS	EUK0327061	MX36	soil	Mexico	Veracruz:Alseseca	19.849	97.2245	forest: tropical coniferous forest biome	Pinus chiapensis;	Roberto GaribajOriel	CTACTACCGATTGAATGGCTTAGTGAGGCGTTCGGATGGGTTGTGGTTGAGTTGGCGACGACATGACCACGATACAGAAGTTCGACAAACTTGGACATTTAGAGGAAGTAAAAGTCGTAACAAGGTTTCCGTAGGTGAACCTGCGGAAGGATCATTAAAGAAAAGGAGAAGGAACTCCTTAAACACACATGTGAACAATGGAGAGTAATTTATTTCTCCATTCATTAATATGGATGGAGAAAGTTTGAATGATAAAGCCATTAAAGAGAGAGACACATAAAAAAAAAGGATTAAAATCACAACTTTCAACAATGGATCTCTTGGCTCTTGCATCGATGAAGAACGCAGCGAAATGCGATAAGTAAGGTGAATTGCAGAAATTGTGGATCGTCGAATGTT…
Borikeniaceae	ITS	EUK0473994	MX36	soil	Mexico	Veracruz:Alseseca	19.849	97.2245	forest: tropical coniferous forest biome	Pinus chiapensis;	Roberto GaribajOriel	GTACCACCGCCCGTCGCTACTACCGATTGAATGGCTTAGTGAGGCGTTCGGATGGGTTGTGGTTGAGTTGGCGACGACATGACCACGATACAGAAGTTCGACAAACTTGGACATTTAGAGGAAGTAAAAGTCGTAACAAGGTTTCCGTAGGTGAACCTGCGGAAGGATCATTAAAGAAAAGGAGAAGGAACTCCTTAAACACACATGTGAACAATGGAGAGTAATTTATTTCTCCATTCATTAATATGGATGGAGAAAGTTTGAATGATAAAGCCATTAAAGAGAGAGACACATAAAAAAAAAGGATTAAAATCACAACTTTCAACAATGGATCTCTTGGCTCTTGCATCGATGAAGAACGCAGCGAAATGCGATAAGTAAGGTGAATTGCAGAAATTG…
Borikeniaceae	ITS	EUK0519199	MX36	soil	Mexico	Veracruz:Alseseca	19.849	97.2245	forest: tropical coniferous forest biome	Pinus chiapensis;	Roberto GaribajOriel	CTACTACCGATTGAATGGCTTAGTGAGGCGTTCGGATGGGTTGTGGTTGAGTTGGCGACGACATGACCACGATACAGAAGTTCGACAAACTTGGACATTTAGAGGAAGTAAAAGTCGTAACAAGGTTTCCGTAGGTGAACCTGCGGAAGGATCATTAAAGAAAAGGAGAAGGAACTCCTTAAACACACATGTGAACAATGGAGAGTAATTTATTTCTCCATTCATTAATATGGATGGAGAAAGTTTGAATGATAAAGCCATTAAAGAGAGAGACACATAAAAAAAAAGGATTAAAATCACAACTTTCAACAATGGATCTCTTGGCTCTTGCATCGATGAAGAACGCAGCGAAATGCGATAAGTAAGGTGAATTGCAGAAATTGTGGATCGTCGAATGTT…
Borikeniaceae	SSU-ITS-LSU	EUK1189258	S048	soil	Puerto Rico	El Yunque	18.3167	65.8167	forest: tropical broadleaf forest biome	Coccoloba pyrofolia;	Urmas Kõljalg	tccaatagcgtatattaaagttgttgcagttaaaaagcccgtagttgaagttcagactcggccttgtggtccgaccggctggtcggtactgcaaccggtgctcatggaggacagggaaggtcgaggctaatatccgaggcggtctttgtattctttgttggatgcacagacaggcgttggacggttaccttgaaaaaattagagtgttcaaagcaagcattttcgcgagaatagattagcatggaataacaaaataggaccagggttctactcgttggtttgtaggacttgggtaatgattaatagggacagatgggggcatccgtatttaattgtcagaggtgaaattcttggatctattaaagacgaacgacagcgaaagcatttgccaagtatgtc…
Borikeniales	ITS	EUK0330860	Camila36	soil	Brazil	Cuieras	2.566	60.3207	forest: tropical broadleaf forest biome	unknown	Camila Duarte	CTACTACCGATTGAATGGCTTAGTGAGGCTTTCGGATTTACCACCTTTGGGATGGTAGAAAAGTTAGTCAAACTTGGTCATTTAGAGGAAGTAAAAGTCGTAACAAGGTTTCCGTAGGTGAACCTGCGGAAGGATCATTAATAATTTTAGGCCGAAAGGCTTTTAAGTCATGTGCATTGTTTTTAACAAAGTGGTACTATTAGTTTATAAAGAGTACCAGCCAATATTATTGATACAAATATCTGATTTTTTAGTATAAAAAAAATCACAACTTTCAACAATGGATCTCTAGGCTCTTGCATCGATGAAGAACGCAGTGAAATGCGATAAATAATGTGAATTGCAGACTGTGAATCATTGAGTCTTTGAACGCAAATTGCACCTTTTGGTATTCCGAAA…
Borikeniales	SSU-ITS-LSU	EUK1189257	G5044	soil	Dominica	Pont Casse	15.375	61.3401	forest: tropical broadleaf forest biome	unknown	Leho Tedersoo	TCCAATAGCGTATATTAAAGTTGTTGCAGTTAAAAAGCTCGTAGTTGAATTTTGAGCACTACCACGTGGACTACCGTAAGGTAGGCACTGCGTAGGTAGGCTTTACCATTCTGGCTAGGCGTGATGCGCTTTACTGTGTGTTACGTTCTGGGTAGGACTTTTACTGTGAAAAAATTAGAGTGCTCAAGGCAGGCAAATCGCCTGAATATATTAGCATGGAATAATGAAATAGGACCGTGGTTCTATTTTGTTGGTTTGATAGAACTAAGGTAATGATTAATAGGGATTGTTGGGGGCATTCGTATTTAATTGTCAGAGGTGAAATTCTTGGATTTATTAAAGACGAACTTTTGCGAAAGCATTTGCCAAAGATGTTTTCATTAATCAAGAACGAAAGTT…
Borikeniales	ITS	EUK0330856	G5044	soil	Dominica	Pont Casse	15.375	61.3401	forest: tropical broadleaf forest biome	unknown	Leho Tedersoo	CTACTACCGATTGAATGGCTTAGTGAGGCTTTCGGATTTACCACCTTTGGGATGGTAGAAAAGTTAGTCAAACTTGGTCATTTAGAGGAAGTAAAAGTCGTAACAAGGTTTCCGTAGGTGAACCTGCGGAAGGATCATTAATAATTTTAAGCCGAAAGGCTTTCAAGTCATGTGCATTGTTTTTAACAAAGTGGTACTAATTAAGTTTAAAGAGTGTACCAGCCAATATTATTGATACAAATATCTGATTTTTTAGTATAAAAAAAATCACAACTTTCAACAATGGATCTCTAGGCTCTTGCATCGATGAAGAACGCAGTGAAATGCGATAAATAATGTGAATTGCAGACTGTGAATCATTGAGTCTTTGAACGCAAATTGCACCTTTTGGTATTCCGA…
Borikeniales	ITS	EUK0332615	G5044	soil	Dominica	Pont Casse	15.375	61.3401	forest: tropical broadleaf forest biome	unknown	Leho Tedersoo	GTACACACCGCCCGTCGCTACTACCGATTGAATGGCTTAGTGAGGCTTTCGGATTTACCACCTTTGGGATGGTAGAAAAGTTAGTCAAACTTGGTCATTTAGAGGAAGTAAAAGTCGTAACAAGGTTTCCGTAGGTGAACCTGCGGAAGGATCATTAATAATTTTAAGCCGAAAGGCTTTCAAGTCATGTGCATTGTTTTTAACAAAGTGGTACTAATTAAGTTTAAAGAGTGTACCAGCCAATATTATTGATACAAATATCTGATTTTTTAGTATAAAAAAAATCACAACTTTCAACAATGGATCTCTAGGCTCTTGCATCGATGAAGAACGCAGTGAAATGCGATAAATAATGTGAATTGCAGACTGTGAATCATTGAGTCTTTGAACGCAAATTGC…
Borikeniales	ITS	EUK0530087	G5044	soil	Dominica	Pont Casse	15.375	61.3401	forest: tropical broadleaf forest biome	unknown	Leho Tedersoo	CTACTACCGATTGAATGGCTTAGTGAGGCTTTCGGATTTACCACCTTTGGGATGGTAGAAAAGTTAGTCAAACTTGGTCATTTAGAGGAAGTAAAAGTCGTAACAAGGTTTCCGTAGGTGAACCTGCGGAAGGATCATTAATAATTTTAAGCCGAAAGGCTTTCAAGTCATGTGCATTGTTTTTAACAAAGTGGTACTAATTAAGTTTAAAGAGTGTACCAGCCAATATTATTGATACAAATATCTGATTTTTTAGTATAAAAAAAATCACAACTTTCAACAATGGATCTCTAGGCTCTTGCATCGATGAAGAACGCAGTGAAATGCGATAAATAATGTGAATTGCAGACTGTGAATCATTGAGTCTTTGAACGCAAATTGCACCTTTTGGTATTCCGA…
Borikeniales	ITS	EUK0530089	G5045	soil	Dominica	Kalinago Barana Aute	15.5028	61.2582	forest: tropical broadleaf forest biome	Manilkara;Coccoloba uvifera	Leho Tedersoo	CTACTACCGATTGAATGGCTTAGTGAGGCTTTCGGATTTACCGCCTTTGGGATGGTAGAAAAGTTAGTCAAACTTGGTCATTTAGAGGAAGTAAAAGTCGTAACAAGGTTTCCGTAGGTGAACCTGCGGAAGGATCATTAATAAATTTAGGCCGAAAGGCTGTCGAGTCATGTGCATTGTTTTTTGTGAGTGGTACAATTAGCTTATATAATAATGTACCAATATTATTGATACAAATAATCTGATTATTTAAAGAAAAAAAATCACAACTTTCAACAATGGATCTCTAGGCTCTTGCATCGATGAAGAACGCAGTGAAATGCGATACATAATGTGAATTGCAGACTGTGAATCATTGAGTCTTTGAACGCAAATTGCACCTTTTGGTATTCCAAAAGG…
Borikeniales	ITS	EUK0330859	S251	soil	French Guiana	Roura	4.55358	52.2092	forest: tropical broadleaf forest biome	Fabaceae	Sergei Põlme	CTACTACCGATTGAATGGCTTAGTGAGGCTTTCGGATTTACCACCTTTGGGATGGTAGAAAAGTTAGTCAAACTTGGTCATTTAGAGGAAGTAAAAGTCGTAACAAGGTTTCCGTAGGTGAACCTGCGGAAGGATCATTAATAATTTTAGGCCGAAAGGCTTTTAAGTCATGTGCATTGTTTTTAACAAAGTGGTACTATTAGTTTATAAAGAGTACCAGCCAATATTATTGATACAAATATCTGATTTTTTAGTATAAAAAAAAATCACAACTTTCAACAATGGATCTCTAGGCTCTTGCATCGATGAAGAACGCAGTGAAATGCGATAAATAATGTGAATTGCAGACTGTGAATCATTGAGTCTTTGAACGCAAATTGCACCTTTTGGTATTCCGAA…
Borikeniales	ITS	EUK0332614	S251	soil	French Guiana	Roura	4.55358	52.2092	forest: tropical broadleaf forest biome	Fabaceae	Sergei Põlme	GTACACACCGCCCGTCGCTACTACCGATTGAATGGCTTAGTGAGGCTTTCGGATTTACCACCTTTGGGATGGTAGAAAAGTTAGTCAAACTTGGTCATTTAGAGGAAGTAAAAGTCGTAACAAGGTTTCCGTAGGTGAACCTGCGGAAGGATCATTAATAATTTTAGGCCGAAAGGCTTTTAAGTCATGTGCATTGTTTTTAACAAAGTGGTACTATTAGTTTATAAAGAGTACCAGCCAATATTATTGATACAAATATCTGATTTTTTAGTATAAAAAAAAATCACAACTTTCAACAATGGATCTCTAGGCTCTTGCATCGATGAAGAACGCAGTGAAATGCGATAAATAATGTGAATTGCAGACTGTGAATCATTGAGTCTTTGAACGCAAATTGCA…
Borikeniales	ITS	EUK0530088	S251	soil	French Guiana	Roura	4.55358	52.2092	forest: tropical broadleaf forest biome	Fabaceae	Sergei Põlme	CTACTACCGATTGAATGGCTTAGTGAGGCTTTCGGATTTACCACCTTTGGGATGGTAGAAAAGTTAGTCAAACTTGGTCATTTAGAGGAAGTAAAAGTCGTAACAAGGTTTCCGTAGGTGAACCTGCGGAAGGATCATTAATAATTTTAGGCCGAAAGGCTTTTAAGTCATGTGCATTGTTTTTAACAAAGTGGTACTATTAGTTTATAAAGAGTACCAGCCAATATTATTGATACAAATATCTGATTTTTTAGTATAAAAAAAAATCACAACTTTCAACAATGGATCTCTAGGCTCTTGCATCGATGAAGAACGCAGTGAAATGCGATAAATAATGTGAATTGCAGACTGTGAATCATTGAGTCTTTGAACGCAAATTGCACCTTTTGGTATTCCGAA…
Borikeniales	ITS	EUK0330857	JYK042	soil	Liberia	Barclayville	4.67769	8.123	forest: tropical broadleaf forest biome	Acacia;Afzelia	John Kupagme	CTACTACCGATTGAATGGCTTAGTGAGGCTTTCGGATTTACCGCCTTTGGGATGGTAGAAAAGTTAGTCAAACTTGGTCATTTAGAGGAAGTAAAAGTCGTAACAAGGTTTCCGTAGGTGAACCTGCGGAAGGATCATTAATGAATTTAAGCCGAAAGGCTTTCAAGTCATGTGCATTGTTTTTTGTGAGTGGTACGATTGGTTTATATAATGTACCAATATTATTGATACAAATAATCTGATTATTTAAAGAAAAAAAATCACAACTTTCAACAATGGATCTCTAGGCTCTTGCATCGATGAAGAACGCAGTGAAATGCGATACATAATGTGAATTGCAGACTGTGAATCATTGAGTCTTTGAACGCAAATTGCACCTTTTGGTATTCCAAAAGGTAT…
Borikeniales	ITS	EUK0530091	G2669	soil	Papua New Guinea	Kamiali	7.30364	147.132	forest: tropical broadleaf forest biome	Hopea;	Leho Tedersoo,Sergei Põlme	CTACTACCGATTGAATGGCTTAGTGAGGCTTTCGGATTTATCACCTTTTGGGATGGTAGAAAAGTTAGTCAAACTTGGTCATTTAGAGGAAGTAAAAGTCGTAACAAGGTTTCCGTAGGTGAACCTGCGGAAGGATCATTAATAATTTTGGGCCGAAAGGCTTTCAAGTCATGTGCATTGTTTTTTTTTTTAACAAATGGTACCACTAGTTTTTTTTATAGTGTGTTAAATAAGGGGAAAAAAAAAGGGTACCAATATTTATTGATTCAAAATAACTGATTTTTAATATTAAAAGAAAATCACAACTTTCAACAATGGATCTCTAGGCTCTTGCATCGATGAAGAACGCAGTGAAATGCGATACATAATGTGAATTGCAGACTGTGAATCATTGAGTCT…
Borikeniales	ITS	EUK1105319	PuertoRico	soil	Puerto Rico	El Yunque	18.29	65.78	forest: tropical broadleaf forest biome	unknown	Hector Urbina	CAGCCGCGGTAATTCCAGCTCCAATAGCGTATATTAAAGTTGTTGCAGTTAAAAAGCTCGTAGTTGAACTTTGAGCACTACCACGTGGACTACCGTAAGGTAAGCACTGCGTAGGTAGGCTTTACCATTCTGGCTAGGCGTGATGCGCTTTACTGTGTGTTGCGTTCTGGGCAGGACTTTTACTGTGAAAAAATTAGAGTGCTCAAGGCAGGCAAGTCGCCTGAATATATTAGCATGGAATAATAAAATAGGACCGTGGTTCTATTTTGTTGGTTTGATAGAACCAAGGTAATGATTAATAGGGATTGTTGGGGGCATTCGTATTTAATTGTCAGAGGTGAAATTCTTGGATTTATTAAAGACGAACTTTTGCGAAAGCATTTGCCAAGGATGTTTTCA…
Borikeniales	ITS	EUK0530093	S883	soil	Russia	Ugolnoi kopi	64.7052	177.86	tundra biome	Betula nana;Salix;Dryas;	Indrek Hiiesalu	CTACTACCGATTGAATGGCTTAGTGAGGCTTTCGGATTTACCGCCTTTAGGATGGTAGAAAAGTTAGTCAAACTTGGTCATTTAGAGGAAGTAAAAGTCGTAACAAGGTTTCCGTAGGTGAACCTGCGGAAGGATCATTAATAAATTTAAGCCGAAAGGCTTTCGAGTCATGTGCATTGTTTTTTGTGAGTGGTACAATTGGTTTATATAATGTACCAATATTATTGATACAAATAATCTGATTATTTAAAGAAAAAAATCACAACTTTCAACAATGGATCTCTAGGCTCTTGCATCGATGAAGAACGCAGTGAAATGCGATACATAATGTGAATTGCAGACTGTGAATCATTGAGTCTTTGAACGCAAATTGCACCTTTTGGTATTCCAAAAGGTATG…
Borikeniales	ITS	EUK0330858	S1069	soil	Seychelles	Anse Major	4.6217	55.3913	forest: tropical broadleaf forest biome	unknown	Urmas Kõljalg	CTACTACCGATTGAATGGCTTAGTGAGGCTTTCGGATTTACCGCCTTTGGGATGGTAGAAAAGTTAGTCAAACTTGGTCATTTAGAGGAAGTAAAAGTCGTAACAAGGTTTCCGTAGGTGAACCTGCGGAAGGATCATTAATGAATTTAAGCCGAAAGGCTTTCAAGTCATGTGCATTGTTTTTTGTGAGTGGTACGATTGGTTTATATAATGTACCAATATTATTGATACAAATAATCTGATTATTTAAAGAAAAAAAAATCACAACTTTCAACAATGGATCTCTAGGCTCTTGCATCGATGAAGAACGCAGTGAAATGCGATACATAATGTGAATTGCAGACTGTGAATCATTGAGTCTTTGAACGCAAATTGCACCTTTTGGTATTCCAAAAGGTA…
Borikeniales	ITS	EUK0332613	S1069	soil	Seychelles	Anse Major	4.6217	55.3913	forest: tropical broadleaf forest biome	unknown	Urmas Kõljalg	GTACACACCGCCCGTCGCTACTACCGATTGAATGGCTTAGTGAGGCTTTCGGATTTACCGCCTTTGGGATGGTAGAAAAGTTAGTCAAACTTGGTCATTTAGAGGAAGTAAAAGTCGTAACAAGGTTTCCGTAGGTGAACCTGCGGAAGGATCATTAATGAATTTAAGCCGAAAGGCTTTCAAGTCATGTGCATTGTTTTTTGTGAGTGGTACGATTGGTTTATATAATGTACCAATATTATTGATACAAATAATCTGATTATTTAAAGAAAAAAAAATCACAACTTTCAACAATGGATCTCTAGGCTCTTGCATCGATGAAGAACGCAGTGAAATGCGATACATAATGTGAATTGCAGACTGTGAATCATTGAGTCTTTGAACGCAAATTGCACCTTT…
Borikeniales	ITS	EUK0519202	S1069	soil	Seychelles	Anse Major	4.6217	55.3913	forest: tropical broadleaf forest biome	unknown	Urmas Kõljalg	CTACTACCGATTGAATGGCTTAGTGAGGCTTCCAGATTCGTCGTCCTTTGAGATGATGGAGAAGCTAGTCAAACTTGGTCATTTAGAGGAAGTAAAAGTCGTAACAAGGTTTCCGTAGGTGAACCTGCGGAAGGATCATTAATGATTTAGGCCGAAAGGCTTTCAAGTCATGTGCACTGTTTAGTAAATGGTGCCGCTTGGTGCCAACATTTATTAATGCCTAATGCAAATGATTATTGTCTGATCTGTGCAAAAGAAATCACAACTTTCAACAATGGATCTCTAGGCTCTTGCATCGATGAAGGACGCAGTGAAATGCGATACATAATGTGAATTGCAGACTGTGAATCATTGAGTCTTTGAACGCAAATTGCGCCCTTTGGTATTCCAAAGAGCATG…
Borikeniales	ITS	EUK0530086	S1069	soil	Seychelles	Anse Major	4.6217	55.3913	forest: tropical broadleaf forest biome	unknown	Urmas Kõljalg	CTACTACCGATTGAATGGCTTAGTGAGGCTTTCGGATTTACCGCCTTTGGGATGGTAGAAAAGTTAGTCAAACTTGGTCATTTAGAGGAAGTAAAAGTCGTAACAAGGTTTCCGTAGGTGAACCTGCGGAAGGATCATTAATGAATTTAAGCCGAAAGGCTTTCAAGTCATGTGCATTGTTTTTTGTGAGTGGTACGATTGGTTTATATAATGTACCAATATTATTGATACAAATAATCTGATTATTTAAAGAAAAAAAAATCACAACTTTCAACAATGGATCTCTAGGCTCTTGCATCGATGAAGAACGCAGTGAAATGCGATACATAATGTGAATTGCAGACTGTGAATCATTGAGTCTTTGAACGCAAATTGCACCTTTTGGTATTCCAAAAGGTA…
Borikeniales	ITS	EUK0530092	S1069	soil	Seychelles	Anse Major	4.6217	55.3913	forest: tropical broadleaf forest biome	unknown	Urmas Kõljalg	CTACTACCGATTGAATGGCTTAGTGAGGCTTTCGGATTTATCACCTTTAGGATGGTAAAAAAGTTAGTCAAACTTGGTCATTTAGAGGAAGTAAAAGTCGTAACAAGGTTTCCGTAGGTGAACCTGCGGAAGGATCATTAATAATTTTGGGCCGAAAGGCTTTCAAGTCATGTGCATTGTTTTTTAACAAATGGTACCACTAGTTTTTATAGTGTGTAATTACGGGGGGAAAAAGGGTACCAATATTTATTGATTCAAAATAACTGATTTTTCAATTAAAAAAAAATCACAACTTTCAACAATGGATCTCTAGGCTCTTGCATCGATGAAGAACGCAGTGAAATGCGATACATAATGTGAATTGCAGACTGTGAATCATTGAGTCTTTGAACGCAAATT…
Borikeniomycetes	ITS	EUK0518644	G5829	soil	Estonia	Rõhu	58.3572	26.5238	anthropogenic: cropland biome	Prunus avium	Leho Tedersoo	CTACTACCGATTGAATGGCTTAGTGAGGCCTTTGGATTGTGTATGGGTGTCGAAAGATGCTTGTATGTGAGAAGCTGGTCAAACTTGGTCATTTAGAGGAAGTAAAAGTCGTAACAAGGTTTCCGTAGGTGAACCTGCGGAAGGATCATTAGCAAAGAAGTGAGAGGATATTCCATTGGGGCAGTGTCCCGTTAGGGGCAATGTCCACTACCCTTGTGAACAGATGGGACGTGCATTGTGCGCCCTGTATTTACGTATGTATTTGACTGATGGAATGAATGAATAAAAAAACAACTTTTAACAATGGATCTCTTGGTTCCTGCAACGATGAAGAACGCAGCGAAATGCGATAAGTAATGTGAATTGCAGCGTTACGTGAATCATTGAATCTTTGAACGC…
Borikeniomycetes	ITS	EUK0538577	W0766;w1	water	Spain	Catalonia:Llobina River	41.7708	2.26927	aquatic: freshwater river biome	unknown	Rebeca Arias del Real	CTACTACCGATTGAATGGCTTAGTGAGACCTTCGAATTGGTGACTGGTAAGCGCTTGCGTTTGCTTGTTGTCGAGAAGTTGTTCAAACTTGGTCATTTAGAGGAAGTAAAAGTCGTAACAAGGTTTCCGTAGGTGAACCTGCGGAAGGATCATTAACAATTAAACACCGAACACTTGGCCGAGTTGCGTGATTGACGCGAGTCTTTTGCGCGGGCTGCGGGTCGGGCGTTTACACACCTGTGAACCGTTTTTTTGGTCTCCGTGGAATCTCGCAAGAGTGCAAGCGGAGACAGGCAGTCTTGCGTGAGTGTTTTGTCGGCCGTGCCTAAAAACATGGTCGTCTTCCTCTGCGAGGCTGCCCCGTCCGACGCACAAAAAGCCTACCTTCCTCCTGTGTAA…
Borikeniomycetes	ITS	EUK0564707	W0244;w1	water	Italy	Vicolungo:Sesia River	45.4641	8.40306	aquatic: freshwater river biome	unknown	Francesca Marazzi	CTACTACCGATTGAATGGCTTAGTGAGACCTTCGGATTAGTGTTTAGTGAGTGCTTGCACTTGCTTGACGCAGAGAAGTTGGTCAAACTTGGTCATTTAGAGGAAGTAAAAGTCGTAACAAGGTTTCCGTAGGTGAACCTGCGGAAGGATCATTAACAATTTTTTACTTGGCTTTAGAAACCGACGCAAGTTGGAGACTAGGGTCATTTTACACACATGTGAACTGTACTACCGCTTCTGTCGTAATGTTAGTGTGGCAACATGTTGGCATGAAAGCAGAAGCAAGTCTTTGTTGGTTTAGTATGCGCAAGTGTGCTAGACTAGCTTTGACAACTTAACCTTCACCTTTGGTGATTTAATGTGAATAGTGTTGGAGTTTGGGATAATGCGGCAAAATAT…
Borikeniomycetes	ITS	EUK0601465	W0279;s1	sediment	Serbia	Backi Monostor:Lokva 1	45.8203	18.9599	aquatic: freshwater lake biome	unknown	Marija SmederevacLalic, Ivana Trbojevic, Dragana Predojevic	CTACTACCGATTGAATGGTTTAGTGAGACCTCTGGATTGGTGCAACTGTAGCAATACGGTAGTGCCAAGAAATTGGTCAAACTTGGTCATTTAGAGGAAGTAAAAGTCGTAACAAGGTTTCCGTAGGTGAACCTGCGGAAGGATCATTACTGGGGGATTATCTCAAAAATGTGAATTGTCTTCGCTGCTCATCACATGTTGATGGGATTGTTACGTGTAAAAAGGAAAAGAGGGCATTATCTACTGACAATGGATCCCTCAGGTCCCACTTCGATGAAGAACGCAGTCAAATGTGTTACTTAATATGACTTGCAGTCATTGAGAATCATCGATTTTTTGAATGCATATTGCACTACTCTTTGAGTGGTACATCACAGTCAGTGCTAACACCACTATATA…
Borikeniomycetes	ITS	EUK0538400	W1122;w1	water	Pakistan	Indus River	33.9958	72.605	aquatic: freshwater river biome	unknown	Hares Khan	CTACTACCGATTGAATGGCTTAGTGAGACCTTCGGATTGAGGCTAGAGGAGCAATCCGATAGCTTTGAGAAGTTGTTCAACTTGGTCATTTAGAGGAAGTAAAAGTCGTAACAAGGTTTCCGTAGGTGAACCTGCGGAAGGATCATTAACGATTGCTTACTTGGTTAGAGCTTGCTCTTTCCATTTTATACACCTGTGAACCGTTTTGTTTAGGTCTCCGCTGAATCGCAAGTGAAAGCGGACTCCAACCATTGCCTTTGTTTGTGGAAAGCAGACCTGGTAATGGCGTCTAACCCTCACCTTCTGGTGAATGAAATAAACAGCGTTTGGATTTGGGAATGCGGGAAATACAACTTATAACAATGGATCTCTAGGCTCTTGCATCGATGAAGAACGCAG…
Bourdotigloea	SSU-ITS-LSU	EUK1105208	PuertoRico	soil	Puerto Rico	El Yunque	18.29	-65.78	tropical broadleaf forest	unknown	Hector Urbina	CAGCCGCGGTAATTCCAGCTCCAATAGCGTATATTAAAGTTGCTGCCGTTAAAAAGCTCGTAGTCGAACTTCGGCCACTGTCCGCCGGTCCGCCTTTTTGGTGTGTACTGGTTTGGATGGTGGCTTACCTCTTGGTGAGGCTTCATGCCCTTAACTGGGTGTGGAGTTGAACCCGGACTTTTACTTTGAAGAAATCAGAGTGTTCAAAGCAGGCTTATGCCCGAATGTGTTAGCATGGAATAATAGAATAGGACGAGCGTTTCTATTTTGTTGGTTTCTAGGATCGCCGTAATGATTAATAGGGATAGTCGGGGGCATTCGTATTCAATTGCTAGAGGTGAAATTCTTGGATTTATTGAAGACGAACTACTGCGAAAGCATTTGCCAAGGATGTTTTCA…
Branch04	SSU-ITS-LSU	EUK1107655	Tibet	soil	China	Langduo	29.4	94.4	unknown	unknown	unknown	agccgcggtaattccagctccaatagcgtatattaaagttgttgcagttaaaaagctcgtagttgaattttgggactggttggctggtccgcctaacggcgtgtactggctctggccggtcctttccttctggagaaccgtcatgtccttcactgggtgtggcggggaaccaggacttttaccttgaaaaaattagagtgttcaaagcaggcttatgctcgaatacattagcatggaataatagaataggacgtgtggttctattttgttggtttctaggatcaccgtaatgattaatagggatagttgggggcattagtattcaattgctagaggtgaaattcttggatttattgaagactaactactgcgaaagcatttgccaaggatgttttcatt…
Bryolpidiomycetes	SSU-ITS-LSU	EUK1186288	S949	soil	Russia	Altai:Mt. Mayak	51.0443	82.9694	subpolar coniferous forest	Pinus sibirica;Abies sibirica	Davydov	TCCAATAGCGTATATTAAAGTTGCTGCAGTTAAAAAGCTCGTAGTTGAATTTCGGGCTCGGTCGGGTGGTCTGCCGCAAGGTATGCACTGGTCCGACCGGGCCTTTCCTTCTGGGGAGCCGTCATGTCCTTCAGTGGGCGTGGCGGGGACCCAGGACGTTTACTTTGAAAAAATTAGAGTGTTTAAAGCAGGCTTATGCTTGAATACATTAGCATGGAATAATAGAATAGGACTTTGGTTCTATTTTGTTGGTTTCTAGGACCGAAGTAATGATTAATAGGGACAGTTGGGGGCATTAGTATTTAATTGTCAGAGGTGAAATTCTTGGATTTATGAAAGACTAACTTCTGCGAAAGCATTTGCCAAGGATGTTTTCATTAATCAAGAACGAAAGTTAGG…
Bryolpidiomycetes	SSU-ITS-LSU	EUK1186289	S949	soil	Russia	Altai:Mt. Mayak	51.0443	82.9694	subpolar coniferous forest	Pinus sibirica;Abies sibirica	Davydov	TCCAATAGCGTATATTAAAGTTGCTGCAGTTAAAAAGCTCGTAGTTGAATTTCGGGCTCGGTCGGGTGGTCTGCCGCAAGGTATGCACTGGTCCGACCGGGCCTTTCCTTCTGGGGAGCCGTCATGTCCTTCAGTGGGCGTGGCGGGGACCCAGGACGTTTACTTTGAAAAAATTAGAGTGTTTAAAGCAGGCTTATGCTTGAATACATTAGCATGGAATAATAGAATAGGACTTTGGTTCTATTTTGTTGGTTTCTAGGACCGAAGTAATGATTAATAGGGACAGTTGGGGGCATTAGTATTTAATTGTCAGAGGTGAAATTCTTGGATTTATGAAAGACTAACTTCTGCGAAAGCATTTGCCAAGGATGTTTTCATTAATCAAGAACGAAAGTTAGG…
Bryolpidium	ITS	EUK0332277	S827	soil	Tanzania	Ngorongoro	-3.0753	35.3552	tropical grassland	Ageratum	Mohammad Bahram	CTACTACCGATTGAATGGCTTAGTGAGGCTCTCGGATTGACGATCAATGGCTGGCAACAGCCGTTTGATTGTCGAGAAGTTATCCAAACTTGGTCATTTAGAGGAAGTAAAAGTCGTAACAAGGTTTCCGTAGGTGAACCTGCGGAAGGATCATTATAAATGCATCCGCTTGATTTTTTATGACCGTGACGTCCTTCCAAACGATGTTTCCCTCGCCGGCCTCGGCCGAGAGGGAAGATCCCACATGTGAAAACACGTAAAGAAGTTCAATAAAATTTATGTAATAATCTTACACAACTTTCGACAACGGATCTCTTGGCTCTCGCATCGATGAAGAACGCAGCGAAATGCGATAAGTAATGTGAATTGCAGAATTCAGTGAATCATCGAATCTTTGAA…
Bryolpidium	ITS	EUK0534695	S376	soil	Turkey	Yukan-Gökdere	37.725	30.82	temperate coniferous forest	Cedrus libani;	Leho Tedersoo	CTACTACCGATTGAATGGCTTAGTGAGGCTTCTGGATCGACGATCGACAGCTGGCAACAGCAGTCTGATCGTTGAGAAGTTATCCAAACTTGGTCATTTAGAGGAAGTAAAAGTCGTAACAAGGTTTCCGTAGGTGAACCTGCGGAAGGATCATTAACAATGCATCCATCATCTTTTCTGATCGTGACGTCCCATTCCAGTTTTTCTGTGAGGCCGCCCTCTTGGGTGGCCTGACGGGTGACCTCTCGCTCTGTTTTGTCACATTCAAATTTTAAACCATTGTTATCTAAATCAAATACAACTTTCAACAACGGATCTCTTGGCTCTCGCATCGATGAAGAACGCAGCAAAATGCGATAAGTAATGTGAATTGCAGAATTCAGTGAATCATCGAATCTT…
Bryolpidium	ITS	EUK0332275	G4906	soil	Cuba	Playa Larga	22.2795	-81.1901	subtropical broadleaf forest	Coccoloba uvifera;	Leho Tedersoo	CTACTACCGATTGAATGGCTTAGTGAGGCTCTCGGATTGACGATCAATGGCTGGCAACAGCCGTTTGATTGTCGAGAAGTTATCCAAACTTGGTCATTTAGAGGAAGTAAAAGTCGTAACAAGGTTTCCGTAGGTGAACCTACGGAAGGATCATTATAAATGCATCCGCTTGATTTTTTATGACCGTGACGTCCTTCCAAACGATGTTTCCCTCGCCGGCCTCGGCCGAGAGGGAAGATCCCACATGTGAAAACACGTAAAGAAGTTCAATAAAATTTATGTAATAATCTTACACAACTTTCGACAACGGATCTCTTGGCTCTCGCATCGATGAAGAACGCAGCGAAATGCGATAAGTAATGTGAATTGCAGAATTCAGTGAATCATCGAATCTTTGAA…
Bryolpidium	ITS	EUK0045267	S1185	soil	Russia	Krasnoyarsk:Dixon	73.3423	80.5374	tundra	Dryas punctata;Salix	Fedosov	CTACTACCGATTGAATGGCTTAGTGAGGCTTTCGGATTGATGTTCAACGGCTGGCAGCAGCTCGCTGATCATCGAGAAGTTATCCAAACTTGGTCATTTAGAGGAAGTAAAAGTCGTAACAAGGTTTCCGTAGGTGAACCTGCGGAAGGATCATTAACAATGTGCATCCACTTAAATTTTTCTGATTGTGACGTCCTTATCACGTTTGCACGGCTGCCTCGTCGGCCGAGCGACATCATTGCAACCATGTTATCATATCCAAAATTCTTATCATTATAAATAAATTTAAATACAACTTTCGACAACGGATCTCTTGGCTCTCGCATCGATGAAGAACGCAGCGAAATGCGATAAGTAATGTGAATTGCACAATTCAGTGAATCATCGAATCTTTGAACG…
Bryolpidium	ITS	EUK0332280	MDB_M082	soil	Brazil	Brazil	-19.8737	-43.9726	urban	Merostachys;Leucaena leucocephala	Manu Delgado-Baquerizo team	CTACTACCGATTGAATGGCTTAGTGAGGCTCTCGGATTGACGATCAATGGCTGGCAACAGCCGTTTGATTGTCGAGAAGTTATCCAAACTTGGTCATTTAGAGGAAGTAAAAGTCGTAACAAGGTTTCCGTAGGTGAACCTGCGGAAGGATCATTATAAATGCATCCGCTTGATTTTTTATGACCGTGACGTCCTTCCAAACGATGTTTCCCTCGCCGGCCTCGGCCGAGAGGGAAGATCCCACATGTGAAAACACGTAAAGAAGTTCAATAAAATTTATGTAATAATCTTACACAACTTTCGACAACGGATCTCTTGGCTCTCGCATCGATGAAGAACGCAGCGAAATGCGATAAGTAATGTGAACTGCAGAATTCAGTGAATCATCGAATCTTTGAA…
Bryolpidium	ITS	EUK0488194	MDB_M082	soil	Brazil	Brazil	-19.8737	-43.9726	urban	Merostachys;Leucaena leucocephala	Manu Delgado-Baquerizo team	GTACACACCGCCCGTCGCTACTACCGATTGAATGGCTTAGTGAGGCTCTCGGATTGACGATCAATGGCTGGCAACAGCCGTTTGATTGTCGAGAAGTTATCCAAACTTGGTCATTTAGAGGAAGTAAAAGTCGTAACAAGGTTTCCGTAGGTGAACCTGCGGAAGGATCATTATAAATGCATCCGCTTGATTTTTTATGACCGTGACGTCCTTCCAAACGATGTTTCCCTCGCCGGCCTCGGCCGAGAGGGAAGATCCCACATGTGAAAACACGTAAAGAAGTTCAATAAAATTTATGTAATAATCTTACACAACTTTCGACAACGGATCTCTTGGCTCTCGCATCGATGAAGAACGCAGCGAAATGCGATAAGTAATGTGAATTGCAGAATTCAGTGA…
Bryolpidium	ITS	EUK0534696	S355	soil	Iran	Shirgah	36.304	52.901	temperate broadleaf forest	Parrotia	Mohammad Bahram	CTACTACCGATTGAATGGCTTAGTGAGGCTTCTGGATCGACGATCGACAGCTGGCAACAGCAGTCCGATCGTTGAGAAGTTATCCAAACTTGGTCATTTAGAGGAAGTAAAAGTCGTAACAAGGTTTCCGTAGGTGAACCTGCGGAAGGATCATTAACAATGCATCCATCATCTTTTTTTGATCGTGACGTCCCATTTCAGTTTCACTGTGAGGCCGCCTTCTGGTGGCCTGACGGGCAACATCGCGCTCTGTTTGTCGCAAACAAAATTTCAACATTGTTATCTAAATCAAATACAACTTTCAACAACGGATCTCTTGGCTCTCGCATCGATGAAGAACGCAGCAAAATGCGACAAGTAATGTGAATTGCAGAATTCAGTGAATCATCGAATCTTTGA…
Bryolpidium	ITS	EUK0534698	S621	soil	Kyrgyzstan	Chuy:Ala-Archa National Park	42.5347	74.531	montane grassland	Persicaria vivipara	Indrek Hiiesalu	CTACTACCGATTGAATGGCTTAGTGAGGCTCTCGGATTGACGATCAACGGCTGGCAGCAGCTCGCTGATCGTCGAGAAGTTGTCCAAACTTGGTCATTTAGAGGAAGTAAAAGTCGTAACAAGGTTTCCGTAGGTGAACCTGCGGAAGGATCATTAACAATGTGCATCCACTTTATTTTTCCTGATCGTGACGTCCTTCACACGCTTGCACGGCTGCTCGTCAGCCGAGCGACATCATCTTAACCACGTTATCGCATCCAAAGCTCGCATCATAATTAAACAAAATACAAATACAACTTTCGACAACGGATCTCTTGGCTCTCGCATCGATGAAGAACGCAGCGAAATGCGATAAGTAATGTGAATTGCAGAATTCAGTGAATCATCGAATCTTTGAAC…
Bryolpidium	ITS	EUK0534697	S860	soil	Pakistan	Hunza	36.2962	74.6767	temperate coniferous forest	Pinus wallichiana	Daniyal Gohar	CTACTACCGATTGAATGGCTTAGTGAGGCTTTCGGATTGATGTTCAACGGCTGGCAGCAGCTCGCTGATCATCGAGAAGTTATCCAAACTTGGTCATTTAGAGGAAGTAAAAGTCGTAACAAGGTTTCCGTAGGTGAACCTGCGGAAGGATCATTAACAATGTGCATCCACTTAAATTTTTCTGACTGTGACGTCCTTCTCACGTTTGCACGGCTGCCTCATCGGCCGAGCGACACCATTGTAATCATGTTATCACATCCAAAACTCATATCATCATAAATAAATTTAAATACAACTTTCGACAACGGATCTCTTGGCTCTCGCATCGATGAAGAACGCAGCGAAATGCGATAAGTAATGTGAATTGCAGAATTCAGTGAATCATCGAATCTTTGAACG…
Bryolpidium	ITS	EUK0044951	S625	soil	Kyrgyzstan	Chuy:Ala-Archa National Park	42.5502	74.5121	montane grassland	Poaceae;	Indrek Hiiesalu	CTACTACCGATTGAATGGCTTAGTGAGGCTTTCGGATTGATGTTCAACGGCTGGCAGCAGCTCGCTGATCATCGAGAAGTTATCCAAACTTGGTCATTTAGAGGAAGTAAAAGTCGTAACAAGGTTTCCGTAGGTGAACCTGCGGAAGGATCATTAACAATGTGCATCCACTTAAATTTTTCTGACTGTGACGTCCTTCTCACGTTTGCACGGCTGCCTCGTCGGCCGGGCGACACCATTGTAATCATGTTATCACATCCAAAACTCATATCATCATAAATAAATTTAAATACAACTTTCGACAACGGATCTCTTGGCTCTCGCATCGATGAAGAACGCAGCGAAATGCGATAAGTAATGTGAATTGCAGAATTCAGTGAATCATCGAATCTTTGAACG…
Bryolpidium	ITS-LSU	EUK1608196	G4318	soil	USA	UT:Gunlock	37.1992	-113.777	temperate broadleaf forest	Populus;Salix	Leho Tedersoo	TTCACACCTCCAGCCCTCCATTCCTTTGGGAATTCAGGGACCTGGGATCTGAGCCTTCCGGAATTCATTGCGAAGTTCGGTGGTTTTAAATGAAGCGAACAGCGGTTTGACCCTCGTTAAGCGACTTTGACGCACCAATTCCTGCCCTCTTACAGGGGCAAGATGTTTTATGATCACTTTGTGATCGATTTCGTCTTTGTCAGGAGGATCATCCGGACTGTCACCTTCGGCTTAACGCTGAAAATAATTCGGTCGGCAATTAATTGCTGATCGAAATGAATGATCTCAAATCAGGTAGGACTACCCGCTGAACTTAAGCATATCAATAAGCGGAGGAAAAGAAACTAACAAGGATTCCCCTAGTAACGGCGAGTGAAGCGGGAAGAGCTCAAATTTGTA…
Bryolpidium	ITS-LSU	EUK1608195	S268	soil	Morocco	Ifran	33.5215	-5.00242	mediterranean forest	Quercus ilex;Cedrus atlantica;	Jörgen Sikk	TTCACACCTCCAACCCTCCATTCCTTTGGGAATTCAGGGACCTGGGATCTGAGCCTTCCGGAATTCATTGCGAAGTTCGGTGGTTTTAAATGAAGCGAACAGCGGTTTGACCCTCGTTAAGCGACTCTGACGCACCAATTCCTGCCCTCTTACAGGGGCAAGATGTTTTATGATCACATTGTGATCGATTTCGTCTTTGTCAGGAGGATCATCCGGACTGTCACCTTCGGCCTTGAAACGCTGAAAATAATTCGGTCGGCAATTAATTGCTGATCGAAATGAATGATCTCAAATCAGGTAGGACTACCCGCTGAACTTAAGCATATCAATAAGCGGAGGAAAAGAAACTAACAAGGATTCCCCTAGTAACGGCGAGTGAAGCGGGAAGAGCTCAAATTT…
Bryolpidium	ITS	EUK0045451	S734	soil	Antarctica	Leonie Island	-67.5936	-68.3382	tundra	unknown	Elisabeth Biersma	CTACTACCGATTGAATGGCTTAGTGAGGCTTTCGGATTGATGTTCAACGGCTGGCAGCAGCTCGCTGATCATCGAGAAGTTATCCAAACTTGGTCATTTAGAGGAAGTAAAAGTCGTAACAAGGTTTCCGTAGGCGAACCTGCGGAAGGATCATTAACAATGTGCATCCACTTAAATTTTTCTGACTGTGACGTCCTTCTCACGTTTGCACGGCTGCCTCGTCGGCCGAGCGACATCATTGTAACCATGTTATCACATCCAAAACTCTTATCATTATAATTAAATTTAAATACAACTTTCGACAACGGATCTCTTGGCTCTCGCATCGATGAAGAACGCAGCGAAATGCGATAAGTAATGTGAATTGCAGAATTCAGTGAATCATCGAATCTTTGAACG…
Bryolpidium	ITS	EUK0332278	G4947	soil	Rwanda	Akagera	-1.8167	30.7436	tropical broadleaf forest	unknown	Leho Tedersoo	CTACTACCGATTGAATGGCTTAGTGAGGCTCTCGGATTGACGATCAATGGCTGGCAACAGCCGTTTGATTGTCGAGAAGTTACCCAAACTTGGTCATTTAGAGGAAGTAAAAGTCGTAACAAGGTTTCCGTAGGTGAACCTGCGGAAGGATCATTATAAATGCATCCGCTTGATTCTTTATGACCGTGACGTCCTTCCAAACGATGTTTCCCTCGCCGGCCTCGGCCGAGAGGGAAGATCCCACATGTGAAAACACGTAAAGAAGTTCAATAAAATTTATGTAATAATCTTACACAACTTTCGACAACGGATCTCTTGGCTCTCGCATCGATGAAGAACGCAGCGAAATGCGATAAGTAATGTGAATTGCAGAATTCAGTGAATCATCGAATCTTTGAA…
Bryolpidium	ITS	EUK0332276	G5957	soil	India	Pulakand	10.9689	76.7383	cropland	unknown	Manikandan Ariyan	CTACTACCGATTGAATGGCTTAGTGAGGCTCTCGGATTGACGATCAATGGCTGGCAACAGCCGTTTGATTGTCGAGAAGTTATCCAAACTTGGTCATTTAGAGGAAGTAAAAGTCGTAACAAGGTTTCCGTAGGTGAACCTGCGGAAGGATCATTATAAATGCATCCGCTTGATTTTTTATGACCGTGACGTCCTTCCAAACGATGTTTCCCTCGCCGGCCTCGGCCGAGAGGGAAGATCCCACATGTGAAAACACGTAAAGAAGTTCAATAAAATTTATGTAATAATCTTACACAACTTTCGACAACGGATCTCTTGGCTCTCGCATCGATGAAGAACGCAGCGAAATGCGATAAGTAATGTGAATTGCAGAATTCAGTGAATCATCGAATCTTTGAA…
Bryolpidium	ITS	EUK0332279	BVx	soil	Djibouti	Djibouti: Day Forest	11.7667	42.6506	tropical shrubland	unknown	Martin Zobel team	CTACTACCGATTGAATGGCTTAGTGAGGCTCTCGGATTGACGATCAATGGCTGGCAACAGCCGTTTGATTGTCGAGAAGTTATCCAAACTTGGTCATTTAGAGGAAGTAAAAGTCGTAACAAGGTTTCCGTAGGTGAACCTGCGGAAGGATCATTATAAATGCGTCCGCTTGATTTTTTATGACCGTGACGTCCTTCCAAACGATGTTTCCCTCGCCGGCCTCGGCCGAGAGGGAAGATCCCACATGTGAAAACACGTAAAGAAGTTCAATAAAATTTATGTAATAATCTTACACAACTTTCGACAACGGATCTCTTGGCTCTCGCATCGATGAAGAACGCAGCGAAATGCGATAAGTAATGTGAATTGCAGAATTCAGTGAATCATCGAATCTTTGAA…
Bryolpidium	ITS	EUK0320829	W0319	sediment	Germany	Feringasee	48.1953	11.6681	freshwater lake	unknown	Christian Wurzbacher, Baba Mohammed Majiya	CTACTACCGATTGAATGGCTTAGTGAGGCTTTCGGATTGATGTTCAACGGCTGGCAGCAGCTCGCTGATCATCGAGAAGTTATCCAAACTTGGTCATTTAGAGGAAGTAAAAGTCGTAACAAGGTTTCCGTAGGTGAACCTGCGGAAGGATCATTAACAATGTGCATCCACTTAAATTTTTCTGACTGTGACGTCCTTCTCACGTTTGCACGGCTGCCTCGTCGGCCGAGCGACATCATTGTAACCATGTTATCACATCAAAAGCTCATATCATCATAAATAAATTTAAATACAACTTTCGACAACGGATCTCTTGGCTCTCGCATCGATGAAGAACGCAGCGAAATGCGATAAGTAATGTGAATTGCAGAATTCAGTGAATCATCGAATCTTTGAACG…
Bryolpidium	ITS	EUK0320830	W1356	sediment	Great Britain	Scotland:Spey	57.0552	-4.1276	freshwater river	unknown	Lucio Marcello	CTACTACCGATTGAATGGCTTAGTGAGGCTCTCGGATTGACGATCAATGGCTGGCAACAGCCGTTTGATTGTCGAGAAGTTATCCAAACTTGGTCATTTAGAGGAAGTAAAAGTCGTAACAAGGTTTCCGTAGGTGAACCTGCGGAAGGATCATTATAAATGCATCCGCTTGATTTTTTATGACCGTGACGTCCTTCCAAACGATGTTTCCCTCGCCGGCCTCGGCCGAGAGGGAAGATCCCACATGTGAAAACACGTAAAGAAGTTCAATAAAATTTATGTAATAATCTTACACAACTTTCGACAACGGATCTCTTGGCTCTCGCATCGATGAAGAACGCAGCGAAATGCGATAAGTAATGTGAATTGCAGAATTCAGTGAATCATCGAATCTTTGAA…
Bryolpidium	ITS	EUK0574099	W1356;s1	sediment	Great Britain	Scotland:Spey	57.0552	-4.1276	freshwater river	unknown	Lucio Marcello	CTACTACCGATTGAATGGCTTAGTGAGGCTCTCGGATTGACGATCAATGGCTGGCAACAGCCGTTTGATTGTCGAGAAGTTATCCAAACTTGGTCATTTAGAGGAAGTAAAAGTCGTAACAAGGTTTCCGTAGGTGAACCTGCGGAAGGATCATTATAAATGCATCCGCTTGATTTTTTATGACCGTGACGTCCTTCCAAACGATGTTTCCCTCGCCGGCCTCGGCCGAGAGGGAAGATCCCACATGTGAAAACACGTAAAGAAGTTCAATAAAATTTATGTAATAATCTTACACAACTTTCGACAACGGATCTCTTGGCTCTCGCATCGATGAAGAACGCAGCGAAATGCGATAAGTAATGTGAATTGCAGAATTCAGTGAATCATCGAATCTTTGAA…
Bryolpidium	ITS	EUK0332281	G5515	soil	Saudi Arabia	Bani Horairah	20.0074	41.3811	tropical woodland	Vachellia	Leho Tedersoo	GTACTACCGATTGAATGGCTTAGTGAGGCTCTCGGATTGACGATCAATGGCTGGCAACAGCCGTTTGATTGTCGAGAAGTTATCCAAACTTGGTCATTTAGAGGAAGTAAAAGTCGTAACAAGGTTTCCGTAGGTGAACCTGCGGAAGGATCATTATAAATGCATCCGCTTGATTTTTTATGACCGTGACGTCCTTCCAAACGATGTTTCCCTCGCCGGCCTCGGCCGAGAGGGAAGATCCCACATGTGAAAACACGTAAAGAAGTTCAATAAAATTTATGTAATAATCTTACACAACTTTCGACAACGGATCTCTTGGCTCTCGCATCGATGAAGAACGCAGCGAAATGCGATAAGTAATGTGAATTGCAGAATTCAGTGAATCATCGAATCTTTGAA…
Bryolpidium mundanum	SSU-ITS-LSU	EUK1124873	G5911	soil	Estonia	Tartu:Betooni	58.3809	26.6917	rangeland	Bryophyta	Leho Tedersoo	TCCAATAGCGTATATTAAAGTTGTTGCAGTTAAAAAGCTCGTAGTTGAATTTTGAGCCCGATCGTGCGGTCTGCCGCAAGGTAACGCACTGCATGGTTGGGCTTTTCCTTCTGGTGAGCCATCATGCCCTTAGCTGGGTGTGGTGGGGAACCAGGACTTTTACTTTGAAAAAATTAGAGTGTTTAAAGCAGGCCTTTGCTTGAATACATTAGCATGGAATAATAGAATAGGACTTTGGTTCTATTTTGTTGGTTTCTAGGACCGAAGTAATGATTAATAGGGATAGTTGGGGGCATTAGTATTTTGTTGTCAGAGGTGAAATTCTTGGATTTACAAAAGACTAACTTCTGCGAAAGCATTTGCCAAGGATGTTTTCATTAATCAAGAACGAAAGTTAGG…
Bryolpidium mundanum	ITS	EUK0530198	MDB_M273	soil	Australia	Australia	-34.1854	142.17	urban	Eucalyptus largiflorens;Pennisetum clandestinum	Manu Delgado-Baquerizo team	CTACTACCGATTGAATGGCTTAGTGAGGCTCTCGGATTGACGATCGATGGCCGGCAACGGCCGTCAGTTTGTCGAGAAGTTATCCAAACTTGGTCATTTAGAGGAAGTAAAAGTCGTAACAAGGTTTCCGTAGGTGAACCTGCGGAAGGATCATTAAAAATTGTGCATCCGCCAATTGATTTTCACCCTTCTTTTCTTAACTTTTTATTGCTTATTGCCCCTTACAGGGCTTTCGAGCAGAAACAAAATTATTTCAAACAAGAAAAACAAAATTTTAAATACAACTTTCGACAACGGATCTCTTGGCTCTCGCATCGATGAAGAACGCAGCGAAATGCGAAAAGTAATGTGAATTGCAGAATTCAGTGAATCATCGAATCTTTGAACGCACATTGCGCT…
Bryolpidium mundanum	ITS	d4847020b222e5b7830540d220e20499	GF02000530S	soil	Mexico	unknown	22.6483	-99.8946	shrubland	unknown	unknown	TACAACTTTCGACAACGGATCTCTTGGCTCTCGCATCGATGAAGAACGCAGCGAAATGCGAAAAGTAATGTGAATTGCAGAATTCAGTGAATCATCGAATCTTTGAACGCACATTGCGCTCTCTGGCAATCCGGAGAGCATGCCTGTTTGAGTATCAGCTTCACACTCCAACCCTCTCTCTTCGTGGGGGGGACCTGGGATCTGAGCCTTCCGGAATTCTTTTTGAGATTCGGTGGTTTTAAATGAAGCGAACAGCGGTTTGACCCTCGTTAAGCGACTCTGACGCACCAATTCTTGCCTCGGCGAGATGCTTCATGATCTTAATTGATCGATTTCGTCTTTGTCAGGAGGATCATCCGGACTGTCACCTTCGGCCTTTTGCTGAAAACAATTCGAGTG…
Bryolpidium mundanum	ITS	EUK0530197	G6091	soil	Saudi Arabia	Al Zita	28.9243	35.4438	subtropical desert	unknown	Leho Tedersoo & Saad Alkahtani	CTACTACCGATTGAATGGCTTAGTGAGGCTCTCGGATTGACGATCGATGGCCGGCAACGGCCGTCAGTTTGTCGAGAAGTTATCCAAACTTGGTCATTTAGAGGAAGTAAAAGTCGTAACAAGGTTTCCGTAGGTGAACCTGCGGAAGGATCATTAAAAATTGTGCAAATCCGCCAATTGATTTTACCCTTCTTTTCTTAACTTTTTATTGCTTGTTGCCCCTTACAGGGCTTTCGAGCAGAAATGAAATTATTTCCAACAAAACAAAATTTTAAATACAACTTTCGACAACGGATCTCTTGGCTCTCGCATCGATGAAGAACGCAGCGAAATGCGAAAAGTAATGTGAATTGCAGAATTCAGTGAATCATCGAATCTTTGAACGCACATTGCGCTCTC…
Bryolpidium mundanum	ITS	156ae55aafdd258247d24e567a23cdf3	unknown	soil	Morocco	Morocco,Ait Tamlil	31.56	-6.99	mediterranean forest	unknown	unknown	TACAACTTTCGACAACGGATCTCTTGGCTCTCGCATCGATGAAGAACGCAGCGAAATGCGAAAAGTAATGTGAATTGCAGAATTCAGTGAATCATCGAATCTTTGAACGCACATTGCGCTCTCTGGCAATCCGGAGAGCATGCCTGTTTGAGTATCAGCTTCACACTCCAACCCTCTCTTCGTGGGGGGGGACCTGGGATCTGAGCCTTCCGAATTCTTTTTGAGATTCGGTGGTTTTAAATGAAGCGAACAGCGGTTTGACCCTCGTTAAGCGACTCTGACGCACCAATTCTTGCCTCGGCGAGATGTTTCATGATCTTAATTGATCGATTTCGTCTTTGTCAGGAGGATCATCCGGACTGTCACCTTCGGCCTTTTGCTGAAAACAATTCGAGTGAT…
Bryolpidium mundanum	ITS	32232805aef1d4510876e11cba753f7d	GF05000860V	soil	Spain	Spain,Elche	38.3	-0.72	subtropical shrubland	unknown	unknown	TACAACTTTCGACAACGGATCTCTTGGCTCTCGCATCGATGAAGAACGCAGCGAAATGCGAAAAGTAATGTGAATTGCAGAATTCAGTGAATCATCGAATCTTTGAACGCACATTGCGCTCTCTGGCAATCCGGAGAGCATGCCTGTTTGAGTATCAGCTTCACACTCCAACCCTCTCTTCGTGGGGGGGGACCTGGGATCTGAGCCTTCCGAATTCTTTTTGAGATTCGGTGGTTTTAAATGAAGCGAACAGCGGTTTGACCCTCGTTAAGCGACTCTGACGCACCAATTCTTGCCTCGGCGAGATGTTTCATGATCTTAATTGATCGATTTCGTCTTTGTCAGGAGGATCATCCGGACTGTCACCTTCGGCCTTTTGCTGAAAACAATTCGAGTGAT…
Bryolpidium mundanum	SSU-ITS	EUK0649726	G6967M	moss	Estonia	Põlva	58.0666	27.0939	urban	unknown	Leho Tedersoo	CTACTACCGATTGAATGGCTTAGTGAGGCTCTCGGATTGACGATCGATGGCCGGCAACGGCCGTCAGTTTGTCGAGAAGTTATCCAAACTTGGCCATTTAGAGGAAGTAAAAGTCGTAACAAGGTTTCCGTAGGTGAACCTGCGGAAGGATCATTAAAAATTGTGCAAATCCGCCAATTGATCTTACCCTTCTTTTCTTAACTTTTTATTGCTTGTTGCCCCTTACAGGGCTTTCGAGCAGAAATGAAATTATTTCCAACAAAAAAAACAAAATTTTTAAATACAACTTTCGACAACGGATCTCTTGGCTCTCGCATCGATGAAGAACGCAGCGAAATGCGAAAAGTAATGTGAATTGCAGAATTCAGTGAATCATCGAATCTTTGAACGCACATTGCG…
Caecomyces	SSU-ITS-LSU	EUK1139052	Sew1066	sludge	Estonia	Põltsamaa	58.6554	25.9804	urban	unknown	Veljo Kisand	TCCAATAGCGTATATTAAAGTTGTTGCAGTTAAAAAGCTCGTAGTTGAATTTTGGACTTAGCTGTACGATAGACCTTATTGGTTTTTATTGTTCTGGCTTTGTCTTTCCTTCTAGAAAACTTCTATGCACTTAATTGTGTGTATTAGGGATCTAGGACTTTTACTTTGAAAAAATTAGAGTGTTTAAAGCAGGCTTATGCTTGAATACATTAGCATGGAATAATAGAATAGGACTTTGGTTCTATTTTGTTGGTTTCTAGGACCGAAGTAATGATTAATAGGGATAGTTGGGGGCATTAGTATTTTATTGTCAGAGGTGAAATTCTTAGATTTGTGAAAGACTAACTTCTGCGAAAGCATTTGCCAAGGATGTTTTCATTAATCAAGAACGAAAGTTAG…
Camptobasidium hydrophilum	SSU-ITS-LSU	EUK1104699	Erken-sed	sediment	Sweden	Lake Erken	59.83	18.63	freshwater lake	unknown	SITES	CAGCCGCGGTAATTCCAGCTCCAATAGCGTATATTAAAGTTGTTGCCGTTAAAAAGCTCGTAGTCGAACTTCGGTCCCTGTTGGTCGGTCCGCCTTCTTGGTGTGTACTTACTCAACGGGGACTTACCTCCTGGTGAGCTGCGATGTCCTTTACTGGGTGTCGTAGGGAACCAGGACGTTTACTTTGAAAAAATTAGAGTGTTCAAAGCAGGCCTACGCCCGAATACATTAGCATGGAATAATAGAATAGGACGAGCGGTCCCATTTTGTTGGTTTCTGAGATCGCCGTAATGATTAATAGGGATAGTTGGGGGCATTCGTATTCCGTCGTCAGAGGTGAAATTCTTGGATTGCCGGAAGACGAACTATTGCGAAAGCATTTGCCAAGGATGTTTTCAT…
Cantoromastigaceae	ITS	EUK0021450	S031	soil	Russia	Primorye Krai:Serebrjanye Kljutshi	43.3766	132.946	temperate coniferous forest	Abies;Pinus koraiensis;Quercus mongolica;Carpinus;Tilia;Corylus;Betula;	Leho Tedersoo	CTACTACCGATTGAATGGCTTAGTGAATCCTCCGGATTGATACTTAGTATCTGGCAACAGATCTAGGTTGTCGAGAAGCTGGGTAAACTTGGTCATTTAGAGGAAGTAAAAGTCGTAACAAGGTTTCCGTAGGTGAACCTGCGGAAGGATCATTAGTTTAATCTTTACTAAAGTAGACTCGCAAGAGTCGAAAAAGTATTAAACACTTGTGCATTTTACATTGTTTATTTGGCAGTCTAATTTGCGAAAGGCGCTCTGTGTCTTTGTGAATGTCTAGTACTTAAAAACTACTAGAGGCTGCCAAACGTTTGTCTTACAAACACTTGCTATTATATATTATTGAAACAATCTGACTGAAAAATACTATTTCTTTTTTTAAAAAGAATTCTATTTTTAAAC…
Cantoromastigaceae	ITS	EUK0021933	S072	soil	USA	FL:Gainesville:San Felasco	29.7352	-82.4419	subtropical broadleaf forest	Carya glabra;Ostrya virginiana;Carpinus caroliniana;	Matthew Smith	CTACTACCGATTGAATGGCTTAGTGAATCCTCCGGATTGATACTTAGTATCTGGCAACAGATCTAGGTTGTCGAGAAGCTGGGTAAACTTGGTCATTTAGAGGAAGTAAAAGTCGTAACAAGGTTTCCGTAGGTGAACCTGCGGAAGGATCATTAGTTTAATCTTTACTAAAGTAGACTCGCAAGAGCCGAAAAAGTATTAAACACTTGTGCATTTTATAATGTTTACTTGGCAGTCTAATTTGTGAAAGGCGCTCTGTGTCTTTGTGAATGTCTAGTACTTAAAAACCACTAGAGGCTGCCAAACGTTTGTCTTACAAACACTTGCTATTATATATTATTGAAACAATCTGACTGAAAAATACTATTTCTTTTTTTAAAAGAATTCTATTTTAAACAA…
Cantoromastigaceae	ITS	EUK0523855	S072	soil	USA	FL:Gainesville:San Felasco	29.7352	-82.4419	subtropical broadleaf forest	Carya glabra;Ostrya virginiana;Carpinus caroliniana;	Matthew Smith	CTACTACCGATTGAATGGCTTAGTGAATCCTCCGATTGATACTTAGTATCTGGCAACAGATCTAGGTTGTCGAGAAAGCTGGGTAAACTTGGTCATTTAGAGGAAGTAAAAGTCGTAACAAGGTTTCCGTAGGTGAACCTGCGGAAGGATCATTAGTTTAATCTTTACTAAAGTAGACTCGCAAGAGCCGAAAAAGTATTAAACACTTGTGCATTTTATAATGTTTACTTGGCAGTCTAATTTGTGAAAGGCGCTCTGTGTCTTTGTGAATGTCTAGTACTTAAAAACTACTAGAGGCTGCCAAACGTTTGTCTTACAAACACTTGCTATTATATATTATTGAAACAATCTGACTGAAAAATACTATTTCTTTTTTTTAAAAAGAATTCTATTTTAAAC…
Cantoromastigaceae	ITS	EUK0523915	JYK051	soil	Liberia	Yekepa	7.44133	-8.635	tropical broadleaf forest	Hevea;Fabaceae	John Kupagme	CTACTACCGATTGAATGGCTTAGTGAATCCTCCGGGTTGATGCCTTGTACATGGCAACATGTCTTGGACGTCGAGAAGTTGGGTAAACTTGGTCATTTAGAGGAAGTAAAAGTCGTAACAAGGTTTCCGTAGGTGAACCTGCGGAAGGATCATTAATGTATTAACTGTCGAAGTAGGCTTCACGGCCGAAAAGATGTTAACACTTGTGCACTGTGAACAACCGTTCTTTGGCAGTTTAATTTTGTATTGTTGAACAATCAAAATGTCTAGATTCGTTTAGGAACTGCCAAAAGTTTGTTTTACAAACACTTGCTTTTTTTAAAACTTTTATGAAAATAATGTCTGAAAAATTTGTTATTCTAAAGTTTTTGCTCTATTGAACAATCGCTTTTTGAATTC…
Cantoromastigaceae	ITS	EUK0482540	S006	soil	Madagascar	Mandraka	-18.9162	47.917	tropical broadleaf forest	Uapaca densifolia;	Leho Tedersoo	GTACACACCGCCCGTCGCTACTACCGATTGAATGGCTTAGTGAATCCTCCGGATTGATGCCTTGTACATGGCAACATGTCTTGGACGTCGAGAAGTTGGGTAAACTTGGTCATTTAGAGGAAGTAAAAGTCGTAACAAGGTTTCCGTAGGTGAACCTGCGGAAGGATCATTAATGTATTAACTGTCGAAGTAGGCTCAACCGCCGAAAAGATGTTAACACTTGTGCACTGTGAATAAATGTTTTTTGGCAGTTTAATTTTGTGTTTCATGAAATGTCTAAGTTCGTCTTAGGGACTGCCAAAAGTTTGTTATTCAAACACTTGCTTTTCTTTTATTGTTATAAACATAATGACTGAAAAATTTGTTATTCTTTGAGTTTTGTTCTATTGAATGAAAGGA…
Cantoromastigaceae	ITS	EUK0021518	G5104	soil	Brazil	Jacatuba	-22.5972	-43.5593	subtropical broadleaf forest	unknown	Leho Tedersoo	CTACTACCGATTGAATGGCTTAGTGAATCCTCCGGATTGATGCCTTGTACATGGCAACATGTCTTGGACGTCGAGAAGTTGGGTAAACTTGGTCATTTAGAGGAAGTAAAAGTCGTAACAAGGTTTCCGTAGGTGAACCTGCGGAAGGATCATTAATGTATTAACTGTCGAAGTAGGCTCAACCGCCGAAAAGATGTTAACACTTGTGCACTGTGAATAAATGTTTTTTGGCAGTTTAATTTTGTGTTTCATGAAATGTCTAAGTTCGTCTTAGGGACTGCCAAAAGTTTGTTATTCAAACACTTGCTTTTCTTTTATTGTTATAAACATAATGACTGAAAAATTTGTTATTCTTTGAGTTTTGTTCTATTGAATGAAAGGAAAAAGAATTCTAATTTT…
Cantoromastigaceae	ITS	EUK0014268	S1097	soil	Fiji	Yanuka	-18.3814	177.988	tropical broadleaf forest	unknown	Greg Bonito	CTACTACCGATTGAATGGCTTAGTGAATCCTCCGGATTGATACCTGGTATCCGGCAACGGATCTAGGATGTCGAGAAGTTGGGTAAACTTGGTCATTTAGAGGAAGTAAAAGTCGTAACAAGGTTTCCGTAGGTGAACCTGCGGAAGGATCATTAATATAACATAACTTACTAAAGTAGGTTCTTTTGAGCCGAAACAGTAAATTAATTACACTTGTGCATCTGTTCGCTGTTTTAGTTTGGCAGTCTAATTTCTCTGAAAGGAGGAATGTCTAGTTATCTGTTTTTCAGGTATCCTAGGGGCTGCCAAAAGTTTGTTTATTATTTTACAGACACTTGCTATTTCTAATTATTTTTTTAAACAAAAAATAAGCTTTTTTGACTAAAAATATTGGCTCTC…
Cantoromastigaceae	ITS	EUK0020087	G4950	soil	Uganda	Kalinzu	-0.3735	30.1137	tropical broadleaf forest	unknown	Leho Tedersoo	CTACTACCGATTGAATGGCTTAGTGAATCCTCCGGATTGATACTTAGTATCTGGCAACAGATCTAGGTTGTCGAGAAGTTGGGTAAACTTGGTCATTTAGAGGAAGTAAAAGTCGTAACAAGGTTTCCGTAGGTGAACCTGCGGAAGGATCATTAGTTATAAAACCTTTGAATAGACTCGCAAGAGACTACTTCAAAATATAACACTTGTGCATTTTATACTGTTTATTTGGCAGTCTAATTCATGCAAAAGGACGCGTTTAGTGGGCTTTTGTGTGAATGTCTAGTACGTAAAAACTACTAGAGGCTGCCAAACGTTTGTCTTACAAACACTCTGCTTTTTTTACTTTAAAATTTAAATCTGACTGAAAATAATATTCTTTGTATAAAGAATTCTATT…
Cantoromastigaceae	ITS	EUK0019760	G4023	soil	Colombia	Boca don Diego	11.2602	-73.6965	mangrove	unknown	Leho Tedersoo	CTACTACCGATTGAATGGCTTAGTGAATCCTCCGGATTGATGGCTTGTACATGGCAACATGTCTTGACAACGAAAAGCTGGGTAAACTTGGTCATTTAGAGGAAGTAAAAGTCGTAACAAGGTTTCCGTAGGTGAACCTGCGGAAGGATCATTAAAGTAATTCTACTTTAACCTGCAAGTGTTGAGACGCTCAGCTTCGGCTGCTTGTTTCCACGAGCAATCTACTCTTGTGCACTGTTTGACAGTCTTTGGCAGCTTTATTGAGCTTTGGGCTTTGGCCTGCAGCTTGATAGTCTAGGTGAAAAACACTAGGAGTTGCCAAATGTTTGTTTTACAAACGCTATGCTTACATTTATGTTATGCAAATAATGTCTGAATTAATTTTTTATTCTTTTGGAT…
Cantoromastigaceae	ITS	EUK0013997	G5043	soil	Dominica	Bellevue Chopin	15.2567	-61.3428	tropical broadleaf forest	unknown	Leho Tedersoo	CTACTACCGATTGAATGGCTTAGTGAATCCTCCGGATCGATACCTGGTATCCGGAAACGGATCTAGGATGTTGAGAAGTTGGGTAAACTTGGTCATTTAGAGGAAGTAAAAGTCGTAACAAGGTTTCCGTAGGTGAACCTGCGGAAGGATCATTACCATAACATAATTACTAAAGTACGTTCTTTATTGAGCCGAAACAGTAAATTAAATACACTTGTGCATTTGTTAGCTGTTTTAGTTGGCAGCCTAATTTCTTTGAAAAAGGGAATGTCTAGTTTACTGTTTTTCAGTACTCTTAGGGGCTGCCAAAAGTTTGTTTTTTTGTACAGACACTTGCTTTTTCTCATTATTTTTTTTAAATAAAAATAAGCTTTTTTGACTTAAAAATATTGGTTCTCT…
Cantoromastigaceae	ITS	EUK0523804	G5498	soil	Estonia	Kihnu	58.1551	24.0037	temperate grassland	unknown	Leho Tedersoo	CTACTACCGATTGAATGGCTTAGTGAATCCTCCGGATTGATGGCTTGTACATGGCAACATGTCTTGACAACGAAAAGCTGGGTAACTTGGTCATTTAGAGGAAGTAAAAGTCGTAACAAGGTTTCCGTAGGTGAACCTGCGGAAGGATCATTAAAGTAATTCTACTTTAACCTGCAAGTGTTGAGACGCTCAGCTTCGGCTGCTTGTTTCCACGAGCAATCTACTCTTGTGCACTGTTTGACAGTCTTTGGCAGCTTTATTGAGTTTTGGGCTTTGGCCTGCAGCTTGATAGTCTAGGTGAAAAACACTAGGAGTTGCCAAATGTTTGTTTTACAAACGCTATGCTTACATTTATGTTATGCAAATAATGTCTGAATTAATTTTTTATTCTTTTGGATG…
Cantoromastigales	SSU-ITS-LSU	EUK1103194	Skogaryd-fw	water	Sweden	unknown	58.37	12.16	freshwater lake	unknown	Jamy et al. 2022 original collections	CAGCCGCGGTAATTCCAGCTCCAATAGCGTATATTAAAGTTGTTGCAGTTAAAAAGCTCGTAGTTGAATTTTGGATCTGGCTGACTGGTCTTGCCGAAAGGTAAGTACTAGTCTGGCTGGATCTTTCCTTCTGGGAAACTAGTGTGCTATTAATTTAGTGCGCTAAGGAACCAGAACTTTTACTTTGAAAAAATTAGAGTGTTTAAAGCAGGCATACGCTTGAATACATTAGCATGGAATAATAGAATAGGACTTTGGTTCTATTTTGTTGGTTTCTAGGACCGAAGTAATGATTAATAGGGATAGTTGGGGGCATTAGTATTTAATTGTCAGAGGTGAAATTCTTGGATTTATGAAAGACTAACTTCTGCGAAAGCATTTGCCAAGGATGTTTTCATT…
Cantoromastigales	ITS	EUK0523919	JYK042	soil	Liberia	Barclayville	4.67769	-8.123	tropical broadleaf forest	Acacia;Afzelia	John Kupagme	CTACTACCGATTGAATGGCTTAGTGAATCCTCCGGATTGATAGTTGGTACTTGGCAACAAGTCTGACTGTCGAGAAGCTGGGTAAACTTGGTCATTTAGAGGAAGTAAAAGTCGTAACAAGGTTTCCGTAGGTGAACCTGCGGAAGGATCATTAAAAAGTTTGTCACAAACTGTGACCTACTCTTGTGCATCGTTTAATTGCCTTTGGCAGTCTTAGTCTTTTTTTTTAATCTTTTGAAAGAAAAGCACCAATTTATTGGGAGGCTGCCAGTAGTTTATAAAAACTCTATAATTTTCAAATCATGTCTGAATAATTTAAAAATCATGTGATTTTTATTGATCATAAATTTTTAAACAACTTTTGACAACGGATCTCTTGGCTCTCGCAACGATGAAGAA…
Cantoromastigales	SSU-ITS	EUK1216886	G4785	soil	Estonia	Mäe	58.9976	23.74	temperate broadleaf forest	Acer platanoides;	Leho Tedersoo	AGGGCACCACCAGGAGTGGAGCCTGCGGCTTAATTTGACTCAACACGGGGAAACTCACCAGGTCCAGACATAGTAAGGATTGACAGATTGAGAGCTCTTTCTTGATTCTATGGGTGGTGGTGCATGGCCGTTCTTAGTTGGTGGAGTGATTTGTCTGGTTAATTCCGTTAACGAACGAGACCTTAACCTGCTAAATAGTTACGCTAATTTCGATTAGTGGCTAACTTCTTAGAGGGACTATGGATGTTTAATTCATGGAAGTTTGAGGCAATAACAGGTCTGTGATGCCCTTAGATGTTCTGGGCCCGCACGCGCGCTACACTGATGAAGGCAGCAAGTTTATAACCTTATCCGGAAGGATCGGGTAATCTTCTGAAACTTCATCGTGCTGGGGATAGA…
Cantoromastigales	SSU-ITS	EUK1216885	G4751	soil	Estonia	Mõdriku	59.307	26.4579	temperate broadleaf forest	Acer platanoides;	Leho Tedersoo	AGGGCACCACCAGGAGTGGAGCCTGCGGCTTAATTTGACTCAACACGGGGAAACTCACCAGGTCCAGACATAGTAAGGATTGACAGATTGAGAGCTCTTTCTTGATTCTATGGGTGGTGGTGCATGGCCGTTCTTAGTTGGTGGAGTGATTTGTCTGGTTAATTCCGTTAACGAACGAGACCTTAACCTGCTAAATAGTTACGCTAATTTCGATTAGTGGCTAACTTCTTAGAGGGACTATGGATGTTTAATTCATGGAAGTTTGAGGCAATAACAGGTCTGTGATGCCCTTAGATGTTCTGGGCCCGCACGCGCGCTACACTGATGAAGGCAGCAAGTTTATAACCTTATCCGGAAGGATCGGGTAATCTTCTGAAACTTCATCGTGCTGGGGATAGA…
Cantoromastigales	ITS	EUK0523799	S992	soil	Czech Republic	Zahrádky u České Lípy	50.6191	14.5405	temperate broadleaf forest	Acer platanoides;Carpinus betulus;Prunus;Quercus robur;Ulmus glabra;	Petr Kohout	CTACTACCGATTGAATGGCTTAGTGAATCCTCCGGATCGATGTTCGGCACCCGGCAACGGGTCTGAATCGTTGAAAAGCTGGGTAAACTTGGTCATTTAGAGGAAGTAAAAGTCGTAACAAGGTTTCCGTAGGTGAACCTGCGGAAGGATCATTAAAAAGTTTGTCACATCGTGACCTACTCTTGTGCATCTGTTTACACGATCTTGGCAGTTTAGTGCTTTAAACCGCACGTCTGCTGCAAAGCAGGAGCTGCCAAATGGAATTTATTCCAACAAAACAAACTCTTAACAAAAAATGTCTGAAAATACTATGATTACTTCATAATTTATAAACAACTTTTGACAACGGATCTCTTGGCTCTCGCAACGATGAAGAACGCAGCGAAATGCGATAAGTAA…
Cantoromastigales	ITS	EUK0523850	S884	soil	Russia	Ugolnoi kopi	64.6968	177.872	tundra	Alnus alnobetula;Salix;Dryas;Arctostaphylos alpina	Indrek Hiiesalu	CTACTACCGATTGAATGGCTTAGTGAATCCTCCGGATTGATACTTGGATACTGGCAACAGTTCTGAGTTGTTGAGAAGCTGGATAAACTTGGTCATTTAGAGGAAGTAAAAGTCGTAACAAGGTTTCCGTAGGTGAACCTGCGGAAGGATCATTAGTGTTAAACCGTTGTTTGTGTGCAGTTTAGGCTGCACATAGACGACAATTACTCACACTTGTGCATATGTTGACAATATTTATGGCAGTTTAATGAAAAACTTGGTCTTCTTTTAAGAGGTCAGATCTTTCATGTTCTTGTCGATCTTTGCTCTTAGAGCGAAGAAAGACGAGTAGCTGCCAAATTTGTTGTTTTATATACTCTTATTTTATAAATATAACGTCTGAATTTTATAAAGTGAAAT…
Cantoromastigales	ITS	EUK0020148	G4300	soil	Estonia	Hiiumaa:Luidja	58.9336	22.3906	temperate broadleaf forest	Alnus glutinosa;	Leho Tedersoo	CTACTACCGATTGAATGGCTTAGTGAATCCTCCGGATTGATATTTGGTACTTGGCAACAAGTCTAAATGTTCGAGAAGCTGGGTAAACTTGGTCATTTAGAGGAAGTAAAAGTCGTAACAAGGTTTCCGTAGGTGAACCTGCGGAAGGATCATTAAAAAGTCTTTAAAATTGTCTGCCTCTTTTGGTTAGACTCTAATTTAAAACACTTGTGCACTTTGTTTACATGCAAATTGGTAGTTTATTTCTCTTTCTTCGGGAAGAAAAAGTCTCTTTGAGCATCTGTTTAAAGGGGAACTACCAAACATCTAAATAAAAACTCTTTACATTTTTTGTATTTCTGTCTGAACATTTTATTTAAACAAATAAAAAACAACTTTTGACAACGGATCTCTTGGCTC…
Cantoromastigales	ITS	EUK0482518	G5533	soil	Suriname	unknown	4.50256	-55.3331	tropical broadleaf forest	Arecaceae	Sten Anslan	GTACACACCGCCCGTCGCTACTACCGATTGAATGGCTTAGTGAATCCTCCGGATTGATGGTCGGCACCCGGCAACGGGTCTGATTGTCGAGAAGTTGGGTAAACTTGGTCATTTAGAGGAAGTAAAAGTCGTAACAAGGTTTCCGTAGGTGAACCTGCGGAAGGATCATTAAAAAGTTTGTCACATTCGTTGACCTACTCTTGTGCATCTGTAAACTATCATGACCTTGGCAGTCTAGTGTTTTTTTTTTTAAAACGGAATACACGTCTTTTGCCGAAATCTTTTTTGTGAAATTAGAATTTTGGTGAAGGGGGCTGCCAGTCGACTGAAAAGTCATTTATTATAAACTCTTGTTTCTTTTTTAAAAAGTCTGACAAAATGATTTTATTATAAAATAAA…
Cantoromastigales	ITS	EUK0523824	G5533	soil	Suriname	unknown	4.50256	-55.3331	tropical broadleaf forest	Arecaceae	Sten Anslan	CTACTACCGATTGAATGGCTTAGTGAATCCTCCGGATTGATGGTCGGCACCCGGCAACGGGTCTGATTGTCGAGAAGTTGGGTAAACTTGGTCATTTAGAGGAAGTAAAAGTCGTAACAAGGTTTCCGTAGGTGAACCTGCGGAAGGATCATTAAAAAGTTTGTCACATTCGTTGACCTACTCTTGTGCATCTGTAAACTATCATGACCTTGGCAGTCTAGTGTTTTTTTTTTTAAAACGGAATACACGTCTTTTGCCGAAATCTTTTTTGTGAAATTAGAATTTTGGTGAAGGGGGCTGCCAGTCGACTGAAAAGTCATTTATTATAAACTCTTGTTTCTTTTTTAAAAAGTCTGACAAAATGATTTTATTATAAAATAAATCACAACTTTTGACAAC…
Cantoromastigales	ITS	EUK0523896	G5533	soil	Suriname	unknown	4.50256	-55.3331	tropical broadleaf forest	Arecaceae	Sten Anslan	CTACTACCGATTGAATGGCTTGGTGAATCCTCCGGATTGATAGTTGATACTTGGCAACAAGTTTGACTGTCGAGAAGCTGGGTAAACTTGGTCATTTAGAGGAAGTAAAAGTCGTAACAAGGTTTCCGTAGGTGAACCTGCGGAAGGATCATTAAAAAGTTTGTCACATAATTGTGACCTACTCTTGTGCATCGTTTTAATTGCCTTTGGCAGTCTTAGTCTTTCTTTCTTAATTGAAAAAAAGCACCAATTTTTTTTGGAAGGCTGCCAGTAGTTAATTACAAACTCTATATTTGTTAATCATGTCTGAATAATTTAAAAATCTTGTGATTTTTATCAATCATTAATCTTTAAACAACTTTTGACAACGGATCTCTTGGCTCTCGCAACGATGAAGAA…
Cantoromastigales	ITS	EUK0523857	S415	soil	Argentina	Villa de Soto	-30.9005	-65.0116	subtropical shrubland	Aspidosperma	Eduardo Nouhra	CTACTACCGATTGAATGGCTTAGTGAATCCTCCGGATTGATTGTTGGCACCCGGCAACGGGTCTGATGATCGAGAAGCTGGGTAAACTTGGTCATTTAGAGGAAGTAAAAGTCGTAACAAGGTTTCCGTAGGTGAACCTGCGGAAGGATCATTAAAAAGTTTGTCACACTAGTGACCTACTCTTGTGCATTGTTTAACCGCTTTGGCAGTTTAGTTTCTAGTCTTCTGGAAACGTCCGATCTTTACCGATCGGGGGCTGCCAATAGATGTGCAAAATCTCTTGCGCATTTTTAAACAAACACTATATTTCTTTTTTACTAAAGTCTGATACAATAAATGTGATTTTAATCATAAATTTATTAAAAACTTTTGACAACGGATCTCTTGGCTCTCGCAACG…
Cantoromastigales	ITS	EUK0523832	G5087	soil	Brazil	Altamira	-11.7738	-37.7271	tropical broadleaf forest	Aspidosperma	Leho Tedersoo	CTACTACCGATTGAATGGCTTAGTGAATCCTCCGGATTGCATATCAGATACCTGGCAACGGGTTCTGATTAGCGAGAAGCTGGGTAAACTTGGTCATTTAGAGGAAGTAAAAGTCGTAACAAGGTTTCCGTAGGTGAACCTGCGGAAGGATCATTAAAAAAGAATTTGCAATGAATCTCTCTTCTTTTCTAACAAAAAGTTAAAAGAGATTCAACTGTAAAACTCTTGTGCACTCTAGATTTTTTGGTAGTCGTTTCCTTTTTTTCGAAAGAAAAAACAGGAAAATGGTTCCCTAAAAAAGAACCAGAAGACTGCCAAAAGGTTTAAAAACTCTTAAATATTTTTCGTGTTATTTACTCTTTTAGTTTAAATTGTAAATAACATAACGTCTGATGTATT…
Cantoromastigales	ITS	EUK0482532	MDB_C32	soil	Austria	Obergugl	46.841	11.032	montane grassland	Avenula versicolor;Carex sempervirens;Festuca halleri;Anthoxanthum alpinum	Manu Delgado-Baquerizo team	GTACACACCGCCCGTCGTTACTACCGATTGAATGGCTTAGTGAATCCTCCGGATTGATGGTCGGCACCCGGCAACGGGTCTGATCTGTCGAAAAGCTGGGTAAACTTGGTCATTTAGAGGAAGTAAAAGTCGTAACAAGGTTTCCGTAGGTGAACCTGCGGAAGGATCATTAAAAAGTTTGTCACTTCGTGACCTACTCTTGTGCATCTGTTGAATGAATCTGGTAGTCTAGCATCTACTGTAAAAGGTAGTGCGATCTTATCCTAGTGATAAGAGGGCTGCCGATAGTTTTCTACTCTCTTTACTGAGATGACGAAGACTAGATTTATAAACTCTAAACTATAAACAGTCTGATTTTTATTCATGATTTTAATCATATAATAATAAACAACTTTTGAC…
Cantoromastigales	ITS	EUK0482529	S1070	soil	New Zealand	Whiri waterfall	-38.6728	176.695	temperate broadleaf forest	Beilschmiedia;Cyathea;Dicksonia;Podocarpus totara;Nothofagus;Dacrydium cupressinum	Katre Tomingas	GTACACACCGCCCGTCGCTACTACCGATTGAATGGCTTAGTGAATCCTCCGGATTGATGTTCGGCACCCGGCAACGGGTCTGAATGTCGAGAAGCTGGGTAAACTTGGTCATTTAGAGGAAGTAAAAGTCGTAACAAGGTTTCCGTAGGTGAACCTGCGGAAGGATCATTAAAAAGTTTGTCACTCTAGTGACCTACTCTTGTGCATTTGTTTACTGCCTTGGCAGTCTAGTCTTTCTAGACGTCCGATCTACTAGCTCTTTCTTGGGCTTTTAGTCGGGGGCTGCCAGTGGATGTGCTTTGGCCTTCCACGCAAAACAAACCCCTTTATTTTTTTAAACAGTCTGATCTATAAGAATCTTGTGATTTTTAATCATGAATTTTTAAACAACTTTTGACA…
Cantoromastigales	ITS	EUK0523817	S1070	soil	New Zealand	Whiri waterfall	-38.6728	176.695	temperate broadleaf forest	Beilschmiedia;Cyathea;Dicksonia;Podocarpus totara;Nothofagus;Dacrydium cupressinum	Katre Tomingas	CTACTACCGATTGAATGGCTTAGTGAATCCTCCGGATTGATGTTCGGCACCCGGCAACGGGTCTGAATGTCGAGAAGCTGGGTAAACTTGGTCATTTAGAGGAAGTAAAAGTCGTAACAAGGTTTCCGTAGGTGAACCTGCGGAAGGATCATTAAAAAGTTTGTCACTCTAGTGACCTACTCTTGTGCATTTGTTTACTGCCTTGGCAGTCTAGTCTTTCTAGACGTCCGATCTACTAGCTCTTTCTTGGGCTTTTAGTCGGGGGCTGCCAGTGGATGTGCTTTGGCCTTCCACGCAAAACAAACCCCTTTATTTTTTTAAACAGTCTGATCTATAAGAATCTTGTGATTTTTAATCATGAATTTTTAAACAACTTTTGACAACGGATCTCTTGGCTCT…
Cantoromastigales	SSU-ITS-LSU	EUK1137900	S383	soil	Estonia	Tartu Laululava	58.3889	26.7031	urban	Betula pendula;Acer platanoides;	Leho Tedersoo	tccaatagcgtatattaaagttgttgcagttaaaaagctcgtagttgaattttgggcttggtgtgtggtctaccgaaaggttagcactgctccaccaggcctttccttctggggaactagagtgctatttatttagtgcactagggaaccaggacttttactttgaaaaaattagagtgtttaaagcaggcttacgcttgaatacattagcatggaataatagaataggactttggttctattttgttggttttcaggaccgaagtaatgattaatagggatagttgggggcattagtatttaattgtcagaggtgaaattcttggatttatgaaagactaacttctgcgaaagcatttgccaaggatgtttccattaatcaagaacgaaagttagggg…
Cantoromastigales	ITS	EUK0523917	S166	soil	Japan	Yonaha Blue	26.7199	128.219	subtropical broadleaf forest	Castanopsis cuspidata;	Kentaro Hosaka	CTACTACCGATTGAATGGCTTAGTGAATCCTCCGGATTGATGGTTGGTACTTGGCAACAAGTTTGACTGTCGAGAAGCTGGGTAAACTTGGTCATTTAGAGGAAGTAAAAGTCGTAACAAGGTTTCCGTAGGTGAACCTGCGGAAGGATCATTAAAAAGTTTGTCACAAAACTGTGACCTACTCTTGTGCATCGTTTTAATTGCCTTTGGCAGTCTTAGTCTTTCTTTCTTAATTGAAAAAAAGCACCAATTTATTTTGGGAGGCTGCCAGTAGTTAATTACAAACTCTATATTTTTAATCTTGTCTGAATAATTTAAAAATCCGGTGATTTTTATCAATCATAAATTTTTAAACAACTTTTGACAACGGATCTCTTGGCTCTCGCAACGATGAAGAAC…
Cantoromastigales	ITS	EUK0523892	S372	soil	China	Menglun-47	21.572	101.57	subtropical broadleaf forest	Castanopsis indica	Peter Mortimer	CTACTACCGATTGAATGGCTTAGTGAATCCTTCGGATTGATAGTCGGTACTTGGCAACAAGTCTGACTATCGAGAAGCTGGGTAAACTTGGTCATTTAGAGGAAGTAAAAGTCGTAACAAGGTTTCCGTAGGTGAACCTGCGGAAGGATCATTAAAAAGTTTGTCACAAAACTTGTGGCCTACTCTTGTGCATTGTTCTAATTGCCTTTGGCAGCCTTAGTCTTTTTTCTCTTTATTGAAAAAAGCATCAATTTCGTTTGGGAGGCTGCCAATAGTTTAGTACAAACTCTATAATTTTTAATCAATGTCTGAATAATTTAAAAATCTTGTGATTTTTATGGATCATAAATTTTTAAACAACTTTTGACAACGGATCTCTTGGCTCTCGCAACGATGAAG…
Cantoromastigales	ITS	EUK0482520	G2757	soil	Malaysia	Fraser Hill	3.71142	101.738	tropical broadleaf forest	Castanopsis;Lithocarpus;	Leho Tedersoo,Sergei Põlme,Lee	GTACACACCGCCCGTCGCTACTACCGATTGAATGGCTTAGTGAATCCTCCGGATTGATGGTTGATACTTGGCAACAAGTTTGACTGTCGAGAAGCTGGGTAAACTTGGTCATTTAGAGGAAGTAAAAGTCGTAACAAGGTTTCCGTAGGTGAACCTGCGGAAGGATCATTAAAAAGTTTGTCACAAAACTGTGACCTACTCTTGTGCATCGTTTTAATTGCCTTTGGCAGTCTCAGTCTTTCTTTCTTTATTGAAAAAAAGCACCAATTTATTTTGGGAGACTGCCAATAGTTAATACAAACCCTCTATATTTGTTAATCTTGTCTGAATAATTAAAATTATTGTGATTTTTATCAATCATTAATTTTTAAACAACTTTTGACAACGGATCTCTTGGCT…
Cantoromastigales	ITS	EUK0523900	G2757	soil	Malaysia	Fraser Hill	3.71142	101.738	tropical broadleaf forest	Castanopsis;Lithocarpus;	Leho Tedersoo,Sergei Põlme,Lee	CTACTACCGATTGAATGGCTTAGTGAATCCTCCGGATTGATGGTTGATACTTGGCAACAAGTTTGACTGTCGAGAAGCTGGGTAAACTTGGTCATTTAGAGGAAGTAAAAGTCGTAACAAGGTTTCCGTAGGTGAACCTGCGGAAGGATCATTAAAAAGTTTGTCACAAAACTGTGACCTACTCTTGTGCATCGTTTTAATTGCCTTTGGCAGTCTCAGTCTTTCTTTCTTTATTGAAAAAAAGCACCAATTTATTTTGGGAGACTGCCAATAGTTAATACAAACCCTCTATATTTGTTAATCTTGTCTGAATAATTAAAATTATTGTGATTTTTATCAATCATTAATTTTTAAACAACTTTTGACAACGGATCTCTTGGCTCTCGCAACGATGAAGAA…
Cantoromastigales	ITS	EUK0012864	S1195	soil	Russia	Amur region:Zeya District	54.1247	126.932	tundra	Diapensia obovata;Salix sphenophylla;Rhododendron lapponicum;Diapensia obovata;Arctous alpina;Carex rigidioides;Betula divaricata	Dudov	CTACTACCGATTGAATGGCTTAGTGAATCCTCCGGATTGATGTTTGGTGCTTGGCAACAAGCCTAAACCTTCGAGAAGCTGGGTAAACTTGGTCATTTAGAGGAAGTAAAAGTCGTAACAAGGTTTCCGTAGGTGAACCTGCGGAAGGATCATTAAAAAGTAATTTGGCTTTTCCTACCTTAGGGGAGGAAAAACTCAGCCAAACACTTGTGCATTTTGTTAAAATGACCTTGGTAGTTCAGTAGGTTTTTCTTTTTTAGAAAACTTATGTCTTTATTCTTTTTTCCTTTTTGGCGAAATTTATAAAGGGGCTACCAAACTTTTAAATTTATATAAACTCTTGATTTTTGTACTCAAAATGTCTGAATCTAAGTTATAAAAAACTTTTTTTGTAATTTA…
Cantoromastigales	ITS	EUK0019085	S1195	soil	Russia	Amur region:Zeya District	54.1247	126.932	tundra	Diapensia obovata;Salix sphenophylla;Rhododendron lapponicum;Diapensia obovata;Arctous alpina;Carex rigidioides;Betula divaricata	Dudov	CTACTACCGATTGAATGGCTTAGTGAATCCTCCGGATTGATAATCGGCACCCGGAAACGGGTCTGACTTGTTGAGAAGTTGGGTAAACTTGGTCATTTAGAGGAAGTAAAAGTCGTAACAAGGTTTCCGTAGGTGAACCTGCGGAAGGATCATTAAAAAGTTTGTCACATTACGTTGACCTACTCTTGTGCATCTGTAAATTACTTGACCTTGGCAGTCTAGTGTTTTTTCTTGCAAAAGAATACACGTCTTGCCCTCCTTTTCTCATTTGTAAAAATGGGAAGAGATTGCAGGGGGCTGCCAGTCGACAAACCTACTTAAAACAACTCTTGTTTTTAAAAACTATAAAATGTCTGAAAAATTTTCTTATGAAACTTATCATAATATAAATTACAACTT…
Cantoromastigales	ITS	EUK0523873	S1195	soil	Russia	Amur region:Zeya District	54.1247	126.932	tundra	Diapensia obovata;Salix sphenophylla;Rhododendron lapponicum;Diapensia obovata;Arctous alpina;Carex rigidioides;Betula divaricata	Dudov	CTACTACCGATTGAATGGCTTAGTGAATCCTCCGGATTGATAATCGGCACCCGGAAACGGGTCTGATTTGTTGAGAAGTTGGGTAAACTTGGTCATTTAGAGGAAGTAAAAGTCGTAACAAGGTTTCCGTAGGTGAACCTGCGGAAGGATCATTAAAAAGTTTGTCACATTACGTTGACCTACTCTTGTGCATCTGTAAATTACTTGACCTTGGCAGTCTAGTGTTTTTTCTTGCAAAAGAATACACGTCTTGTCCTCCTTTTCTCATTTGTAAAAATGGGAAGAGGTTGCAGGGGGCTGCCAGTCGACAAACCTACTTAAAACAACTCTTGTTTTTAAAAACTATAAAATGTCTGAAAAATTTTCTTATGAAACTTATCATAATATAAATTACAACTT…
Cantoromastigales	ITS	EUK0523851	S1238	soil	Thailand	Krabi	8.07917	98.8903	cropland	Elaeis guineensis	Erandi Yasanthika	CTACTACCGATTGAATGGCTTAGTGAATCCTTCGGATTGATAGTCGGTACTTGGCAACAAGTCTGACTATCGAGAAGCTGGGTAAACTTGGTCATTTAGAGGAAGTAAAAGTCGTAACAAGGTTTCCGTAGGTGAACCTGCGGAAGGATCATTAAAAAGTTTGTCACAAAACTTTGTGGCCTACTCTTGTGCATTGTTCTAATTGCCTTTGGCAGCCTCAGTCTTTTTTCTCCTAATTGAAAAAAGCACCAATTTTGTTTGGGAGGCTGCCAATAGTTTAATGAATACAAACTCTACAGTTTTTAATCAATGTCTGAATAATTTAAAAATCTTGTGATTTTTATGAATCATAAATTTTTAAACAACTTTTGACAACGGATCTCTTGGCTCTCGCAACGA…
Cantoromastigales	SSU-ITS	EUK1216882	G5119	soil	Spain	Tenerife:Mirador de Jardine	28.5252	-16.2859	subtropical broadleaf forest	Erica arborea;Laurus	Leho Tedersoo	AGGGCACCACCAGGAGTGGAGCCTGCGGCTTAATTTGACTCAACACGGGGAAACTCACCAGGTCCAGACATAGTAAGGATTGACAGATTGAGAGCTCTTTCTTGATTCTATGGGTGGTGGTGCATGGCCGTTCTTAGTTGGTGGAGTGATTTGTCTGGTTAATTCCGTTAACGAACGAGACCTTAACCTGCTAAATAGTTACGCTAATTTCGATTAGCGGCTAACTTCTTAGAGGGACTATGAATGTTTAATTCATGGAAGTTTGAGGCAATAACAGGTCTGTGATGCCCTTAGATGTTCTGGGCCGCACGCGCGCTACACTGATGAAGGCAGCAAGTTTATAACCTTGTCCGGAAGGACTGGGTAATCTTCTGAAACTTCATCGTGCTGGGGATAGAC…
Cantoromastigales	ITS	EUK0523846	S252	soil	French Guiana	Roura	4.573	-52.1906	tropical broadleaf forest	Fabaceae	Sergei Põlme	CTACTACCGATTGAATGGCTTAGTGAATCCTCCGGATTGCATATCAGATACCTGGCAACGGGTTCTGATTAGCAAAAAGCTGGGTAAACCTGGTCATTTAGAGGAAGTAAAAGTCGTAACAAGGTTTCCGTAGGTGAACCTGCGGAAGGATCATCAAAAAGAATTTACAGAATCTCTTTCTTTTTTTAAAAGTTTGAGGTTCAAATGTAAACTCTTGTGCACTTTTGATTTTTTGGTAGTCGTTTCCCTTTTTTCGAAAGAAAAATGGGGGAATATGGTTCCCTAAAAAAGAACCAGAAGACTACCAAAAGGTTTAAAACTCTTAATAATATCTTATTATGTTATTTTACAATAACGTAAATGTCTGATGTGTTTGATTATAAACGTGCTTTATAATTA…
Cantoromastigales	ITS	EUK0523881	S252	soil	French Guiana	Roura	4.573	-52.1906	tropical broadleaf forest	Fabaceae	Sergei Põlme	CTACTACCGATTGAATGGCTTAGTGAATCCTCCGGATTGCATATCAGATACCTGGCAACGGGTTCTGATTAGCAAAAAGTTGGGTAAACTTGGTCATTTAGAGGAAGTAAAAGTCGTAACAAGGTTTCCGTAGGTGAACCTGCGGAAGGATCATTAAAAAAGAATTTACATGAATCACTTCTTTTTTTAAAAAAGTTGAGGTTCAAATGTAAACTCTTGTGCACTTTTGATTTTTTGGTAGTCGTTTCCTTTTTTTCGAAAGAATTAAAGGGGAATGGTTCCCTAAAAAAAGAACCAGAAGACTACCAAAAGGTTTAAAACTCTTAAAAATATTGTTTTCAATGTTATTTTTTTTTACAAATAACATGAATGTCTGATATGTGTTTGATTATAAACCTG…
Cantoromastigales	ITS	EUK0002434	S1037	soil	Czech Republic	Kynžvart	50.0069	12.6092	temperate broadleaf forest	Fagus sylvatica;Larix decidua;Picea abies;Quercus robur;	Petr Kohout	CTACTACCGATTGAATGGCTTAGTGAATCCTCCGGATTGATGTTTGGTGCTTGGCAACAAGCCTAAACCTTCGAGAAGCTGGGTAAACTTGGTCATTTAGAGGAAGTAAAAGTCGTAACAAGGTTTCCGTAGGTGAACCTGCGGAAGGATCATTAAAAAGTAATTTGGCTCCTACCTTATTTTCGACGGTCACTCTCTAATGGTCAGCTGGTCCGGGCATTGTGAATATAACTAGATGCTTTGTCTTAAACTTGGACCAGTTGTCAATGAATATATCGATGCCTTCTATTGAAGCTTGGCTCTTTTTTTCATAATAATGGCCGGCTTTCCGGGCTTTAGGGGTAGTTAATTCTACTGCTTTAAAGGGTGGTTAATTCTACTCGGTCTTAAGAATGGAAA…
Cantoromastigales	ITS	EUK0482538	S1037	soil	Czech Republic	Kynžvart	50.0069	12.6092	temperate broadleaf forest	Fagus sylvatica;Larix decidua;Picea abies;Quercus robur;	Petr Kohout	GTACACACCGCCCGTCGCTACTACCGATTGAATGGCTTAGTGAATCCTCCGGATTGATGGTCGGCACCCGGCAACGGGTCTGATCTGTCGAAAAGCTGGGTAAACTTGGTCATTTAGAGGAAGTAAAAGTCCGTAACAAGGTTTCCGTAGGTGAACCTGCGGAAGGATCATTAAAAAGTTTGTCACTTCGTGACCTACTCTTGTGCATCTGTTGAATGAATCTGGTAGTCTAGCATCTGCTGTAAAAAGCAGTGCGGTCTTATCCTAGCGATGAGAGGGCTGCCGATAGTTTTCTAATCGTAAGATGACGAATTCTAGATTTATAAACTCTAAACTATAAACAGTCTGATTTTTATTCATGATTTTAATCATATAATAATAAACAACTTTTGACAACGG…
Cantoromastigales	ITS	EUK0482531	S869	soil	Democratic Republic of the Congo	Tshopo:Yoko	0.29347	25.3228	tropical broadleaf forest	Gilbertiodendron dewevrei	Marijn Bauters	GTACACACCGCCCGTCGCTACTACCGATTGAATGGCTTAGTGAATCCTCCGGATTGATGTTCGGCACCCGGCAACGGGTCTGAATGTCGAGAAGCTGGGTAAACTTGGTCATTTAGAGGAAGTAAAAGTCGTAACAAGGTTTCCGTAGGTGAACCTGCGGAAGGATCATTAAAAAGTTTGTCACTCTCGTGACCTACTCTTGTGCATTTGTTAACTGCCGTGGCAGTCTAGTCTTTTCGCGAGACGTCCGATCTACTAGAATATTTCTAGTCTTTCGGGGGCTGCCAGTGGATGGCTTTCTTTTAGCCTCTACGAACAACAAACCCCTTTATTTTTTCTAATAGCCTGATCTATAAGAATCTTGTGATTTTTAAGTCATAAATTTTTAAACAACTTTTG…
Cantoromastigales	ITS	EUK0523822	S869	soil	Democratic Republic of the Congo	Tshopo:Yoko	0.29347	25.3228	tropical broadleaf forest	Gilbertiodendron dewevrei	Marijn Bauters	CTACTACCGATTGAATGGCTTAGTGAATCCTCCGGATTGATGTTCGGCACCCGGCAACGGGTCTGAATGTCGAGAAGCTGGGTAAACTTGGTCATTTAGAGGAAGTAAAAGTCGTAACAAGGTTTCCGTAGGTGAACCTGCGGAAGGATCATTAAAAAGTTTGTCACTCTCGTGACCTACTCTTGTGCATTTGTTAACTGCCGTGGCAGTCTAGTCTTTTCGCGAGACGTCCGATCTACTAGAATATTTCTAGTCTTTCGGGGGCTGCCAGTGGATGGCTTTCTTTTAGCCTCTACGAACAACAAACCCCTTTATTTTTTCTAATAGCCTGATCTATAAGAATCTTGTGATTTTTAAGTCATAAATTTTTAAACAACTTTTGACAACGGATCTCTTGGC…
Cantoromastigales	ITS	EUK0523880	MX25	soil	Mexico	Chiapas:Ocote	16.8789	-93.4544	tropical broadleaf forest	Inga oerstediana;Quercus oleoides;Vochysia guatemalensis;Alchornea latifolia;Ficus;Terminalia amazonia;Laplacea grandis;Phoebe;	Roberto Garibaj-Oriel	CTACTACCGATTGAATGGCTTAGTGAATCCTCCGGATTGCATATCAGATACCTGGCAACGGGTTCTGATTAGCAAAAAGCTGGGTAAACTTGGTCATTTAGAGGAAGTAAAAGTCGTAACAAGGTTTCCGTAGGTGAACCTGCGGAAGGATCATTAAAAATGAATTTACATGAATCTCCTCTTTTTTAAGATGAGGTTCAAATGTAAAACTCTTGTGCACTTTTGATTTTTTGGTAGTCGTTTCCGTTTTCGAAAGAAAAAGGGGAATGGTTCCCTAAAAAGAACCAGAAGACTGCCAAAAGGTTTAAAACTCTTAAAAATATTTTGTCGTGTTATTTTTTACAAATAACATAATGTCTGATGTGTTTTGATTATAAACCTGTTTTTATAATTAAAATT…
Cantoromastigales	SSU-ITS	EUK1216884	G5118	soil	Spain	Tenerife:Mirador de Cruz de Carmen	28.5309	-16.2815	subtropical broadleaf forest	Laurus	Leho Tedersoo	AGGGCACCACCAGGAGTGGAGCCTGCGGCTTAATTTGACTCAACACGGGGAAACTCACCAGGTCCAGACATAGTAAGGATTGACAGATTGAGAGCTCTTTCTTGATTCTATGGGTGGTGGTGCATGGCCGTTCTTAGTTGGTGGAGTGATTTGTCTGGTTAATTCCGTTAACGAACGAGACCTTAACCTGCTAAATAGTTACGCTAATTTCGATTAGTGGCTAACTTCTTAGAGGGACTATGGATGTTTAATCCATGGAAGTTTGAGGCAATAACAGGTCTGTGATGCCCTTAGATGTTCTGGGCCGCACGCGCGCTACACTGATGAAGGCAGCAAGTTTATAACCTTGTCCGGAAGGATTGGGTAATCTTCTGAAACTTCATCGTGCTGGGGATAGAC…
Cantoromastigales	ITS	EUK0523909	MDB_M086	soil	Brazil	Brazil	-19.9399	-44.039	urban	Merostachys;Leucaena leucocephala	Manu Delgado-Baquerizo team	CTACTACCGATTGAATGGCTTAGTGAATCCTCCGGATTGATTGTTGGTACCTGGCAACGGGTCTGATGATCGAGATGCTGGGTAAACTTGGTCATTTAGAGGAAGTAAAAGTCGTAACAAGGTTTCCGTAGGTGAACCTGCGGAAGGATCATTAAAAAGTTTGTCACATCGTGACCTACTCTTGTGCATTGTTTAACTGCTTTTGGCAGTCTAGTTTTTAAAGAATTTTCTTTAGAAACGTCCAATATTAGTTATTGGGGGCTGCCAATAGATGTGCAATCTTGCGCATTCTTAAACAAACACTATATTTTTTTTAAACAAAAAGTCTGATATAATAAATGTGATAATTTAATCATAATTTTATTAAAAACTTTTGACAACGGATCTCTTGGCTCTCGC…
Cantoromastigales	ITS	EUK0482533	MDB_C01	soil	USA	Hawaii:Pihea trail	22.139	-159.624	subtropical broadleaf forest	Metrosideros polymorpha;Hedychium gardnerianum;Dicranopteris linearis;Pittosporum gayanum;Psidium cattleianum;Astelia menziesiana;Morella faya;Vaccinium meyenianum;Smilax hawaiensis;Elaphoglossum;Elaeocarpus bifidus;Clerodendrum;Alyxia oliviformis;	Manu Delgado-Baquerizo team	GTACACACCGCCCGTCGCTACTACCGATTGAATGGCTTAGTGAATCCTCCGGATTGATATTTGGTACTTGGCAACAAGTCTAAATGTTCGAGAAGCTGGGTAAACTTGGTCATTTAGAGGAAGTAAAAGTCGTAACAAGGTTTCCGTAGGTGAACCTGCGGAAGGATCATTAAAAAGTTTACTTTTTGTCTGACTTTTAGTCGGCGAAAACGACACTTGTGCACTTTGTTTACATGCAAATTGGTAGTTTATTTCCCTTTCTTCGGGAAGGAAAAGTCTCTTTGAGCATCTGTTTAAAGAGGAACTACCAAACATTTAAATAAAAACTCTTTACATTTTTGTATTTTCTGTCTGAACATTTTATTTTAACAAATAAAAAACAACTTTTGACAACGGATC…
Cantoromastigales	SSU-ITS-LSU	EUK1138816	NZL80	soil	New Zealand	unknown	-45.3767	167.892	temperate broadleaf forest	Nothofagus	Laura van Galen	TCCAATAGCGTATATTAAAGTTGTTGCAGTTAAAAAGCTCGTAGTTGAATTTTGGATCTGGCTGACTGGTCTTGCCGAAAGGTAAGTACTAGTCTGGCTGGATCTTTCCTTCTGGGAAACTAGTGTGCTATTAATTTAGTGCGCTAAGGAACCAGAACTTTTACTTTGAAAAAATTAGAGTGTTTAAAGCAGGCATACGCTTGAATACATTAGCATGGAATAATAGAATAGGACTTTGGTTCTATTTTGTTGGTTTCTAGGACCGAAGTAATGATTAATAGGGATAGTTGGGGGCATTAGTATTTAATTGTCAGAGGTGAAATTCTTGGATTTATGAAAGACTAACTTCTGCGAAAGCATTTGCCAAGGATGTTTTCATTAATCAAGAACGAAAGTTAG…
Cantoromastigales	SSU-ITS-LSU	EUK1152054	NZL361	soil	New Zealand	unknown	-41.7276	172.892	temperate broadleaf forest	Nothofagus	Laura van Galen	TCCAATAGCGTATATTAAAGTTGTTGCAGTTAAAAAGCTCGTAGTTGAATTTTGGGCCTGGCTGTGCGGTCTAGCCGAAAGGTTAGCACTGCTCTGGCTGGGTCTTTCCTTCTGGAAAACCAGGGTGTCATTTATTTGGCGCTCCGGTGAACCAGAACTTTTACTTTGAAAAAATTAGAGTGTTTAAAGCAGGCCTACGCTTGAATACATTAGCATGGAATAATAGAATAGGACTTTGGTTCTATTTTGTTGGTTTCTAGGACCGAAGTAATGATTAATAGGGATAGTTGGGGGCATTAGTATTTAATTGTCAGAGGTGAAATTCTTGGATTTATGAAAGACTAACTTCTGCGAAAGCATTTGCCAAGGATGTTTTCATTAATCAAGAACGAAAGTTAG…
Cantoromastigales	ITS	EUK0523862	S387	soil	New Caledonia	Mount Koghi	-22.1643	166.512	tropical broadleaf forest	Nothofagus codonandra;	Sten Anslan,Petr Kohout	CTACTACCGATTGAATGGCTTAGTGAATCCTCCGGATTGCATATCAGATACCTGGCAACGGGTTCTGATTAGCGAGAAGCTGGGTAAACTTGGTCATTTAGAGGAAGTAAAAGTCGTAACAAGGTTTCCGTAGGTGAACCTGCGGAAGGATCATTAAAAAAGAATTTGCAATGAATCTCTTCTTTTCTCACAAAAAGTTGAGGTTCAAATGTAAACTCTTGTGCACTCTTGATTTTTTGGTAGTCGTTTCCTTTTTTTTCGAAAGAAAAAACTGGGAAATGGTTCCCCTAAAAAAAGAACCAGCAGAAGACTACCAAAAGGTTTAAAACTCTTAAATATTTTCTTGTGTTATTCACCCTTTTTTTTAATGGTAAATAACATCAATGTCTGATGTATTTT…
Cantoromastigales	ITS	EUK0523922	S387	soil	New Caledonia	Mount Koghi	-22.1643	166.512	tropical broadleaf forest	Nothofagus codonandra;	Sten Anslan,Petr Kohout	CTACTACCGATTGAATGGCTTAGTGAATCCTCCGGATTGATAGTCGGTACTTGGCAACAAGTCTGATTGTTGAGAAGCTGGGTAAACTTGGTCATTTAGAGGAAGTAAAAGTCGTAACAAGGTTTCCGTAGGTGAACCTGCGGAAGGATCATTAAAAAGTTTGTCACAAAACTGTGACCTACCCCTTGTGCATCGTTTTAATTGCCTTTGGCGGTCTTAGTCTTTTTTCTCTTAATTGAAAAAAGCACCGATTTATTTTGGGAGGCTGCCAGTAGTTAAATACAAACTCTATGCCTTTTAATGAATGTCTGAATAATTTAAAAATCTTGCGATTTTTATGTATCATAAATTTTTAAACAACTTTTGACAACGGATCTCTTGGCTCTCGCAACGATGAAG…
Cantoromastigales	ITS	EUK0523848	S389	soil	New Caledonia	Mount Dzumac	-22.0069	166.456	tropical broadleaf forest	Nothofagus codonandra;	Sten Anslan,Petr Kohout	CTACTACCGATTGAATGGCTTAGTGAATCCTCCGGATTGATAGTTGGTACTTGGCAACAAGTCTGACTGTCGAGAAGCTGGGTAAACTTGGTCATTTAGAGGAAGTAAAAGTCGTAACAAGGTTTCCGTAGGTGAACCTGCGGAAGGATCATTAAAAAGTTTGTCACAAAACTGTGACCTACTCTTGTGCATCGTTTTAATTGCCTTTGGCAGTCTTAGTCTTTTTTTTCTTAATTGAAAGAAAAGCACCAATTTAATTTGGGAGGCTGCCAGTAGTTTATAAAAACTCTATAACTTTTAAATCATGTCTGAATAAATTTAAAAATCTTGTGATTTTTATTGATCATAAATTTTTAAACAACTTTTGACAACGGATCTCTTGGCTCTCGCAACGATGAA…
Cantoromastigales	ITS	EUK0523831	A18	soil	Estonia	unknown	58.2481	26.4362	temperate coniferous forest	Picea abies;	Rein Drenkhan	CTACTACCGATTGAATGGCTTAGTGAATCCTCCGGATTGATGTTTGGCACCTGGCAACGGGTCTGAATGTCGAGAAGCTGGGTAAACTTGGTCATTTAGAGGAAGTAAAAGTCGTAACAAGGTTTCCGTAGGTGAACCTGCGGAAGGATCATTAAAAAGTTTGTCACTCTAGTGACCTACTCTTGTGCATTTGTTAACTGCCGTGGCAGTCTAGTCTTTTCAGGACGTCCAATCTACTAGAATTATTCTAGTAGATTGGGGACTGCCAGTGGATGGCTTTCTGGCCTCTACACAAACTACAAACCCTTTACTTTTTCTTTAAGCCTGATCTATAAAAATCTTGTGATTTTTGAAGTCATAAATTTTTAAACAACTTTTGACAACGGATCTCTTGGCTCT…
Cantoromastigales	ITS	EUK0523902	G5978	soil	USA	Mississippi:Pine Hills	30.3874	-89.3179	temperate coniferous forest	Pinus	Sergei Põlme	CTACTACCGATTGAATGGCTTAGTGAATCCTCCGGAGCGATGTTTGGTACTTGGCAACAAGTCTGAATGTTGTGAAGCTGGGTAAACTTGGTCATTTAGAGGAAGTAAAAGTCGTAACAAGGTTTCCGTAGGTGAACCTGCGGAAGGATCATTAAAGAGTTTGTCACCCAGTGACCTACTCTTGTGCATCGTTTATTGCCTTTGGCAGTCTTTGTCTTTTTTTCTTTGGAGAAAACGCACCGCTTTATTGTGGGAGGCTGCCAGTAGTTACAAACTCTGTATTTATTAGTGTCTGAATCCGTTTAAAAATCTAGTGATTTTTACGATCATAAATGTATAAACAACTTTTGACAACGGATCTCTTGGCTCTCGCAACGATGAAGAACGCAGCGAAATGCG…
Cantoromastigales	ITS	EUK0302523	G5371a	soil	Estonia	unknown	58.2742	26.7211	temperate coniferous forest	Pinus	Leho Tedersoo	AAAAGTTTGTCACACTAGTGACCTACTCTTGTGCATTGTTTAACTGCTTTGGCAGTCTAGTTTCTAGTCTCCTAGAAACGTCCGATCTTAATGGTCGGGGGCTGCCAATAGATGTGCAAATCTTTTGCGCATTCTTAAACAAACACTATATTCTTTTAACTAAAGTCTGATACAATAAATGTGATTTTAATCATAAATTTATTAAAAACTTTTGACAACGGATCTCTTGGCTCTCGCAACGATGAAGAACGCAGCAAAACGCGATATGTAATGTGAATTGCAGAATTCAGTGAATCATCAAATCTTTGAACGCACATTGCGCTCTTGGGTATCCCCTAGGAGCATGCCTGTTCGAGTATCGCAAAGTCTTCATTCCCTTTGATGCTTGGTCATTAAAGG…
Cantoromastigales	ITS	EUK0523891	G5030	soil	USA	Texas:Big Thicket	30.4697	-94.3502	subtropical broadleaf forest	Pinus;Fagus grandiflora;Quercus;Magnolia;Liriodendron tulipifera	Leho Tedersoo	CTACTACCGATTGAATGGCTTAGTGAATCCTCCGGATTGATGGTTGGTACTTGGCAACAAGTCTGACTGTCGAGAAGCTGGGTAAACTTGGTCATTTAGAGGAAGTAAAAGTCGTAACAAGGTTTCCGTAGGTGAACCTGCGGAAGGATCATTAAAAAGTTTGTCACAAAACTGTGACCTACTCTTGTGCATCGTTTTAATTGCCTTTGGCAGTCTTAGTCTTTCTTTCTTTATTGTAAAAAAGCACCAATTTATTTTGGGAGGCTGCCAGTAGTTAATACAAACTCTATACTTTTTAATCTTGTCTGAATAATTTAAAAATCTTGTGATTTTTATTGATCATAAATTTTTAAACAACTTTTGACAACGGATCTCTTGGCTCTCGCAACGATGAAGAAC…
Cantoromastigales	ITS	EUK0302522	G5315	soil	Estonia	unknown	58.3159	26.7947	temperate coniferous forest	Pinus;Picea	Leho Tedersoo	AAAAGTTTGTCACTTCGTGACCTACTCTTGTGCATCTGTTGAATGAATCTGGTAGTCTAGCATCTGCTGTAAAAAGCAGTGCGGTCTTATCCTAGCGATGAGAGGGCTGCCGATAGTTTTCTAATCGTAAGATGACGAATTCTAGATTTATAAACTCTAAACTATAAACAGTCTGATTTTTATTCATGATTTTAATCATATAATAATAAACAACTTTTGACAACGGATCTCTTGGCTCTCGCAACGATGAAGAACGCAGCGAAATGCGATAAGTAATGTGAATTGCAGAATTCAGTGAATCATCGAATCTTTGAACGCACATTGCGCTTTTGGGTAACCCCCAAAAGCATGCCTGTTCGAGTATCGCAAAGTCTCTCATTCACCGGATGCATTTCCTCG…
Cantoromastigales	ITS	EUK0523809	S688	soil	Falkland Islands (Islas Malvinas)	Port Howard	-51.63	-59.541	temperate grassland	Poaceae	Kevin Newsham	TTACTACCGATTGAATGGCTTAGTGAATCCTCCGGATTGATGGTCGGCACCCGGCAACGGGTCTGATCTGTCGAAAAGCTGGGTAAACTTGGTCATTTAGAGGAAGTAAAAGTCGTAACAAGGTTTCCGTAGGTGAACCTGCGGAAGGATCATTAAAAAGTTTGTCACTTCGTGACCTACTCTTGTGCATCTGTTGAATGAATCTGGTAGTCTAGCATCTACTGTAAAAGGTAGTGCGATCTTATCCTAGTGATAAGAGGGCTGCCGATAGTTTTCTACTCTCTTTACTGAGATGACGAAGACTAGATTTATAAACTCTAAACTATAAACAGTCTGATTTTTATTCATGATTTTAATCATATAATAATAAACAACTTTTGACAACGGATCTCTTGGCTC…
Cantoromastigales	ITS	EUK0523812	G5892	soil	Estonia	Paatsalu	58.515	23.6946	temperate grassland	Poaceae	Leho Tedersoo	CTACTACCGATTGAATGGCTTAGTGAATCCTCCGGATTGATGTTTGGCACCCGGCAACGGGTCTGAATGTCGAGAAGCTGGGTAAACTTGGTCATTTAGAGGAAGTAAAAGTCGTAACAAGGTTTCCGTAGGTGAACCTGCGGAAGGATCATTAAAAAGTTTGTCACTCCAGTGACCTACTCTTGTGCATTTGTTAACTGCCGTGGCAGTCTAGTCTTTGTCAAGACGTCCAATCTACTAGAATTGTTCTAGTAGATTGGGGACTGCCAGTGGATGGCTTTCTGGCCTCTACAACAACAACAAACCCTTTACCTTTTCTTTTAAGCCTGATCTATAAAAATCTTGTGATTTTTACAGTCATATATTTTTAAACAACTTTTGACAACGGATCTCTTGGCT…
Cantoromastigales	ITS	EUK0016195	S1357	soil	Norway	Lenvikmarka	68.5154	17.1197	temperate grassland	Poaceae	Kari Anne Brathen	CTACTACCGATTGAATGGCTTAGTGAATCCTCCGGATTGATGTTTGGTACTTGGCAACAAGTCTAAACGTTCGAGAAGCTGGGTAAACTTGGTCATTTAGAGGAAGTAAAAGTCGTAACAAGGTTTCCGTAGGTGAACCTGCGGAAGGATCATTAAAAAGTTAATTGTTGAACCCCAAATTAAAAGTTTTTTCTTTTAAATTGGGTTAGCTCATCAAGACACTTGTGCATCTTGTATACATGAACTTGGTAGTTTAGTGGAAAAAATAAAAATAAAACCTTTTTTTTTTCACGTCTTCTTTTAAAATGGAAGGAACTGCCAAAATTTCTTTATAAAAACTCTTGATTTTTGTACTCAAAATGTCTGAATCTAAATTATTAAAAATCATAATTTAAATAA…
Cantoromastigales	ITS	EUK0018391	G5133	soil	Italy	Pecetto	45.9688	7.93536	montane grassland	Poaceae;Alnus viridis	Leho Tedersoo	CTACTACCGATTGAATGGCTTAGTGAATCCTCCGGATTGATAATCGGCACCCGGAAACGGGTCTGATTTGTTGAGAAGTTGGGTAAACTTGGTCATTTAGAGGAAGTAAAAGTCGTAACAAGGTTTCCGTAGGTGAACCTGCGGAAGGATCATTAAAAAGTTTGTCACATTACGTTGACCTACTCTTGTGCATCTGTAAATTACTTGACCTTGGCAGTCTAGTGTTTTTTCTTGCAAAAGAATACACGTCTTGCCCACCTTTTCTCATTTGTAAAAATGGGAAGAGATTGGCGCGGGGGGCTGCCAGTCGACAAACCTACTTAAAACAACTCTTGTTTTTAAAAACTAATAAAATGTCTGAAAAATTTTCTTATGAAACTTATCATAATATAAATTACA…
Cantoromastigales	ITS	EUK0523866	AV222	soil	Colombia	Amazonas:El Zafire	-3.995	-69.898	tropical broadleaf forest	Pseudomonotes tropenbosii	Aida Vasco-Palacios	CTACTACCGATTGAATGGCTTAGTGAATCCTCCGGATTGATAATCGGTACTTGGAAACAAGTCTGATTGTTGAGAAGCTGGGTAAACTTGGTCATTTAGAGGAAGTAAAAGTCGTAACAAGGTTTCCGTAGGTGAACCTGCGGAAGGATCATTAATAAGTTTGTCACAAACGTGACCTACTCTTGTGCATCTGTTTAATTGCCTTTGGCAGTCTTAGTTTTTTCTTCTTTTTGCGAGAAGGAAAGCATCGATTTATTTCGAGAGGCTGCCAGTAGTTAAAAACTCTATATTTAAAATCATGTCTGAATTTTTTTAAAAATCTTGTGATTTTTATTGATCATAAATTTTTAAACAACTTTTGACAACGGATCTCTTGGCTCTCGCAACGATGAAGAACGC…
Cantoromastigales	ITS	EUK0523821	AV201	soil	Colombia	Amazonas:Pena Roja	-0.6446	-72.0713	tropical broadleaf forest	Pseudomonotes tropenbosii	Aida Vasco-Palacios	CTACTACCGATTGAATGGCTTAGTGAATCCTCCGGATTGCATATCAGATACCTGGCAACGGGTTCTGATTAGCAAAAAGCTGGGTAAACTTGGTCATTTAGAGGAAGTAAAAGTCGTAACAAGGTTTCCGTAGGTGAACCTGCGGAAGGATCATTAAAAAGGAATTTACACAATGAATCTCCTCTTTCTAAGTGGAGGTTCAAATGTGTTAAACTCTTGTGCACTTGATTTTTTGGTAGTCGTTTCCTTTTTTCGAAAGAGAAAAGGGGAATGGTTCCTCTGAAAAGAAAGGAACCAGAAGACTACCAAAAGGTTTAACACTCTTAAAAAATACTTTGTCGTGTTATTTTTTACAAATAACATAATGTCTGATGTGTTTGATTATAAACGTGTTTTATA…
Cantoromastigales	ITS	EUK0523801	AV205	soil	Colombia	Amazonas:Pena Roja	-0.6366	-72.0721	tropical broadleaf forest	Pseudomonotes tropenbosii	Aida Vasco-Palacios	CTACTACCGATTGAATGGCTTAGTGAATCCTCCGGATTGATGGTTGGTACTTGGCAACAAGTCTGACTGTCGAGAGGCTGGGTAAACTTGGTCATTTAGAGGAAGTAAAAGTCGTAACAAGGTTTCCGTAGGTGAACCTGCGGAAGGATCATTAAAAAGTTTGTCACAAATCTGTGACCTACTCTTGTGCATCGTTCTAATTGCCTTTGGCAGTCTTAGTCTTTCTTTCTTAATTGAAAAAAAGCACCAATTTATTTTGGGAGGCTGCCAATAGTTAATACAAACTCAATATTTGCTAATCTTGTCTGAATAATTTAAAAATCTTGTGATTTTTATTTATCATAAATTTTTAAACAACTTTTGACAACGGATCTCTTGGCTCTCGCAACGATGAAGAAC…
Cantoromastigales	ITS	EUK0523868	MDB_M001	soil	China	Tonghua	41.7353	126.045	temperate broadleaf forest	Quercus mongolica;Lespedeza bicolor;Corylus heterophylla;Mnium;Pohlia nutans	Manu Delgado-Baquerizo team	CTACTACCGATTGAATGGCTTAGTGAATCCTCCGGATTGACAATCGGCACCTGGCAACAGGTCTGATTGTCGAGAAGCTGGGTAAACTTGGTCATTTAGAGGAAGTAAAAGTCGTAACAAGGTTTCCGTAGGTGAACCTGCGGAAGGATCATTAAAAAGTTTGTCACATTAGCTGACCTACTCTTGTGCATCTGTAGCCATGACCTTGGCAGTCTAGTGTCTGAATCCCTCGGGATTCTAACACGTCTAGCACCTTTTGATTCATTTCAAAGGTTAGTACTAGGGGCTGCCAGTGGATCTCGTATCCAAAAACAACCAACTCTTGTTATCAATTAAATGTCTGAATGATTCTATGATATATATCATAATTCATAAACAACTTTTGACAACGGATCTCTT…
Cantoromastigales	ITS	EUK0302525	G5382a	soil	Estonia	unknown	58.4692	26.7321	temperate broadleaf forest	Quercus robur	Leho Tedersoo	AAAAGTTTGTCACATCGTGACCTACTCTTGTGCATCTGTTTACACGATCTTGGCAGTTTAGTGCAACGGTATTTGCGTACCATTGCACGTCTGCTGCAAAAGCAGGAGCTGCCAATGGACAATTCTTGTCCAAAAAACAAACTCTTAATAAAACCAATGTCTGAAAAAAACTATGATTTAATCATAATTTATAAACAACTTTTGACAACGGATCTCTTGGCTCTCGCAACGATGAAGAACGCAGCGAAATGCGATAAGTAATGTGAATTGCAGAATTCAGTGAATCATCGAATCTTTGAACGCACATTGCGCCCTCGGGTAACCCCCGGGAGCATGCCTGTTCGAGTATCGCAAAGTCATCATCCCCCGCCTTTTTTTAAAGAAATTTTTTTAAAGGCG…
Cantoromastigales	ITS	EUK0482519	MDB_C47	soil	Iceland	Hella	63.981	-19.864	tundra	Racomitrium lanuginosum;Empetrum nigrum;Betula nana;Hylocomium splendens	Manu Delgado-Baquerizo team	GTACACACCGCCCGTCGCTACTACCGATTGAATGGCTTAGTGAATCCTCCGGATTGATACTTGGTATCTGGCAACAGATCTAAGTCGTCGAGAAGCTGGGTAAACTTGGTCATTTAGAGGAAGTAAAAGTCGTAACAAGGTTTCCGTAGGTGAACCTGCGGAAGGATCATTAGTGTAATACTTGTTTTTGTATAGCTTCGGCTATATATAAAAAAAACAATACACTCTTGTGCATTTGTTAACCACGTTCTTGGCAGTCTAATGACGTTGTTTTATGTAAATAATTCAGCATCATGTCTCCCCAAAATCTGCCATTTTATGGCTTATACAAGGAGGGGCTTGCCAGACTGTTGTTTAATCAACTCTTATTTTTTTTTTTAAATATTAAGTCTGAATTTA…
Cantoromastigales	ITS	EUK0302520	G5386a	soil	Estonia	unknown	58.4551	26.7451	temperate broadleaf forest	Rosaceae;Pinus	Leho Tedersoo	AAAAATTTGTCACATCGTGACCTACTCTTGTGCATCTGTTTACACGATCTTGGCAGCTTAGTGCAAACGGTATTTGCCTACTGTTTCACGTCTGCTGCAAAGCAGGAGCTGCCAATGGACAATTCTTGTCCAAACAAAACAAACTCTTAAATAAAACCAATGTCTGAAAAAAACTATGATTGAATCATAATTTTAAACAACTTTTGACAACGGATCTCTTGGCTCTCGCAACGATGAAGAACGCAGCGAAATGCGATAAGTAATGTGAATTGCAGAATTCAGTGAATCATCGAATCTTTGAACGCACATTGCGCCCTCGGGTAACCCCCGGGAGCATGCCTGTTCGAGTATCGCAAAGTCATCATCCCCCGCCTTTTCTTAAAGAAATTTATGAAAAGG…
Cantoromastigales	ITS	EUK0482539	G5386a	soil	Estonia	unknown	58.4551	26.7451	temperate broadleaf forest	Rosaceae;Pinus	Leho Tedersoo	GTACACACCGCCCGTCGCTACTACCGATTGAATGGCTTAGTGAATCCTCCGGATCGATGTTCGGCACCCGGAAACGGGTCTGAATCGTTGAAAAGCTGGGTAAACTTGGTCATTTTGAGGAAGTAAAAGTCGTAACAAGGTTTCCGTAGGTGAACCTGCGGAAGGATCATTAAAAAATTTGTCACATCGTGACCTACTCTTGTGCATCTGTTTACACGATCTTGGCAGCTTAGTGCAAACGGTATTTGCCTACTGTTTCACGTCTGCTGCAAAGCAGGAGCTGCCAATGGACAATTCTTGTCCAAACAAAACAAACTCTTAAATAAAACCAATGTCTGAAAAAAACTATGATTGAATCATAATTTTAAACAACTTTTGACAACGGATCTCTTGGCTCTC…
Cantoromastigales	ITS	EUK0482536	S882	soil	Russia	Ugolnoi kopi	64.6985	177.852	tundra	Salix;Arctostaphylos alpina	Indrek Hiiesalu	GTACACACCGCCCGTCGCTACTACCGATTGAATGGCTTAGTGAATCCTCCGGATTGATAATCGGCACCCGGAAACGGGTCTGATTTGTTGAGAAGTTGGGTAAACTTGGTCATTTAGAGGAAGTAAAAGTCGTAACAAGGTTTCCGTAGGTGAACCTGCGGAAGGATCATTAAAAAGTTTGTCACATTACGTTGACCTACTCTTGTGCATCTGTAAATTACTTGACCTTGGCAGTCTAGTGTTTTTTCTTGCAAAAGAATACACGTCTTGCCCACCTTTTCTCATTTGTAAAAATGGGAAGAGATTGGCGCGGGGGGCTGCCAGTCGACAAACCTACTTAAAACAACTCTTGTTTTTAAAAACTAATAAAATGTCTGAAAAATTTTCTTATGAAACTTA…
Cantoromastigales	ITS	EUK0523800	S882	soil	Russia	Ugolnoi kopi	64.6985	177.852	tundra	Salix;Arctostaphylos alpina	Indrek Hiiesalu	CTACTACCGATTGAATGGCTTAGTGAATCCTCCGGATTGATACTTGGTATCTGGCAACAGATCTAAGTCGTCGAGAAGCTGGGTAAACTTGGTCATTTAGAGGAAGTAAAAGTCGTAACAAGGTTTCCGTAGGTGAACCTGCGGAAGGATCATTAGTGTAATACTTGTTTTTGTATAGCTTCGGCTATATATAAAAAAAACAATACACTCTTGTGCATTTGTTAACCACGTTCTTGGCAGTCTAATGACGTTGTTTTATGTAAATAATTCAGCATCATGTCTCCCCAAAATCTGCCATTTTATGGCTTATACAAGGAGGGGCTTGCCAGACTGTTGTTTAATCAACTCTTATTTTTTTTTTTAAATATTAAGTCTGAATTTAATAATGAAATTTTTTCA…
Cantoromastigales	ITS	EUK0523808	S882	soil	Russia	Ugolnoi kopi	64.6985	177.852	tundra	Salix;Arctostaphylos alpina	Indrek Hiiesalu	CTACTACCGATTGAATGGCTTAGTGAATCCTCCGGATTGATAATCGGCACCCGGAAACGGGTCTGATTTGTTGAGAAGTTGGGTAAACTTGGTCATTTAGAGGAAGTAAAAGTCGTAACAAGGTTTCCGTAGGTGAACCTGCGGAAGGATCATTAAAAAGTTTGTCACATTACGTTGACCTACTCTTGTGCATCTGTAAATTACTTGACCTTGGCAGTCTAGTGTTTTTTCTTGCAAAAGAATACACGTCTTGCCCACCTTTTCTCATTTGTAAAAATGGGAAGAGATTGGCGCGGGGGGCTGCCAGTCGACAAACCTACTTAAAACAACTCTTGTTTTTAAAAACTAATAAAATGTCTGAAAAATTTTCTTATGAAACTTATCATAATATAAATTACA…
Cantoromastigales	ITS	EUK0482527	S002	soil	Madagascar	Mandena	-24.9514	47.0001	subtropical broadleaf forest	Sarcolaena;Intsia bijuga;Uapaca;Asteropeia;	Leho Tedersoo	GAGTACACACCGCCCGTCGCTACTACCGATTGAATGGCTTAGTGAATCCTCCGGATTGATTGTTGGCACCCGGCAACGGGTCTGATAATTGAGAAGCTGGGTACACTTGGTCATTTAGAGGAAGTAAAAGTCGTAACAAGGTTTCCGTAGGTGAACCTGCGGAAGGATCATTAAAAAGTTTGTCACTCCTAGTGACCTACTCTTGTGCATTTGTTTAACTGCCTTGGCAGTCTAGTTTTCTGTCCTTTGGGATGGGAAACGTCCGATCCACTCTGGTGTTTCGGGGGCTGCCAATGGATGTGCTTTTCTGTGCGTCCTTTTAAAACAAACACTATAACTTTTATCTCAAGTCTGATTATATAAATCGTGATTTTAATATCATAATTTTATTAAAAACTT…
Cantoromastigales	ITS	EUK0523861	S002	soil	Madagascar	Mandena	-24.9514	47.0001	subtropical broadleaf forest	Sarcolaena;Intsia bijuga;Uapaca;Asteropeia;	Leho Tedersoo	CTACTACCGATTGAATGGCTTAGTGAATCCTCCGGATTGATTGTTGGCACCCGGCAACGGGTCTGATAATTGAGAAGCTGGGTACACTTGGTCATTTAGAGGAAGTAAAAGTCGTAACAAGGTTTCCGTAGGTGAACCTGCGGAAGGATCATTAAAAAGTTTGTCACTCCTAGTGACCTACTCTTGTGCATTTGTTTAACTGCCTTGGCAGTCTAGTTTTCTGTCCTTTGGGATGGGAAACGTCCGATCCACTCTGGTGTTTCGGGGGCTGCCAATGGATGTGCTTTTCTGTGCGTCCTTTTAAAACAAACACTATAACTTTTATCTCAAGTCTGATTATATAAATCGTGATTTTAATATCATAATTTTATTAAAAACTTTTGACAACGGATCTCTTGG…
Cantoromastigales	ITS	EUK0302524	G5400a	soil	Estonia	unknown	58.4396	26.7466	cropland	Secale cereale	Leho Tedersoo	AAAAGTTTGTCACATCGTGACCTACTCTTGTGCATCTGTTTAAACGATCTTGGCAGTTTAGTGGAACGGTATTTGCGTATCATTGCACGTCTGCTGCAAAGCAGGAGCTGCCAATGGACAATTCTTGTCCAAACAACAAACTCTTAATAAAACCAATGTCTGAAAAAAACTATGATTTAATCATAATTTATAAACAACTTTTGACAACGGATCTCTTGGCTCTCGCAACGATGAAGAACGCAGCGAAATGCGATAAGTAATGTGAATTGCAGAATTCAGTGAATCATCGAATCTTTGAACGCACATTGCGCCCTCGGGTAACCCCCGGGAGCATGCCTGTTCGAGTATCGCAAAGTCATCATCCCCTGCCTTTTTCTTAAAGAAATTTTTGTAAAGGGC…
Cantoromastigales	ITS	EUK0482537	G5400a	soil	Estonia	unknown	58.4396	26.7466	cropland	Secale cereale	Leho Tedersoo	GTACACACCGCCCGTCGCTACTACCGATTGAATGGCTTAGTGAACCCTCCGGATCGATGTTCGGCACCCGGCAACGGGTCTGAATCGTTGAAAAGCTGGGTAAACTTGGTCATTTAGAGGAAGTAAAAGTCGTAACAAGGTTTCCGTAGGTGAACCTGCGGAAGGATCATTAAAAAGTTTGTCACATCGTGACCTACTCTTGTGCATCTGTTTAAACGATCTTGGCAGTTTAGTGGAACGGTATTTGCGTATCATTGCACGTCTGCTGCAAAGCAGGAGCTGCCAATGGACAATTCTTGTCCAAACAACAAACTCTTAATAAAACCAATGTCTGAAAAAAACTATGATTTAATCATAATTTATAAACAACTTTTGACAACGGATCTCTTGGCTCTCGCA…
Cantoromastigales	ITS	EUK0523882	S098	soil	Sri Lanka	Sinharaja	6.42497	80.4176	tropical broadleaf forest	Shorea;	Sten Anslan	CTACTACCGATTGAATGGCTTAGTGAATCCTCCGGATTGATGTTTGGCACCCGGCAACGGGTCTGAATGTTGAGAAGCTGGGTAAACTTGGTCATTTAGAGGAAGTAAAAGTCGTAACAAGGTTTCCGTAGGTGAACCTGCGGAAGGATCATTAAAAAGTTTGTCACTCTAGTGACCTACTCTTGTGCATTTGTTTACTGCCTTGGCAGTCTAGTCTTTTTTAGACGTCCGATCTAGTAGCTTTTTTTAGCTTTTAGGCTCGGGGGCTGCCAGTGGATGTGCTTTGGCCTTTCACGCAAAAACAAACCCCTTTTATTTTTTTGAACCAGTCTGATCTATAAGAATCTTGTGATTTTTAATCATAAATTTTTAAACAACTTTTGACAACGGATCTCTTGG…
Cantoromastigales	ITS	EUK0523912	S202	soil	Malaysia	Sabah:Ulu Senagang	5.36636	116.023	tropical broadleaf forest	Shorea;Vatica;Castanopsis;Lithocarpus;	Luiza Majuakim	CTACTACCGATTGAATGGCTTAGTGAATCCTCCGGATTGATGTTCGGCACCCGGCAACGGGTCTGAATGTCGAGAAGCTGGGTAAACTTGGTCATTTAGAGGAAGTAAAAGTCGTAACAAGGTTTCCGTAGGTGAACCTGCGGAAGGATCATTAAAAAGTTTGTCACTCTAGTGACCTACTCTTGTGCATTTGTTTACTGCCTTGGCAGTCTAGTCTTTCTAGACGTCCGATCTACTAGCTTTTTCTTGGGCTTTTAGTCGGGGGCTGCCAGTGGATATGCTTTGGCGCCTTCCACGCAAAAAAAACCCCTTTATTTGTTTAAACAGTCTGATCTATAAGAATCTTGTGATTTTTAATCATGAATTTTTAAACAACTTTTGACAACGGATCTCTTGGCT…
Cantoromastigales	ITS	EUK0023913	G4991	soil	Bhutan	Punakha	27.5005	89.8681	subtropical broadleaf forest	Sloanea	Leho Tedersoo	CTACTACCGATTGAATGGCTTAGTGAATCCTCCGGATTGATAGTCGGTACTTGGCAACAAGTCTGATTGTCAAGAAGCTGGGTAAACTTGGTCATTTAGAGGAAGTAAAAGTCGTAACAAGGTTTCCGTAGGTGAACCTGCGGAAGGATCATTAAAAAGTTTGTCACAACTGTGACCTACTCTTGTGCATTGTTTAAATTGCCTTTGGCAGTCTCAGTCTTCTTCTTCATTTTGAAGAAGAAGCACCAATTTATTTTGGGAGGCTGCCAGTAGTTATTACAAACTCTATAATTTTTAATACAAAAATGTCTGAATTAATTTAAAAATCTCGTGATTTTTATTGATCATAAATTTTTAAACAACTTTTGACAACGGATCTCTTGGCTCTCGCAACGATGA…
Cantoromastigales	ITS	EUK0482526	G5085	soil	Brazil	Convento	-11.4843	-37.4823	tropical broadleaf forest	Tachigali	Leho Tedersoo	GTACACACCGCCCGTCGCTACTACCGATTGAATGGCTTAGTGAATCCTCCGGATTGATGGTTGGTACTTGGCAACAAGTCTGACTGTCGAGAAGCTGGGTAAACTTGGTCATTTAGAGGAAGTAAAAGCCGTAACAAGGTTTCCGTAGGTGAACCTGCGGAAGGATCATTAAAAAGTTTGTCACAAAACTGTGACCTACTCTTGTGCATCGTTTTAATTGCCTTTGGCAGTCTTAGTCTTTCTTTCTTTATTGAAAAAAAGCACCAATTTATTTTGGGAGGCTGCCAGTAGTTAATACAAACTCTATATTTATTAATCTTGTCTGAATAATTTAAAAATCTTGTGATTTTTATTGATCATAAATTTTTAAACAACTTTTGACAACGGATCTCTTGGCTC…
Cantoromastigales	ITS	EUK0523840	G5085	soil	Brazil	Convento	-11.4843	-37.4823	tropical broadleaf forest	Tachigali	Leho Tedersoo	CTACTACCGATTGAATGGCTTAGTGAATCCTCCGGATTGATGGTTGGTACTTGGCAACAAGTCTGACTGTCGAGAAGCTGGGTAAACTTGGTCATTTAGAGGAAGTAAAAGCCGTAACAAGGTTTCCGTAGGTGAACCTGCGGAAGGATCATTAAAAAGTTTGTCACAAAACTGTGACCTACTCTTGTGCATCGTTTTAATTGCCTTTGGCAGTCTTAGTCTTTCTTTCTTTATTGAAAAAAAGCACCAATTTATTTTGGGAGGCTGCCAGTAGTTAATACAAACTCTATATTTATTAATCTTGTCTGAATAATTTAAAAATCTTGTGATTTTTATTGATCATAAATTTTTAAACAACTTTTGACAACGGATCTCTTGGCTCTCGCAACGATGAAGAAC…
Cantoromastigales	ITS	EUK0523827	G5093	soil	Brazil	Itamaraju	-16.9886	-39.5696	tropical broadleaf forest	Tapirira	Leho Tedersoo	CTACTACCGATTGAATGGCTTAGTGAATCCTCCGGATTGATAGTCGGTACTTGGCAACAAGTCTGACTATCGAGAAGCTGGGTAAACTTGGTCATTTAGAGGAAGTAAAAGTCGTAACAAGGTTTCCGTAGGTGAACCTGCGGAAGGATCATTAAAAAGTTTGTCACAAAACAGTGACCTACTCTTGTGCATCGTTTTAATTGCCTTTGGCAGCCTTAGTCTTTTTTCTATTAATTGAAAAAAGCACCAACTTCGTTTGGGAGGCTGCCAATAGTTTAATACAAACTCTATAATTTTTAATCAATGTCTGAATAATTTAAAAATCTTGTGATTTTTATAGATCATAAATTTTTAAACAACTTTTGACAACGGATCTCTTGGCTCTCGCAACGATGAAGA…
Cantoromastigales	ITS	EUK0523869	GC30	soil	Cote d'Ivoire	Nasalilie	5.92	-5.66	cropland	Theobroma cacao	Hounwanou Basile	CTACTACCGATTGAATGGCTTAGTGAATCCTCCGGATTGATGGTCGGCACCCGGCAACGGGTCTGATTGTCGAAAAGTTGGGTAAACTTGGTCATTTAGAGGAAGTAAAAGTCGTAACAAGGTTTCCGTAGGTGAACCTGCGGAAGGATCATTAAAAAGTTTGTCACATTCGTTGACCTACTCTTGTGCATCTGTAAATTATCATGACCTTGGCAGTCTAGTGTATTTGTTTTTTTTTTTTTTGTAAAAGAAAAAGAATACACGTCTCCGCTGAAATTTTGGTGAGGGGACTGCCAGTCGACTGAAAAATGTCAATCCATTATAAACTCTTGTTTCTTTTTTAAATGTCTGAAAAAAATGATTTTATTATATAAATAAATCACAACTTTTGACAACGGA…
Cantoromastigales	ITS	EUK0523889	S011	soil	Madagascar	Manangotry	-24.755	46.85	subtropical broadleaf forest	Uapaca;	Leho Tedersoo	CTACTACCGATTGAATGGCTTAGTGAATCCTCCGGATTGATGTTCGGCACCCGGCAACGGGTCTGAATGTCGAGAAGCTGGGTAAACTTGGTCATTTAGAGGAAGTAAAAGTCGTAACAAGGTTTCCGTAGGTGAACCTGCGGAAGGATCATTGAAAAGTTTGTCACTCTAGTGACCTACTCTTGTGCATTTGTTAACTGCCTTGGCAGTCTAGTCTTTTTTTTTTTAATACAAAAGACGTCCGATCTACTAGTTTTAGTGTTTCGGGGGCTGCCAGTGGATGGTTTCTCTACCCTTTTCGATAAGTTTATCGACAACCGGGGAGAGGCCTCCACACCAACAAACAAACCCTTTACCTTCCAACTAGTCTGATCTTATAAAAATCTTGTGATTTTTTAT…
Cantoromastigales	ITS	EUK0132665	S003	soil	Madagascar	Manangotry	-24.745	46.852	subtropical broadleaf forest	Uapaca;	Leho Tedersoo	AAAAGTTTGTCACTCTAGTGACCTACTCTTGTGCATTTGTTTAACTGCCTTGGCAGTCTAGTTTTTTTTTCTGATGAAAAGAAAACGTCCGTTCAACATAGTCATGTTGCTTTCGGGGGCTGCCAATGGATGTGCTCTCTTTGATTGCGCATTCTTAAACAAACACTATACTATTTTACTAAAGTCTGATTATATAAATCGTGATTTAACATCATAATTTTATTAAAAACTTTTGACAACGGATCTCTTGGCTCTCGCAACGATGAAGAACGCAGCGAAATGCGATAAGTAATGTGAATTGCAGAATTCAGTGAATCATCGAATCTTTGAACGCACATTGCGCTCTCAGGGTCTGGGAGCATGCCTGTTCGAGTATCGCAAAGTCTTCATTCCTCTAAT…
Cantoromastigales	ITS	EUK0482542	S003	soil	Madagascar	Manangotry	-24.745	46.852	subtropical broadleaf forest	Uapaca;	Leho Tedersoo	GTACACACCGCCCGTCGCTACTACCGATTGAATGGCTTAGTGAATCCTCCGGATTGATTGTTGGCACCCGGCAACGGGTCTGATAATCGAGAAGCTGGGTAAACTTGGTCATTTAGAGGAAGTAAAAGTCGTAACAAGGTTTCCGTAGGTGAACCTGCGGAAGGATCATTAAAAAGTTTGTCACTCTAGTGACCTACTCTTGTGCATTTGTTTAACTGCCTTGGCAGTCTAGTTTTTTTTTCTGATGAAAAGAAAACGTCCGTTCAACATAGTCATGTTGCTTTCGGGGGCTGCCAATGGATGTGCTCTCTTTGATTGCGCATTCTTAAACAAACACTATACTATTTTACTAAAGTCTGATTATATAAATCGTGATTTAACATCATAATTTTATTAAAA…
Cantoromastigales	SSU-ITS	EUK1216887	G4741	soil	Estonia	Penuja	58.0479	25.3887	village	Ulmus laevis;Fraxinus excelsior	Leho Tedersoo	AGGGCACCACCAGGAGTGGAGCCTGCGGCTTAATTTGACTCAACACGGGGAAACTCACCAGGTCCAGACATAGTAAGGATTGACAGATTGAGAGCTCTTTCTTGATTCTATGGGTGGTGGTGCATGGCCGTTCTTAGTTGGTGGAGTGATTTGTCTGGTTAATTCCGTTAACGAACGAGACCTTAACCTGCTAAATAGTTACGCTAATTTCGATTAGTGGCTAACTTCTTAGAGGGACTATGGATGTTTAATTCATGGAAGTTTGAGGCAATAACAGGTCTGTGATGCCCTTAGATGTTCTGGGCCCGCACGCGCGCTACACTGATGAAGGCAGCAAGTTTATAACCTTATCCGGAAGGATCGGGTAATCTTCTGAAACTTCATCGTGCTGGGGATAGA…
Cantoromastigales	ITS	EUK0523910	S635	soil	South Africa	Table Mountain2	-33.9813	18.4259	subtropical broadleaf forest	unknown	Sten Anslan	CTACTACCGATTGAATGGCTTAGTGAATCCTCCGGATTGCATATCAGACACCTGGCAACGGGTTCTGATTAGTAAAAAGCTGGGTAAACTTGGTCATTTAGAGGAAGTAAAAGTCGTAACAAGGTTTCCGTAGGTGAACCTGCGGAAGGATCATTAAAAAAGAATTTGCATGAATCTCTCTTTTTTAAAAAGTAGAGGTTCAAATGTAAACTCTTGTGCACTTTGATTTTTTGGTAGTCGTTTCCTTTTTCGAAAGAAAAAAGGGAAATGGTCCCCTAAAAAGAACCAGAAGACTACCAAAAGGTTTAAAACTCTTAAAATATTTTATCGTGTTATTTACTTTTTTTTAAAAAAAAGGGAATAACATAATGTCTGATGTGTTTGATTATAAACCTATTT…
Cantoromastigales	ITS	EUK0523906	S651	soil	South Africa	Dlinza forest	-28.8939	31.4542	subtropical broadleaf forest	unknown	Sten Anslan	CTACTACCGATTGAATGGCTTAGTGAATCCTCCGGATTGATTGTTGGCACCCGGCAACGGGTCTGATAATCGAGAAGCTGGGTAAACTTGGTCATTTAGAGGAAGTAAAAGTCGTAACAAGGTTTCCGTAGGTGAACCTGCGGAAGGATCATTAAAAAGTTTGTCACTCTAGTGACCTACTCTTGTGCATTTGTTTAACTGACCTTGGCAGTCTAGTTTTTTTTTCCGATGAAAAGAAAACGTCCGTTCAACATAGTCATGTTGCTTTCGGGGGCTGCCAATGGATGTGCTCTCTTTGATTGCGCATTCTTAAACAAACACTATATTCTTTTACTGAAGTCTGATTATATTAATCGTGATTTAACATCATAATTTTAATAAAAACTTTTGACAACGGAT…
Cantoromastigales	ITS	EUK0016311	G5111	soil	Brazil	Porto Fino	-25.6694	-48.453	subtropical broadleaf forest	unknown	Leho Tedersoo	CTACTACCGATTGAATGGCTTAGTGAATCCTCCGGATTGATGTTCGGCACTTGGAAACAAGTCTGAATGTCGAGAAGCTGGGTAAACTTGGTCATTTAGAGGAAGTAAAAGTCGTAACAAGGTTTCCGTAGGTGAACCTGCGGAAGGATCATTAAAAAGTTTGTCACATCCGTGACCTACTCTTGTGCATTTGTTTTTCATTGCCTTTGGCAGTCTCAGTCTTTTCGTAAGAAAAGCTCTGATTTTTCTTTTTCAGGAGGCTGCCAGTTGTGTTAACAGTTAATAGTGTTAATACAAAACCCAAAAAATCCTTTCTTACTTATTATGTCTGAATTATTTAAAATCTTGTGATTTTATAATCAAAGAATTTTAAAACAACTTTTGACAACGGATCTCTTG…
Cantoromastigales	ITS	EUK0482522	G5111	soil	Brazil	Porto Fino	-25.6694	-48.453	subtropical broadleaf forest	unknown	Leho Tedersoo	GTACACACCGCCCGTCGCTACTACCGATTGAATGGCTTAGTGAATCCTCCGGATTGATAGTTGATACTTGGCAACAAGTTTGACTGTCGAGAAGCTGGGTAAACTTGGTCATTTAGAGGAAGTAAAAGTCGTAACAAGGTTTCCGTAGGTGAACCTGCGGAAGGATCATTAAAAAGTTTGTCACAACACTGTGACCTACTCTTGTGCATCGTTTTAATTGCCTTTGGCAGTCTTAGTCTTTCTTTCTTAATTTGAAAGAAAGCACCAATTTATTTTGGGAGGCTGCCAGTATTTAATTACAAACTCTATATTTGTTAATCATGTCTGAATAATTTAAAAATCTTGTGATTTTTATCAATCATTAATTTTTAAACAACTTTTGACAACGGATCTCTTGGC…
Cantoromastigales	ITS	EUK0523810	G5111	soil	Brazil	Porto Fino	-25.6694	-48.453	subtropical broadleaf forest	unknown	Leho Tedersoo	CTACTACCGATTGAATGGCTTAGTGAATCCTCCGGATTGATAGTTGATACTTGGCAACAAGTTTGACTGTCGAGAAGCTGGGTAAACTTGGTCATTTAGAGGAAGTAAAAGTCGTAACAAGGTTTCCGTAGGTGAACCTGCGGAAGGATCATTAAAAAGTTTGTCACAACACTGTGACCTACTCTTGTGCATCGTTTTAATTGCCTTTGGCAGTCTTAGTCTTTCTTTCTTAATTTGAAAGAAAGCACCAATTTATTTTGGGAGGCTGCCAGTATTTAATTACAAACTCTATATTTGTTAATCATGTCTGAATAATTTAAAAATCTTGTGATTTTTATCAATCATTAATTTTTAAACAACTTTTGACAACGGATCTCTTGGCTCTCGCAACGATGAAGA…
Cantoromastigales	ITS	EUK0016893	G5109	soil	Brazil	Bairro Laranjeirinha	-24.6026	-47.8779	subtropical broadleaf forest	unknown	Leho Tedersoo	CTACTACCGATTGAATGGCTTAGTGAATCCTCCGGATTGATGTTCGGCACTTGGAAACAAGTCTGAATGTCGAGAAGCTGGGTAAACTTGGTCATTTAGAGGAAGTAAAAGTCGTAACAAGGTTTCCGTAGGTGAACCTGCGGAAGGATCATTAAAAAGTTTGTCACATCTGTGACCTACTCTTGTGCATTTGTTTTTAATTGCCTTTGGCAGTCTCAGTCTTTTCGTAAGAAAAGCTCTGATTTCTTTTCAGGAGGCTGCCAGTAGTGTTAACAGTTAATAGTGTTAATACAAAAACCCCAAAAAATCCTTTCTTACTTATTATGTCTGAATTATTTAAAATCTTGTGATTTTATAATCAAAAAATTTTTAAAACAACTTTTGACAACGGATCTCTTG…
Cantoromastigales	ITS	EUK0523893	G5108	soil	Brazil	Santa Cruz	-24.2514	-46.9249	subtropical broadleaf forest	unknown	Leho Tedersoo	CTACTACCGATTGAATGGCTTAGTGAATCCTCCGGATTGATGGTTGGTACTTGGCAACAAGTCTGACTGTCGAGAAGCTGGGTAAACTTGGTCATTTAGAGGAAGTAAAAGTCGTAACAAGGTTTCCGTAGGTGAACCTGCGGAAGGATCATTAAAAAGTTTGTCACAAAACTGTGACCTACTCTTGTGCATCGTTTTTAATTGCCTTTGGCAGTCTTAGTCTTTCTTTCTTAATTGAAAAAAAGCACCAATTTATTTTGGGAGACTGCCAATAGTTTATAAACACTCTATATTTTTTAATCTTGTCTGAATAATTTAAAAATCTTGTGATTTTTATTGATCATAATTTTTTAAACAACTTTTGACAACGGATCTCTTGGCTCTCGCAACGATGAAGAA…
Cantoromastigales	SSU-ITS	EUK1223088	G5105	soil	Brazil	Prateleias	-22.398	-44.6706	montane shrubland	unknown	Leho Tedersoo	AAATTTCTCACTTTAAAAAGAAACATTTTATAAATAAAGTGTTTTCCATTTTAATAGTGGATTTTGAGCATTATCGGTGCTAATGATATATTTTAGCGACGAATGCTTTAAAGAAAGTTTGTCGGGTTTTATAACAGCTTTTAAAAACCAATCGTTTTTAAATTGTTTATAAAAATGTTATAACCGAAAAGTGTGACAAAACCTTTTTTTGAATCGCTGATTAAGTTTACACTTTTTTGAACAAGAAAACGTTTGAAAAGTTGGACCTGCCTCCCTTTTCTTAATTTTTAAATTTTATATGGTCTCGAATCAGGTAAGAATACCCGCTGAACTTAAGCATATCAATAAGCGGAGGAAAAGAAACTAACAAGGATTCCCCTAGTAACGGCGAGTGAAGCG…
Cantoromastigales	SSU-ITS	EUK1223089	G5105	soil	Brazil	Prateleias	-22.398	-44.6706	montane shrubland	unknown	Leho Tedersoo	AAATTTCTCACTTTAAAAAGGACACTTGTAACAAAGTTTTCCATTTTAATTGTGGATTTTGAGCATCATCGGTGCTAGTAATAGCGACGAATGCTTTAAAGAAATTTTGTCGGGTTTTATAACAGCTTTTAAAAAACCAAGCGTTTTTAACTTGTTTATAAAAATGTTACCGAAAAGTGTGACAACTTTTTTGAATCGCTGATTAAGTATACATTTTTTTAACAAGGAAAACGTTTGAAAAGTTGGACCTGCCTCCCCTTTTCTTTAATTTTATATGGTCTCGAATCAGGTAAGAATACCCGCTGAACTTAAGCATATCAATAAGCGGAGGAAAAGAAACTAACAAGGATTCCCCTAGTAACGGCGAGTGAAGCGGGAAGAGCTCAAATTTGAAATCGG…
Cantoromastigales	ITS	EUK0482530	S1462	soil	Reunion	Gite de Belouve	-21.0607	55.537	subtropical broadleaf forest	unknown	Joosep Sarapuu	GTACACACCGCCCGTCGCTACTACCGATTGAATGGCTTAGTGAATCCTCCGGATTGATTGTTGGCACCTGGCAACGGGTCTGACAATCGAGAAGCTGGGTAAACTTGGTCATTTAGAGGAAGTAAAAGTCGTAACAAGGTTTCCGTAGGTGAACCTGCGGAAGGATCATTAAAAAGTTTGTCACTCTAGTGACCTACTCTTGTGCATTTGTTTAACTGCCTTGGCAGTCTAGTTTTCTTTCTTTCTTGAGAGGAAACGTCCGGTCAACTCTTTTGTTGATTTCGGGGGCTGCCAATGGATGTGCTTCCTCTGCGCATTCGTAAACAAACACTATATTCTTCTACTAAAGTCTGATTCAATAAATCGTGATTTAACATCATAATTTTATTAAAAACTTTT…
Cantoromastigales	ITS	EUK0523826	S1462	soil	Reunion	Gite de Belouve	-21.0607	55.537	subtropical broadleaf forest	unknown	Joosep Sarapuu	CTACTACCGATTGAATGGCTTAGTGAATCCTCCGGATTGATTGTTGGCACCTGGCAACGGGTCTGACAATCGAGAAGCTGGGTAAACTTGGTCATTTAGAGGAAGTAAAAGTCGTAACAAGGTTTCCGTAGGTGAACCTGCGGAAGGATCATTAAAAAGTTTGTCACTCTAGTGACCTACTCTTGTGCATTTGTTTAACTGCCTTGGCAGTCTAGTTTTCTTTCTTTCTTGAGAGGAAACGTCCGGTCAACTCTTTTGTTGATTTCGGGGGCTGCCAATGGATGTGCTTCCTCTGCGCATTCGTAAACAAACACTATATTCTTCTACTAAAGTCTGATTCAATAAATCGTGATTTAACATCATAATTTTATTAAAAACTTTTGACAACGGATCTCTTGG…
Cantoromastigales	ITS	EUK0482523	VFx	soil	Brazil	Brazil: Vagafogo	-15.81	-48.8525	tropical shrubland	unknown	Martin Zobel team	GTACACACCGCCCGTCGCTACTACCGATTGAATGGCTTAGTGAATCCTCCGGATTGATGGTCGGTACTTGGCAACAAGTCTGACTGTTGAGAAGCTGGGTAAACTTGGTCATTTAGAGGAAGTAAAAGTCGTAACAAGGTTTCCGTAGGTGAACCTGCGGAAGGATCATTAAAAAGTTTGTCACAAAACTGTGACCTACTCTTGTGCACTCGTTTTAATTGTCTTTGGCAGTCTTAGTCTTTCTTTCTTAATTGAAAAAAAGCACCAATTTATTTTGGGAGGCTGCCAATAGTTAATAAAAACTCTATATTTTTTAATCTTGTCTGAATAATTTAAAAATCTTGTGATTTTTATTGATCATAAATTTTTAACAACTTTTGACAACGGATCTCTTGGCTC…
Cantoromastigales	ITS	EUK0523914	G5076	soil	Brazil	Areia Branca	-10.8047	-37.2902	tropical broadleaf forest	unknown	Leho Tedersoo	CTACTACCGATTGAATGGCTTAGTGAATCCTCCGGATTGATGTTTGGCACCCGGTAACGGGTCTGAATGTCGAGAAGCTGGGTAAACTTGGTCATTTAGAGGAAGTAAAAGTCGTAACAAGGTTTCCGTAGGTGAACCTGCGGAAGGATCATTAAAAAGGTAGTCACTTAGTGACCTACTCTTGTGCAATTGTTTAACTGCCGGGGCAGTCTAGTCTTTTCAAGACGTCCAAGTCTACCAGAATTATTCTGGTTAGATTGGGGGCTGCCAGTAGTTGCCTGGATGGCTTCTCTGGCCTCCACGAAAACAACAAACGCTTTACTTTATTCTTTAAGCCTGATCTATAAAAATCTTGTGATTTTTTAAATCATAAATTTTTAAACAACTTTTGACAACGGA…
Cantoromastigales	ITS	EUK0523836	AV221	soil	Colombia	Amazonas:El Zafire	-4.0051	-69.896	tropical broadleaf forest	unknown	Aida Vasco-Palacios	CTACTACCGATTGAATGGCTTAGTGAATTCTCCGGATTGCATATCAGATACCTGGCAACGGGTTCTGATTAGCAAAAAGCTGGGTAAACTTGGTCATTTAGAGGAAGTAAAAGTCGTAACAAGGTTTCCGTAGGTGAACCTGCGGAAGGATCATTACAAAGAATTTGCATGAATCTCTTCCTTTTTTTTTAAAAAGGATTGAGGTTCAAATGTAAACTCTTGTGCACTTTTGATTTTTTGGTAGTCGTTTCCTTTTTTCGAAAGAAAAAAAAGGGAAATGGTTCCCTAAAAAAGAACCAGAAGACTACCAAAAGGTTTAAAACTCTTAAAAATATTTTGTCGTGTTATTTCATAATAACACAATGTCTGATGTGTTTGATTATAAACTTGTTTTTATAA…
Cantoromastigales	ITS	EUK0523847	AV221	soil	Colombia	Amazonas:El Zafire	-4.0051	-69.896	tropical broadleaf forest	unknown	Aida Vasco-Palacios	CTACTACCGATTGAATGGCTTAGTGAATCCTCCGGATTGCATATCAGATACCTGGCAACGGGTTCTGATTAGCAAAAAGCTGGGTAAACTTGGTCATTTAGAGGAAGTAAAAGTCGTAACAAAGTTTCCGTAGGTGAACCTGCGGAAGGATCATTAAAAAGAATTTACAGAATCTCTTTCTTTTTTTATAAAAGTTTGAGGTTCAAATGTAAACTCTTGTGCACTTTTGATTTTTTGGTAGTCGTTTCCTTTTTTTTCGAAAGAAAAAATGGGGAAATGGTTCCCTAAAAAAGAACCAGAAGACTACCAAAAGGTTTAAAACTCTTAATAATATCTTATTATGTTATTTTACAATAACATAAATGTCTGAATGTGTTTGATTATAAACATGCTTTATAA…
Cantoromastigales	ITS	EUK0482524	AV224	soil	Colombia	Amazonas:El Zafire	-3.9997	-69.8947	tropical broadleaf forest	unknown	Aida Vasco-Palacios	GTACACACCGCCCGTCGCTACTACCGATTGAATGGCTTAGTGGAATCCTCCGGATTGATGGTTGGTACTTGGCAACAAGTCTGACTGTCGAGAAGCTGGGTAAACTTGGTCATTTAGAGGAAGTAAAAGTCGTAACAAGGTTTCCGTAGGTGAACCTGCGGAAGGATCATTAAAAAGTTTGTCACAAAAAACTGTGACCTACTCTTGTGCATCGTTTTAATTGCCTTTGGCAGTCTTAGTCTTTCTTTCTTAATTGAAAAAAAAGCACCAATTTATTTTGGGAGACTGCCAATAGTTAATAAAAACTCTATATTTTTTAATTTTGTCTGAATAATTTAAAAATCTTCTGATTTTTATTGATCATAAATTTTTAAACAACTTTTGACAACGGATCTCTTG…
Cantoromastigales	ITS	EUK0523807	AV224	soil	Colombia	Amazonas:El Zafire	-3.9997	-69.8947	tropical broadleaf forest	unknown	Aida Vasco-Palacios	CTACTACCGATTGAATGGCTTAGTGAATCCTCCGGATTGATGGTCGGTACTTGGCAACAAGTCTGACTGTTGAGAAGCTGGGTAAACTTGGTCATTTAGAGGAAGTAAAAGTCGTAACAAGGTTTCCGTAGGTGAACCTGCGGAAGGATCATTAAAAAGTTTGTCACAAAACTGTGACCTACTCTTGTGCACTCGTTTTAATTGTCTTTGGCAGTCTTAGTCTTTCTTTCTTAATTGAAAAAAAGCACCAATTTATTTTGGGAGGCTGCCAATAGTTAATAAAAACTCTATATTTTTTAATCTTGTCTGAATAATTTAAAAATCTTGTGATTTTTATTGATCATAAATTTTTAACAACTTTTGACAACGGATCTCTTGGCTCTCGCAACGATGAAGAAC…
Cantoromastigales	ITS	EUK0523849	AV224	soil	Colombia	Amazonas:El Zafire	-3.9997	-69.8947	tropical broadleaf forest	unknown	Aida Vasco-Palacios	CTACTACCGATTGAATGGCTTAGTGGAATCCTCCGGATTGATGGTTGGTACTTGGCAACAAGTCTGACTGTCGAGAAGCTGGGTAAACTTGGTCATTTAGAGGAAGTAAAAGTCGTAACAAGGTTTCCGTAGGTGAACCTGCGGAAGGATCATTAAAAAGTTTGTCACAAAAAACTGTGACCTACTCTTGTGCATCGTTTTAATTGCCTTTGGCAGTCTTAGTCTTTCTTTCTTAATTGAAAAAAAAGCACCAATTTATTTTGGGAGACTGCCAATAGTTAATAAAAACTCTATATTTTTTAATTTTGTCTGAATAATTTAAAAATCTTCTGATTTTTATTGATCATAAATTTTTAAACAACTTTTGACAACGGATCTCTTGGCTCTCGCAACGATGAA…
Cantoromastigales	ITS	EUK0523865	AV224	soil	Colombia	Amazonas:El Zafire	-3.9997	-69.8947	tropical broadleaf forest	unknown	Aida Vasco-Palacios	CTACTACCGATTGAATGGCTTAGTGAATCCTCCGGATTGATGGTTGGTACTTGGCAACAAGTCTGACTGTCGAGAAGCTGGGCAAACTTGGTCATTTAGAGGAAGTAAAAGTCGTAACAAGGTTTCCGTAGGTGAACCTGCGGGAGGATCATTAAAAAGTTTGTCACAAAAACTGTGACCTACTCTTGTGCATCGTTTTAATTGCCTTTGGCAGTCTTAGTCTTTCTTTCTTAATTGAAAAAAAGCACCAATTTATTTTGGGAGACTGCCAATAGTTAATAAAAACTCTATATTTTTTTAATTTTGTCTGAATAATTTAAAAATCTTCTGATTTTTATTGATCATAAATTTTTTAAACAACTTTTGACAACGGATCTCTTGGCTCTCGCAACGATGAAG…
Cantoromastigales	ITS	EUK0523886	G5735	soil	Indonesia	unknown	-3.48636	122.056	tropical broadleaf forest	unknown	Sergei Põlme	CTACTACCGATTGAATGGCTTAGTGAATCCTCCGGATTGCATATCAGATACCTGGCAACGGGTTCTGATTAGCGAAAAGCTGGGTAAACTTGGTCATTTAGAGGAAGTAAAAGTCGTAACAAGGTTTCCGTAGGTGAACCTGCGGAAGGATCATTAAAAAGGAATTTGCAATGAATCTCTTCTTTTCTCACAAAAAGTTTGAGGTTCAACTGTAAACTCTTGTGCACTCTTGATTTTTTGGTAGTCGTTTTCCTTTTTTTCGAAAGAAAAACAGGGAAAATGGTTCCCTAAAAAAGAACCAGAAGACTACCAAAAGGTTTAAAACTCTTAAAATATTTTCTAGTGTTATTTTACCTTTTTTTAGGTAAATAACATAAATGTCTGATGTATTTTGATTAT…
Cantoromastigales	ITS	EUK0523883	Camila31	soil	Brazil	Cuieras	-2.55622	-60.3222	tropical broadleaf forest	unknown	Camila Duarte	CTACTACCGATTGAATGGCTTAGTGAATCCTCCGGATTGCATATCAGATACCTGGCAACGGGTTCTGATTAGCAAAAAGCTGGGTAAACTTGGTCATTTAGAGGAAGTAAAAGTCGTAACAAGGTTTCCGTAGGTGAACCTGCGGAAGGATCATTAAAAAGAATTTACAGAATCTCTTTCTTTTTTTTATAAAAGTTTGAGGTTCAAACGTAAACTCTTGTGCACTTTTGATTTTTTGGTAGTCGTTTCCTTTTTTTCGAAAGAAAAATGGGGAAATGGTTCCCTAAAAAAGGAACCAGAAGACTACCAAAAGGTTTAAAACTCTTAATAATATCTTATTATGTTATTTTACGATAACATAAATGTCTGATGTGTTTGATTATAAACATGCTTTATAAT…
Cantoromastigales	ITS	EUK0523813	Camila22	soil	Brazil	Jau	-1.90005	-61.4614	tropical broadleaf forest	unknown	Camila Duarte	CTACTACCGATTGAATGGCTTAGTGAATCCTCCGGATTGCATATCAGATACCTGGCAACGGGTTCTGATTAGCAAAAAGCTGGGTAAACTTGGTCATTTAGAGGAAGTAAAAGTCGTAACAAGGTTTCCGTAGGTGAACCTGCGGAAGGATCATTAAAAAGAATTTACAGAATCTCATTCTTTTTTTAAAAGTTTGAGGTTCAAATGTAAACTCTTGTGCACTTTTGATTTTTTGGTAGTCGTTTCTCTTTTTTCGAAAGAAAAATGGGGAAATGGTTCCCTAAAAAAAGAACCAGAAGACTACCAAAAGGTTTAAAACTCTTAATAATATCTTATTATGTTATTTGTCAATAACATAAAATGTCTGATGTGTTTGATTATAAACATGCTTTATAATTA…
Cantoromastigales	ITS	EUK0482525	AV207	soil	Colombia	Puerto Santander:Sitio El Infierno	-0.6161	-72.401	tropical broadleaf forest	unknown	Aida Vasco-Palacios	GTACACACCGGCCCGTCGCTACTACCGATTGAATGGCTTAGTGAATCCTCCGGATTGATGGTTGGTACTTGGCAACAAGTCTGACTGTCGAGAGGCTGGGTAAACTTGGTCATTTAGAGGAAGTAAAAGTCGTAACAAGGTTTCCGTAGGTGAACCTGCGGAAGGATCATTAAAAAGTTTGTCACAAATCTGTGACCTACTCTTGTGCATCGTTCTAATTGCCTTTGGCAGTCTTAGTCTTTCTTTCTTAATTGAAAAAAAGCACCAATTTATTTTGGGAGGCTGCCAATAGTTAATACAAACTCAATATTTGCTAATCTTGTCTGAATAATTTAAAAATCTTGTGATTTTTATTTATCATAAATTTTTAAACAACTTTTGACAACGGATCTCTTGGCT…
Cantoromastigales	ITS	EUK0523815	AV207	soil	Colombia	Puerto Santander:Sitio El Infierno	-0.6161	-72.401	tropical broadleaf forest	unknown	Aida Vasco-Palacios	CTACTACCGATTGAATGGCTTAGTGAATCCTCCGGATTGATGGTTGGTACTTGGCAACAAGTCTGACTGTCGAGAAGCTGGGTAAACTTGGTCATTTAGAGGAAGTAAAAGTCGTAACAAGGTTTCCGTAGGTGAACCTGCGGAAGGATCATTAAAAAGTTTGTCACAAATCTGTGACCTACTCTTGTGCATCGTTTTAATTGCCTTTGGCAGTCTTAGTCTTTCTTTCTTAATTGAAAAAAAGCACCAATTATTTTGGGAGGCTGCCAATAGTTAATACAAACCTCAATATTTTTAATCTTGTCTGAATAATTTAAAAATCTTGTGATTTTTATTTATCATAAATTTTTAAACAACTTTTGACAACGGATCTCTTGGCTCTCGCAACGATGAAGAACG…
Cantoromastigales	ITS	EUK0523819	G6159	soil	Congo	Epena	1.34666	17.4352	tropical broadleaf forest	unknown	Mikk Espenberg	CTACTACCGATTGAATGGCTTAGTGAATCCTCCGGATTGATAGTTGGTACTTGGCAACAAGTCTGACTGTCGAGAAGCTGGGTAAACTTGGTCATTTAGAGGAAGTAAAAGTCGTAACAAGGTTTCCGTAGGTGAACCTGCGGAAGGATCATTAAAAAGTTTGTCACAAAACTGTGACCTACTCTTGTGCATCGTTTTAATTGCCTTTGGCAGTCTTAGTCTTTTTTTAATTGAAAGAAAAGCACCAATTTATTTGGGAGGCTGCCAGTAGTTTATAAAAACTCTATCATTTTCAAATTATGTCTGAATAATTTAAAAATCTTGTGATTTTTATTGATCATAAATTTTTAAACAACTTTTGACAACGGATCTCTTGGCTCTCGCAACGATGAAGAACGC…
Cantoromastigales	ITS	EUK0523828	G6159	soil	Congo	Epena	1.34666	17.4352	tropical broadleaf forest	unknown	Mikk Espenberg	CTACTACCGATTGAATGGCTTAGTGAATCCTCCGGATTGATAGTTGGTACTTGGCAACAAGTCTGACTGTTGAGAAGCTGGGTAAACTTGGTCATTTAGAGGAAGTAAAAGTCGTAACAAGGTTTCCGTAGGTGAACCTGCGGAAGGATCATTAAAAAGTTTGTCACAAAACTGTGACCTACTCTTGTGCATCGTTTTATTTGCCTTTGGCAGTCTTAGTCTTTTTTTTTAATTGAAAGAAAAGCACCATTTTATTTGGGAGACTGCCAGTAGTTTATAAAAACTCTATTAATTTCAAATCATGTCTGAATAATTTAAAAATCTTGTGATTTTTATTGATCATAAATTTTTAAACAACTTTTGACAACGGATCTCTTGGCTCTCGCAACGATGAAGAAC…
Cantoromastigales	ITS	EUK0523876	G5528	soil	Suriname	unknown	4.96233	-55.1921	tropical broadleaf forest	unknown	Sten Anslan	CTACTACCGATTGAATGGCTTAGTGAATCCTCCGGATTGCATATCAGATACCTGGCAACGGGTTCTGATTAGCAAAAAGCTGGGTAAACTTGGTCATTTAGAGGAAGTAAAAGTCGTAACAAGGTTTCCGTAGGTGAACCTGCGGAAGGATCATTAAAAAGAAATTTACACATGAATCTCCTCTCTTTTTTAAGTGGAGGTTCAAATGTAAACTCTTGTGCACTTGATTTTTTGGTAGTCGTTTCCTTTTTTTGAAAGAGAAAAGGGAAAATGGTTTCCCTGAAAAGGGTAACCAGAAGACTACCAAAAGGTTTAAAACTCTTAAAAATATTTTGTCGTGTTATTTTTTACAAATAACATAATGTCTGACGTATTCGATTATAAACTTGTTTTATAATT…
Cantoromastigales	ITS	EUK0523908	TNx	soil	Colombia	Colombia: Turpial Natural Reserve	5.0964	-73.79	tropical broadleaf forest	unknown	Martin Zobel team	CTACTACCGATTGAATGGCTTAGTGAATCCTCCGGATTGATGATTGGCACCCGGCAACGGGTCTGATGATCGAGAAGCTGGGTAAACTTGGTCATTTAGAGGAAGTAAAAGTCGTAACAAGGTTTCCGTAGGTGAACCTGCGGAAGGATCATTAAAAAGTTTGTCACACCAGTGACCTACTCTTGTGCATTGTGTAACTGCTTTGGCAGTCTAGTTTCTAGTATCCTAGAAACGTCCGATCTCTTAAGGTCGGGGGCTGCCAATAAATAGATGTGCAAATCTCTTGCGCATTCTTCAACAAACACTACATTTTTATACTAAAGTCTGATACAATCAATGTGATTTTAATCATAAATTTATTAAAAACTTTTGACAACGGATCTCTTGGCTCTCGCAACG…
Cantoromastigales	ITS	EUK0523923	TNy	soil	Colombia	Colombia: Turpial Natural Reserve	5.0969	-73.79	tropical broadleaf forest	unknown	Martin Zobel team	CTACTACCGATTGAATGGCTTAGTGAATCCTTCGGATTGATGTCTGGTACTTGGAAACAAGTCTAGACGTTCGAGAAGCTGGGTAAACTTGGTCATTTAGAGGAAGTAAAAGTCGTAACAAGGTTTCCGTAGGTGAACCTGCGGAAGGATCATTAAAAAGTCACTGAGAGTCTTTGGTTGAAAGAGGTTGATTGATTTTTTTCGATTGACTTTTTTTAATCGGAGACACCACAGTCTCACACTTTGTGCACCTTTTATTACATGAACTTGGTGGTTTAGTGAAGGAAAAATAGTTTATTTTTAAACTTGATTTCTTTTACGTCTTTCTTTAATGAGAGAAACCACCAAACTTTATTAAAACTCTTGATTTTTTGTTTTCAAAATGTCTGAATCATGATT…
Cantoromastigales	ITS	EUK0523818	G5538	soil	Suriname	unknown	5.71258	-54.6237	tropical broadleaf forest	unknown	Sten Anslan	CTACTACCGATTGAATGGCTTAGTGAATCCTCCGGATTGATAGTGGGTACTTGGCAACAGGTCTGACTATCGAGAAGCTGGGTAAACTTGGTCATTTAGAGGAAGTAAAAGTCGTAACAAGGTTTCCGTAGGTGAACCTGCGGAAGGATCATTAAAAAGTTTGTCACAAAGCTGTGACCTACTCTTGTGCATCGTTTCAATTGCCTTTGGCAGTCTTAGTCTTTTTTCTCTTAATTGAAAAAAGCACCAATTTAGTTTGGGAGGCTGCCAATAGTTTAATACAAACTCTATAAGTTTTAATCAATGTCTGAATAATTTAAAAATCTTGTGATTTTTAAGATCATAAATTTTTAAACAACTTTTGACAACGGATCTCTTGGCTCTCGCAACGATGAAGAA…
Cantoromastigales	ITS	EUK0482528	S1226	soil	Colombia	Ayapel:El Cedro	8.28382	-75.12	tropical broadleaf forest	unknown	Linda Hansson	GTACACACCGCCCGTCGCTACTACCGATTGAATGGCTTAGTGAATCCTCCGGATTGATGTTCGGCACCCGGCAACGGGTCTGAATGTCGAGAAGCTGGGTAAACTTGGTCATTTAGAGGAAGTAAAAGTCGTAACAAGGTTTCCGTAGGTGAACCTGCGGAAGGATCATTAAAAAGTTTGTCACTCTAGTGACCTACTCTTGTGCATTTGTTAACTGCCCTGGCAGTCTAGTCTTTTTACGAGACGTCCGATCTACTAATTTTAGTGTTTCGGGGGCTGCCAATGGATGGCTTTCTCTCCATAACCGGAGAGGGGGACCAAACAAAAACAAACCCTTTATTTTTCAACTAGTCTGATCTTATAAAAATCCTGTGATTTTTTATCATAAATTTTTAAACA…
Cantoromastigales	ITS	EUK0523859	S1226	soil	Colombia	Ayapel:El Cedro	8.28382	-75.12	tropical broadleaf forest	unknown	Linda Hansson	CTACTACCGATTGAATGGCTTAGTGAATCCTCCGGATTGATGTTCGGCACCCGGCAACGGGTCTGAATGTCGAGAAGCTGGGTAAACTTGGTCATTTAGAGGAAGTAAAAGTCGTAACAAGGTTTCCGTAGGTGAACCTGCGGAAGGATCATTAAAAAGTTTGTCACTCTAGTGACCTACTCTTGTGCATTTGTTAACTGCCCTGGCAGTCTAGTCTTTTTACGAGACGTCCGATCTACTAATTTTAGTGTTTCGGGGGCTGCCAATGGATGGCTTTCTCTCCATAACCGGAGAGGGGGACCAAACAAAAACAAACCCTTTATTTTTCAACTAGTCTGATCTTATAAAAATCCTGTGATTTTTTATCATAAATTTTTAAACAACTTTTGACAACGGATC…
Cantoromastigales	ITS	EUK0523918	S1226	soil	Colombia	Ayapel:El Cedro	8.28382	-75.12	tropical broadleaf forest	unknown	Linda Hansson	CTACTACCGATTGAATGGCTTAGTGAATCCTCCGGATTGATGGTTGGTACTTGGCAACAAGTCTGACTATCGAGAAGCTGGGTAAACTTGGTCATTTAGAGGAAGTAAAAGTCGTAACAAGGTTTCCGTAGGTGAACCTGCGGAAGGATCATTAAAAAGTTTGTCACAAAACTGTGACCTACTCTTGTGCACTCGTTTTAATTGCCTTTGGCAGTCTTAGCCTTTCTTTCTTAATTGAAAAAAAGCACCAATTTATTTGGGAGGCTGCCAATAGTTAATAAAAACTCTATATTTTTCAATCTTGTCTGAATAATTTAAAAATCTTGTGATTTTTATTGATCATAATTTTTTAAACAACTTTTGACAACGGATCTCTTGGCTCTCGCAACGATGAAGAAC…
Cantoromastigales	ITS	EUK0523895	G6004	soil	Panama	Cascada Julieta	9.22735	-79.4312	tropical broadleaf forest	unknown	Leho Tedersoo	CTACTACCGATTGAATGGCTTAGTGAATCCTCCGGATTGATGTTTGGCACCCGGCAACGGGTCTGAACGTCGAGAAGCTGGGTAAACTTGGTCATTTAGAGGAAGTAAAAGTCGTAACAAGGTTTCCGTAGGTGAACCTGCGGAAGGATCATTAAAAAGTTTGTCACTCTCGTGACCTACTCTTGTGCATTTGTTATTGTCGTGGTAGTCTAGACTCGGAAACGAGGCGTCCAAATCTTTTTGGTTTGGGGGCTACCCGTGGGTGTTTATCCCACACAAAACAAACCCTTTTCATATCTAACAAGTCTTAAACGTATAAAATCCTGTGATTTTAAAATCATAATTTTTACACAACTTTTGACAACGGATCTCTTGGCTCTCGCAACGATGAAGAACGCA…
Cantoromastigales	ITS	EUK0523803	G6003	soil	Panama	Mirador Vistamares	9.2378	-79.4012	tropical broadleaf forest	unknown	Leho Tedersoo	CTACTACCGATTGAATGGCTTAGTGAATCCTCCGGATTGCATATCAGATACCTGGCAACGGGTTCTGATTAGCAAAAAGCTGGGTAAACTTGGTCATTTAGAGGAAGTAAAAGTCGTAACAAGGTTTCCGTAGGTGAACCTGCGGAAGGATCATTAAAAAGAAATTTACACATGAATCTCCTCTTTTTAAGTGGAGGTTCAAATGTAAACTCTTGTGCACTTGATTTTTTGGTAGTCGTTCCCTTTTTTTTTGAAAGAGAAATGGGGGAATGGTTTCCCTGAAAAGGAACCAGAAAGACTACCAAAAGGTTTAAAACTCTTAAAAATATTTTGTCGTGTTATTTTTTACAAATAACAAAATGTCTGATGTGTTTGGTTATAAACTTGATTTATAATTAA…
Cantoromastigales	ITS	EUK0523811	G6003	soil	Panama	Mirador Vistamares	9.2378	-79.4012	tropical broadleaf forest	unknown	Leho Tedersoo	CTACTACCGATTGAATGGCTTAGTGAATCCTCCGGATTGCATGTCAGATACCTGGCAACGGGTTCTGATTAGCAAAAAGCAGGGTAAACTTGGTCATTTAGAGAAGTAAAAGTCGTAACAAGGTTTCCGTAGGTGAACCTGCGGAAGGATCATTAAAAAGGAATTTACACATGAATCTCCTCTTTTTTAAGTGGAAGTTCAAATGTAAACTCTTGTGCACTTGATTTTTTGGTAGTCGTTTCCTTTTTTCGAAAAGAGAAAGGGGGAATGGTTCCTCTGAAAAGGAACCAGAAGATTACCAAAAGGTTTAAAACTCTTAAAAATATTTTGTCGTGTTATTTTTTACAAATAACATAATGTCTGATGTGTTTGGTTATGAACTTGTTTTATAATTAAAAT…
Cantoromastigales	ITS	EUK0523814	G6003	soil	Panama	Mirador Vistamares	9.2378	-79.4012	tropical broadleaf forest	unknown	Leho Tedersoo	CTACTACCGATTGAATGGCTTAGTGAATCCTCCGGATTGCATATCAGATACCTGGCAACGGGTTCTGATTAGCAAAAAGCTGGGTAAACTTGGTCATTTAGAGGAAGTAAAAGTCGTAACAAGGTTTCCGTAGGTGAACCTGCGGAAGGATCATTAAAAAAGAATTTACAAGAATCTCTTTCTTTTTTTAAAAGTTTGAGGTTCAAATGTAAACTCTTGTGCACTTTTGATTTTTTGGTAGTCGTTTCCTTTTTTTCGAAAGAAAAATGGGGAAATGGTTCCCTAGAAAAGAACCAGAAGACTACCAAAAGGTTTAAAACTCTTAATAATATCTTATCATGTTATTTTATAATAACATAAATGTCTGATGTGTTTAATTATAAACATACTTTATAATTA…
Cantoromastigales	ITS	EUK0523816	G6003	soil	Panama	Mirador Vistamares	9.2378	-79.4012	tropical broadleaf forest	unknown	Leho Tedersoo	CTACTACCGATTGAATGGCTTAGTGAATCCTCCGGATTGCATATCAGATACCTGGAAACGGGTTCTGATTAGCAAAAAGCTGGGTAAACTTGGTCATTTAGAGGAAGTAAAAGTCGTAACAAGGTTTCCGTAGGTGAACCTGCGGAAGGATCATTAAAAAAGAATTTACAAGAACCTCTTTCTTTTTTTAAAAGTTTGAGGTTCAAATGTAAACTCTTGTGCACTTTTGATTTTTTGGTAGTCGTTTCCTTTTTTTCGAAAGAAAAACGGGGAAATGGTTCCCTAAAAAAGAACCAGAAGACTACCAAAAGGTTTAAAACTCTTAATAATATCTTATCATGTTATTATATTACAATAACATAAATGTCTGATGTGTTTGATTATAAACATGCTTTATAA…
Cantoromastigales	ITS	EUK0523837	G6003	soil	Panama	Mirador Vistamares	9.2378	-79.4012	tropical broadleaf forest	unknown	Leho Tedersoo	CTACTACCGATTGAATGGCTTAGTGAATCCTCCGGATTGCATATCAGATACCTGGCAACGGGTTCTGATTAGCAAAGAGCTGGGTAAACTTGGTCATTTAGAGGAAGTAAAAGTCGTAACAAGGTTTCCGTAGGTGAACCTGCGGAAGGATCATTAAAAAAGAATTTACAAGAATCTCTTTCTTTTTTTAAAAGTTTGAGGTTTAAATGTAAACTCTTGTGCACTTTTGATTTTTTGGTAGTCGTTTCCTTTTTTTCGAAAGAAAAATGGGGAAATGGTTCCCTGAAAAAGAACCAGAAGACTACCAAAAGGTTTACAACTCTTAATAATATCTTATAATGTTATTTTACAATAACATAAATGTCTGATATGTTTGATTATAAACATGCTTTATAATTA…
Cantoromastigales	ITS	EUK0523858	G6003	soil	Panama	Mirador Vistamares	9.2378	-79.4012	tropical broadleaf forest	unknown	Leho Tedersoo	CTACTACCGATTGAATGGCTTAGTGAATCCTCCGGATTGCATATCAGATACCTGGCAACGGGTTCTGATTAGCAAAAAGCTGGGTAAACTTGGTCATTTAGAGGAAGTAAAAGTCGTAACAAGGTTTCCGTAGGTGAACCTGCGGAAGGATCATTAAAAAAGAATTTACAGGATCTCTTTCTTTTTTAAAAGTTTGAGGTTCCAATGTAAACTCTTGTGCACTTTTGATTTTTTGGTAGTCGTTTCCTTTTTTTCGAAAGAAAAATGGGGAAATGGTTCCCTAAAAAAGAACCAGAAGACTACCAAAAGGTTTAAAACTCTTAATAATATCTTATCATGTTATTTTACAATAGCATAAATGTCTGATGTGTTTGATTATAAACATTCTTTATAATTAAA…
Cantoromastigales	ITS	EUK0523884	G6003	soil	Panama	Mirador Vistamares	9.2378	-79.4012	tropical broadleaf forest	unknown	Leho Tedersoo	CTACTACCGATTGAATGGCTTAGTGAATCCTCCGGATTGCATATCAGATACCTGGAAACGGGTTCTGATTAGCAAAAAGCTGGGTAAACTTGGTCATTTAGAGGAAGTAAAAGTCGTAACAAGGTTTCCGTAGGTGAACCTGCGGAAGGATCATTAAAAAAGGATTTACAAGAACCTCTTTCTTTTTTTAAAAGTTTGAGGTTCAAATGTAAACTCTTGTGCACTTTTGATTTTTTGGTAGTCGTTTCCTTTTTTCGAAAGAAAAATGGGGGAAATGGTTCCCTAAAAAAGAACCAGAAGACTACCAAAAGGTTTAAAACTCTTAATAATATCTTATCATGTTATTTTACAATAACATAAATGTCTGATGTGTTTGATTATAAACATGCTTTATAATTA…
Cantoromastigales	ITS	EUK0020405	S725	soil	Thailand	Koh Samui	9.47257	99.9908	tropical broadleaf forest	unknown	Sten Anslan	CTACTACCGATTGAATGGCTTAGTGAATCCTCCGGATTGATAGGTTGGCACCTGGCAACGGGTCCGATTCGTCGAGAAGTTGGGTAAACTTGGTCATTTAGAGGAAGTAAAAGTCGTAACAAGGTTTCCGTAGGTGAACCTGCGGAAGGATCATTAAAAAGTTTTGTCACATTCGTTGACCTAACTCTTGTGCATCTGTATATTACATGACCTTGGCAGTCTAGTGTTTTTTCTTGTAAAAAAGAATACACGTCTTGTCTTCTGCCTAGTTTTCTTTCGAAAACGAACGCAGAAGGGCCGGGGACTGCCAGTCGACCAAGCTTTGAAAATAACTCTTAAAACTTTTAAAATGTCTGAAGAATTTTCGTTATGAAACTTATCATAATATATATGACAACT…
Cantoromastigales	ITS	EUK0523867	S725	soil	Thailand	Koh Samui	9.47257	99.9908	tropical broadleaf forest	unknown	Sten Anslan	CTACTACCGATTGAATGGCTTAGTGAATCCTCCGGATTGATGTTTGGTACTTGGCAACAAGTCTGAATGTCGAGAAGCTGGGTAAACTTGGTCATTTAGAGGAAGTAAAAGTCGTAACGAGGTTTCCGTAGGTGAACCTGCGGAAGGATCATTAAAAAGTTTGTCACAAAAACTGTGACCTACTCTTGTGCATCGTTCCAATTGCCTTTGGCAGTCTTAGTCTTTTCTTTCCTTAATTGTGAGGAGAGAAAAGCACCAAATTACGTTGGGAGGCTGCCAGTAGTAGTTTATTATATTTTATTTAATACACTACAAACAAACAACTCTGTATTTTATTTTTAATAGTCTGAATTAATTTAAAAATCTTGTGATTTTTATTGATCATAAATTTTTAACAAC…
Cantoromastigales	ITS	EUK0523863	G6143	soil	Philippines	Ivanpaul Ilagan	10.1972	118.881	tropical broadleaf forest	unknown	Sergei Põlme	CTACTACCGATTGAATGGCTTAGTGAATCCTCCGGATTGCATATCAGATACCTGGCAACGGGTTCTGATTAGCGAGAAGCTGGGTAAACTTGGTCATTTAGAGGAAGTAAAAGTCGTAACAAGGTTTCCGTAGGTGAACCTGCGGAAGGATCATTAAAAAAGAATTTGCAATGAATCTCTTCTTTTCTCACAAAAAGTTGAGGTTCAAATGTAAACTCTTGTGCACTCTTGATTTTTTGGTAGTCGTTTCCTTTTTTTTCGAAAGAAAAAACAGGGAAATGGTTCCCTAAAAAAGAACCAGAAGACTACCAAAAGGTTTAAAACTCTTAAAATATTTTCTCATGTTATTTACCTTTTTTTTAAGGGTACATAACATCCAATGCCTGATGTATTTTGATT…
Cantoromastigales	ITS	EUK0523894	BK1	soil	Cambodia	Cambodia: Phnom Bokor Plateau	10.6272	104.064	tropical broadleaf forest	unknown	Martin Zobel team	CTACTACCGATTGAATGGCTTAGTGAATCCTTCGGATTGATAGTCGGTACTTGGCAACAAGTCTGACTATCGAGAAGCTGGGTAAACTTGGTCATTTAGAGGAAGTAAAAGTCGTAACAAGGTTTCCGTAGGTGAACCTGCGGAAGGATCATTAAAAAGTTTGTCACAAAACTGGTGGCCTACTCTTGTGCATTGTTCTAATTGCCTTTGGCAGCCTTAGTCTTTTTCTCTTTATTGAAAAAAGCACCAATCTCGCTTGGGAGGCTGCCAATAGTTTAACACAAACTCTATAATTTTTTCAATGTCTAAATAATTTAAAAATCTTGTGATTTTTATGGATCATAAATTTTTAAACAACTTTTGACAACGGATCTCTTGGCTCTCGCAACGATGAAGAAC…
Cantoromastigales	ITS	EUK0132592	G5044	soil	Dominica	Pont Casse	15.375	-61.3401	tropical broadleaf forest	unknown	Leho Tedersoo	AAAAGTTTGTCACTCAGTGACCTACTCTTGTGCATTTGTTTAACTGCCTTGGCAGTCTAGTTTTTTTTTCTGATGAAAAGAAAACGTCCGTTCAACATAGCCATGTTGCTTTCGGGGGCTGCCAATGGATGTGCTCTCTTTGATTGCGCATTCTTAGACAAACACTATATTCTTTTACTAAAGTCTGATTATATTAAATCTTGATTTAACATCATAATTATATTAAAAACTTTTGACAACGGATCTCTTGGCTCTCGCAACGATGAAGAACGCAGCGAAATGCGATAAGTAATGTGAATTGCAGAATTCAGTGAATCATCGAATCTTTGAACGCACATTGCGCTCTCGGGTTTCCCTGGGGAGCATGCCTGTTCGAGTATCGCAAAGTCTTCATTCCTC…
Cantoromastigales	ITS	EUK0523854	G5044	soil	Dominica	Pont Casse	15.375	-61.3401	tropical broadleaf forest	unknown	Leho Tedersoo	CTACTACCGATTGAATGGCTTAGTGAATCCTCCGGATTGATTGTTGGCACCCGGCAACGGGTCTGATAATTGAGAAGCTGGGTAAACTTGGTCATTTAGAGGAAGTAAAAGTCGTAACAAGGTTTCCGTAGGTGAACCTGCGGAAGGATCATTAAAAAGTTTGTCACTCAGTGACCTACTCTTGTGCATTTGGTTTAACTGCCTTGGCAGTCTAGTTTTTTTTTCTGATGAAAAGAAAACGTCCGTTCAACATAGCCATGTTGCTTTCGGGGGCTGCCAATGGATGTGCTCTCTTTGATTGCGCATTCTTAGACAAACACTATATTCTTTTACTAAAGTCTGATTATATTAATCTTGATTTAACATCATAATTATATTAAAAACTTTTGACAACGGATC…
Cantoromastigales	ITS	EUK0523878	G5044	soil	Dominica	Pont Casse	15.375	-61.3401	tropical broadleaf forest	unknown	Leho Tedersoo	CTACTACCGATTGAATGGCTTAGTGAATCCTCCGGATTGCATATCAGATACCTGGCAACGGGTTCTGATTAGCAAAAAGCTGGGTAAACTTGGTCATTTAGAGGAAGTAAAAGTCGTAACAAGGTTTCCGTAGGTGAACCTGCGGAAGGATCATTAAAAAAGAATTTACATGAATCTCCTCTTTTTTTAAGTTGAGGTTCAAATGTAAACTCTTGTGCACTTTTGATTTTTTGGTAGTCGTTTCCTTTTTCGAAAGAAAAAAGGGGAATGGTTCCCTGAAAAAGAACCAGAAGACTACCAAAAGGTTTAAAACTCTTAAAAATATTTTGTCATGTTATTTTTTTCAAATAACATATTGTCTGATGTGTTTGATTATAAACCTGTTTATAATTAAAATTA…
Cantoromastigales	ITS	EUK0523911	G5048	soil	Guadeloupe	Chute du Carbet	16.0426	-61.6407	tropical broadleaf forest	unknown	Leho Tedersoo	CTACCACCGATTGAATGGCTTAGTGAATCCTCCGGATTGATTGTTGGCACCCGGCAACGGGTCTGATAATCGAGAAGCTGGGTAAACTTGGTCATTTAGAGGAAGTAAAAGTCGTAACAAGGTTTCCGTAGGTGAACCTGCGGAAGGATCATTAAAAAGTTTGTCACCTAGTGACCTACTCTTGTGCATTTGTTTAACTGCCTTGGCAGTCTAGTTTTCTATCCCTTGGGAAGGAGAACGTCCGATCAACAATTCTGTTGATTTCGGGGGCTGCCAATGGATGTGTTTTCTAGCGCGTCCTTTTAAACAAACACTCTACTTTTATCTCAAGTCTGATTATATAAATCGTGATTTAACATCATAATTATATTAAAACCTTTTGACAACGGATCTCTTGGC…
Cantoromastigales	ITS	EUK0523835	G5047	soil	Guadeloupe	Morne Louis	16.1856	-61.745	tropical broadleaf forest	unknown	Leho Tedersoo	CTACTACCGATTGAATGGCTTAGTGAATCCTCCGGATTGCATATCAGATACCTGGCAACGGGTTCTGATTAGCAAAAAGCTGGGTAAACTTGGTCATTTAGAGGAAGTAAAAGTCGTAACAAGGTTTCCGTAGGTGAACCTGCGGAAGGATCATTAAAAAAGAATTTACATGAATCTCCTCTTTTTTAAAGTGGAGGTTCAAACGTAAACTCTTGTGCACTTTTGATTTTTTGGTAGTCGTCGCCTTTTTCGAAAGAAAAACGGGGAATGGTTCCCTAAAACAGAACCAGAAGACTACCAAAAGGTTTAAAACTCTTAAATTTTTTTGTCATGTTATTTTTTAAAAATAGCATAATGTCTGATGTGTTTGATTATAAACGTATTTTATAATTAAAATTA…
Cantoromastigales	ITS	EUK0523913	G5047	soil	Guadeloupe	Morne Louis	16.1856	-61.745	tropical broadleaf forest	unknown	Leho Tedersoo	CTACTACCGATTGAATGGCTTAGTGAATCCTCCGGATTGCATATCAGATACCTGGCAACGGGTTCTGATTAGCGAGAAGCTGGGTAAACTTGGTCATTTAGAGGAAGTAAAAGTCGTAACAAGGTTTCCGTAGGTGAACCTGCGGAAGGATCATTAAAAAAGAATTTGCAATGAATCTCTTTCTTTTCTAACAAAAAGTTAAAGAGGTTCAACTGTAAAACTCTTGTGCACTCAATAGATTTTTTGGTAGTCGTTTCCTTTTTTTTCGAAAGAAAAAAACAGGGAAATGGTTCCCTAAAAAAGAACCAGAAGACTACCAAAAGGTTTAAAACTCTTAAATATTTTTCGTGTTATTTACTTAAATAACACATAAGTCTGATGTATTTGGTTATAAACCTA…
Cantoromastigales	ITS	EUK0002784	G5034	soil	Puerto Rico	Los Pinos	18.1268	-66.0724	tropical broadleaf forest	unknown	Leho Tedersoo	CTACTACCGATTGAATGGCTTAGTGAATCCTCCGGATTGACATTTAGTACTTGGCAACAAGTCTGATATGTCGAGAAGCTGGGTAAACTTGGTCATTTAGAGGAAGTAAAAGTCGTAACAAGGTTTCCGTAGGTGAACCTGCGGAAGGATCATTACTTAATTCTGTGTCTTGTCTGTTGTAGTTGGACGTCGTGAGAAGGTACTAGCTACAGTTGCCGCCCGATGCATTTGTCCCTTATTCGTTGCCATTAACTGATATACTCATTAATGTCGGATATCGCTCGAGACTTTTGAGCTTATTCGTTGCCATTAATTGATATACTCATTAATGTCGGATATTGACCATTTGTACCACGGTGAGGCATTTTGAACTATACCGCGTTCCCTGAGTAAAAAAAA…
Cantoromastigales	SSU-ITS-LSU	EUK1103697	PuertoRico	soil	Puerto Rico	El Yunque	18.29	-65.78	tropical broadleaf forest	unknown	Hector Urbina	CAGCCGCGGTAATTCCAGCTCCAATAGCGTATATTAAAGTTGTTGCAGTTAAAAAGCCCGTAGTTGAATTTTAGGGACGGAGAACGGTCTTTCCGAAAGGTTAGAACTGTTCGTCTGTTCCTTTCCTTCCGGGGAACTAGTGTGTTATTAATTTAGCGCACTAGAGAACCGGGACTTTTACTTTGAAAAAATTAGAGTGTTTAAAGCAGGCCTACGCTTGAATACATTAGCATGGAATAATAGAATAGGATTTTGGTTCTATTTTGTTGGTTTCTAGGACCAAAGTAATGATTGATAGGGATAGTTGGGGGCATTAGTATTTAATTGTCAGAGGTGAAATTCTTGGATTTATGAAAGACTAACTTCTGCGAAAGCATTTGCCAAGGATGTTTTCTTTAA…
Cantoromastigales	ITS	EUK0523870	G5575	soil	Dominican Republic	unknown	18.6942	-70.5912	tropical broadleaf forest	unknown	Liis Tiirmann	CTACTACCGATTGAATGGCTTAGTGAATCCTCCGGATTGATGGTCGGCACCCGGCAACGGGTCTGATCTGTTGAAAAGCTGGGTAAACTTGGTCATTTAGAGGAAGTAAAAGTCGTAACAAGGTTTCCGTAGGTGAACCTGCGGAAGGATCATTAAAAAGTTTGTCACTCTGTGACCTACTCTTGTGCATCTGTTGAATGAATCTGGTAGTCTAGCATATGCTGTAAAAAGCAGTGCGGTCTTATCCTTGCGATAAGAGGGCTGCCGATAGTTTTCAAATCTCTTTAGGGGGACAAGATGACTAGATTTATACAAACTCTTAACTATAAACAGTCTGATTTTTATTCATGATTTCAATCATATAATAATAAACAACTTTTGACAACGGATCTCTTGGCT…
Cantoromastigales	ITS	EUK0523875	G5576	soil	Dominican Republic	unknown	18.6961	-70.5922	tropical woodland	unknown	Liis Tiirmann	CTACTACCGATTGAATGGCTTAGTGAATCCTCCGGATTGATAATCGGCACCCGGAAACGGGTCTGATTTGTTGAGAAGTTGGGTAAACTTGGTCATTTAGAGGAAGTAAAAGTCGTAACAAGGTTTCCGTAGGTGAACCTGCGGAAGGATCATTAAAAAGTTTGTCACATTACGTTGACCTACTCTTGTGCATCTGTAAATTACTTGACCTTGGCAGTCTAGTGTTTTTTCTTGCAAAAGAATACACGTCTTGCCCCCTCTTTTCTCATTTGTAAAAATGGGACGAGATTGCGCGGGGGGCTGCCAGTCGACAAACCTACTTAAAACAACTCTTGTTTTTAAAAACTATAAAATGTCTGAAAAATTTTCTTATGAAACTTATCATAATATAAATTACAA…
Cantoromastigales	ITS	EUK0523897	SEVx	soil	Russia	Russia: Sevastopol, Sarandinakina Balka Valley	44.5694	33.5397	temperate grassland	unknown	Martin Zobel team	CTACTACCGATTGAATGGCTTAGTGAATCCTCCGGATTGATACTTGGATACTGGCAACAGTTCTGAGTTGTTGAGAAGCTGGATAAACTTGGTCATTTAGAGGAAGTAAAAGTCGTAACAAGGTTTCCGTAGGTGAACCTGCGGAAGGATCATTAGTGTTAAACCGTTGTTTATGTGCAGTTTAGGCTACACATAGACGACAATTACTCACACTTGTGCATATGTTGACAATATTTATGGCAGTTTAAATGAAGAACTTGATCTTTTTTTTAAGAGGTCTGACCTTTCATGTCTTGTCAATCCTTGCTCTTAGAGTGAAGAAAGACGAGTGGCTGCCAAATTTGTTGTTTTATATACTCTTATTTTATAAATATAACGTCTGAATTTTATAAAGTGAAA…
Cantoromastigales	SSU-ITS	EUK1216883	W0565	sediment	Romania	Rucar:Valea Batrana	45.4602	25.0103	freshwater river	unknown	Carmen Postolache	AGGGCACCACCAGGAGTGGAGCCTGCGGCTTAATTTGACTCAACACGGGGAAACTCACCAGGTCCAGACATAGTAAGGATTGACAGATTGAGAGCTCTTTCTTGATTCTATGGGTGGTGGTGCATGGCCGTTCTTAGTTGGTGGAGTGATTTGTCTGGTTAATTCCGTTAACGAACGAGACCTTAACCTGCTAAATAGTTACGCTAATTTCGATTAGTGGCTAACTTCTTAGAGGGACTATGGATGTTTAATCCATGGAAGTTTGAGGCAATAACAGGTCTGTGATGCCCTTAGATGTTCTGGGCCGCACGCGCGCTACACTGATGAAGGCAGCAAGTTTATAACCTTGTCCGGAAGGATTGGGTAATCTTCTGAAACTTCATCGTGCTGGGGATAGAC…
Cantoromastigales	ITS	EUK0482521	CBx	soil	France	France: Compiegne forest	49.4081	2.8867	temperate broadleaf forest	unknown	Martin Zobel team	GTACACACCGCCCGTCGCTACTACCGATTGAATGGCTTAGTGAATCCTCCGGATCGATGTTCGGCACCCGGCAACGGGTCTGAATCGTTGAAAAGCTGGGTAAACTTGGTCATTTAGAGGAAGTAAAAGTCGTAACAAGGTTTCCGTAGGTGAACCTGCGGAAGGATCATTAAAAAGTTTGTCACATCGTGACCTACTCTTGTGCATCTGTTTACACGATCTTGGCAGTTTAGTGCTTTAAACCGCACGTCTGCTGCAAAGCAGGAGCTGCCAAATGGAATTTATTCCAACAAAACAAACTCTTAACAAAAAATGTCTGAAAATACTATGATTACTTCATAATTTATAAACAACTTTTGACAACGGATCTCTTGGCTCTCGCAACGATGAAGAACGCAG…
Cantoromastigales	SSU-ITS-LSU	EUK1124340	S829	soil	Estonia	Tartu:Botanical Garden glasshouse	58.3835	26.7189	urban	unknown	Leho Tedersoo	tccaatagcgtatattaaagttgttgcagttaaaaagctcgtagtcgaattttgggctcggtgggtggtcttgccgaaaggttagtactgctctaccaggcctttccttctggggaactagtgtgctatttatttagtgcgctagggaaccaggacttttactttgaaagaattagagtgtttaaagcaggcttacgcttgaatacattagcatggaataatagaataggactttggttctattttgttggtttctaggaccgaagtaatgattaatagggatagttgggggcattagtatttaattgtcagaggtgaaattcttggatttatgaaagactaacttctgcgaaagcatttgccaaggatgttttcattgatcaagaatgatagttaggg…
Cantoromastigales	SSU-ITS-LSU	EUK1124339	G5769	soil	Estonia	Rõõmu	58.3877	26.777	temperate grassland	unknown	Leho Tedersoo	TCCAATAGCGTATATTAAAGTTGTTGCAGTTAAAAAGCTCGTAGTCGAATTTTGGGCTCGGTGGGTGGTCTTGCCGAAAGGTTAGTACTGCTCTACCAGGCCTTTCCTTCTGGGGAACTAGTGTGCTATTTATTTAGTGCGCTAGGGAACCAGGACTTTTACTTTGAAAAAATTAGAGTGTTTAAAGCAGGCTTACGCTTGAATACATTAGCATGGAATAATAGAATAGGACTTTGGTTCTATTTTGTTGGTTTCTAGGACCGAAGTAATGATTAATAGGGATAGTTGGGGGCATTAGTATTTAATTGTCAGAGGTGAAATTCTTGGATTTATGAAAGACTAACTTCTGCGAAAGCATTTGCCAAGGATGTTTTCATTGATCAAGAACGAAAGTTAGGG…
Cantoromastigales	ITS	EUK0523806	G5499	soil	Estonia	Paljassaare	59.4798	24.7015	temperate grassland	unknown	Leho Tedersoo	CTACTACCGATTGAATGGCTTAGTGAATCCTCCGGATTGATGGTCGGCACCCGGCAACGGGTCTGATCTGTCGAAAAGCTGGGTAAACTTGGTCATTTAGAGGAAGTAAAAGTCGTAACAAGGTTTCCGTAGGTGAACCTGCGGAAGGATCATTAAAAAGTTTGTCACTTCGTGACCTACTCTTGTGCATCTGTTGAATGAATCTGGTAGTCTAGCATCTGCTGTAACAGGCAGTGCGGTCTTATCCTCGCGATGAGAGGGCTGCCGATAGTTTTCTAATCTTTTTAAGATGACGAACGCTAGATTTATAAACTCTTAACTATAAACAGTCTGATTTTTATTCATGATTCTAAATCATATAATAATAAACAACTTTTGACAACGGATCTCTTGGCTCTC…
Cantoromastigales	ITS	EUK0482541	S1315	soil	Finland	Vuotinsjärvi	68.4383	24.0557	temperate grassland	unknown	Ahto Agan	GTACACACCGCCCGTCGCTACTACCGATTGAATGGCTTAGTGAATCCTCCGGATTGATTGTTGGCACCCGGCAACGGGTCTGATGATCGAGAAGCTGGGTAAACTTGGTCATTTAGAGGAAGTAAAAGTCGTAACAAGGTTTCCGTAGGTGAACCTGCGGAAGGATCATTAAAAAGTTTGTCACACTAGTGACCTACTCTTGTGCATTGTTTAACTGCTTTGGCAGTCTAGTTTCTAGTCTCCTAGAAACGTCCGATCTTAATGGTCGGGGGCTGCCAATAGATGTGCAAATCTTTTGCGCATTCTTAAACAAACACTATATTCTTTTAACTAAAGTCTGATACAATAAATGTGATTTTAATCATAAATTTATTAAAAACTTTTGACAACGGATCTCTT…
Cantoromastigales	SSU-ITS	KU359437	unknown	soil	China	unknown	unknown	unknown	cropland	unknown	unknown	CTAAGTATAAGCAACTATACTGTGAAACTGCGAATGGCTCATTAAATCAGTTATAGTTTATTTGATAGTACCTTACTACTTGGATAACCGTGGTAATTCTAGAGCTAATACATGCTAAAAATCCCGACTTTTTGAAGGGATGTATTTATTAGATAAAAAACCAACCCGGGCAACCGGTCTGCTGGTGATTCATAATAACTTTTCGAATCGCATGACTTTACGTCGGCGATGGTTCATTCAAATTTCTGCCCTATCAACTTTCGATGGTAGGATAGAGGCCTACCATGGTTTTAACGGGTAACGGAGAATTAGGGTTCGATTCCGGAGAGGGAGCCTGAGAAACGGCTACCACATCCAAGGAAGGCAGCAGGCGCGCAAATTACCCAATCCTGACACAGG…
Cantoromastigales	ITS	EUK0482534	MDB_M465	soil	unknown	unknown	unknown	unknown	unknown	unknown	unknown	GTACACACCGCCCGTCGCTACTACCGATTGAATGGCTTAGTGAATCCTCCGGATTGATATTTGGTACTTGGCAACAAGTCTAAATGTTCGAGAAGCTGGGTAAACTTGGTCATTTAGAGGAAGTAAAAGTCGTAACAAGGTTTCCGTAGGTGAACCTGCGGAAGGATCATTAAAAAGTTTACTTTTTGTCTGACTTTTAGTCGGCGAAAACGACACTTGTGCACTTTGTTTACATGCAAATTGGTAGTTTATTTCCCTTTCTTCGGAAAGGAAAAGTCTCTTTGAGCATCTGTTTAAAGAGGAACTACCAAACATTTAAATAAAAACTCTTTACATTTTTGTATTTTCTGTCTGAACATTTTATTTTAACAAATAAAAAACAACTTTTGACAACGGATC…
Cantoromastigales	ITS	EUK0523798	MDB_M465B	soil	unknown	unknown	unknown	unknown	unknown	unknown	unknown	CTACTACCGATTGAATGGCTTAGTGAATCCTCCGGATTGATATTTGGTACTTGGCAACAAGTCTAAATGTTCGAGAAGCTGGGTAAACTTGGTCATTTAGAGGAAGTAAAAGTCGTAACAAGGTTTCCGTAGGTGAACCTGCGGAAGGATCATTAAAAAGTTTACTTTTTGTCTGACTTTTAGTCGGCGAAAACGACACTTGTGCACTTTGTTTACATGCAAATTGGTAGTTTATTTCCCTTTCTTCGGAAAGGAAAAGTCTCTTTGAGCATCTGTTTAAAGAGGAACTACCAAACATTTAAATAAAAACTCTTTACATTTTTGTATTTTCTGTCTGAACATTTTATTTTAACAAATAAAAAACAACTTTTGACAACGGATCTCTTGGCTCTCGCAACG…
Cantoromastigomycetes	ITS	EUK0523887	JYK051	soil	Liberia	Yekepa	7.44133	-8.635	tropical broadleaf forest	Hevea;Fabaceae	John Kupagme	CTACTACGATTGAATGGCTTAGTGAATCCTCCGGATTGATGTTTGGCACCCGGCCAACGGGTCTGAATGTCGAGAAGCTGGGTAAACTTGGTCATTTAGAGGAAGTAAAAGTCGTAACAAGGTTTCCGTAGGTGAACCTGCGGAAGGATCATTAAAAAGTTTGTCACTCTTGTGACCTACTCTTGTGCATTTGTTTAACTGTTGTGGCAGTCTAGTCTTTTTTCAAGACGTCCAATCTACTAGAATTATTCTAGTCGTTTGGGGACTGCCAGTAGTGGGATGGCTTCTGGCTCTCCACAAAAAGAACAAACCCTTTTCAATACCTTTAAGCCTGATCTATAAAAATCTTGTGATTTTTGAAGTCATGAAATTTTAAACAACTTTTGACAACGGATCTCT…
Cantoromastigomycetes	SSU	OQ687232	unknown	water	USA	unknown	unknown	unknown	lake	unknown	unknown	ATAAATAACAAGACAGGGCTCTTTCGAGTCTTGTCATTGGAATGAGTACAATTTAAATCTCTTAACGAGAACCAATTGGAGGGCAAGTCTGGTGCCAGCAGCCGCGGTAATTCCAGCTCCAATAGCGTATATTAAAGTTGTTGCGGTTAAAAAGCTCGTAGTCGAATTTTGGACCTGACTGTGTGGTCTTGCCGAAAGGCTTGTACCACTCTGGTTGGGTCTTTCCTTCTGGGGAACTATCGTGCTCTTAATTGAGTGCGTTAGGGATCCAGGACATTTACTTTGAAAAAATTAGAGTGTTTAAAGCAGGCATACGCTTGAATACATTAGCATGGAATAATAAAATAGGATTTTGGTTCTATTTTGTTGGTTTCTAGGACCAAAGTAATGATTAATAGG…
Cantoromastigomycetes	SSU	OQ687239	unknown	water	USA	unknown	unknown	unknown	unknown	unknown	unknown	ATAAATAACAGACAGGGCTCTTTCGAGTCTTGTCATTGGAATGAGTACAATTTAAATCTCTTAACGAGGAACAATTGGAGGGCAAGTCTGGTGCCAGCAGCCGCGGTAATTCCAGCTCCAATAGCGTATATTAAAGTTGTTGCGGTTAAAAAGTTCGTAGTCGAATTTTGGGCCTGGTTGTGTGGTCTTGCCGAAAGGCTTGTACTGCTCTGGCCGGGCCTTTCCTTCTGGGGAACTATCGTGCTCTTAACTGAGTGCGTTAGGGATCCAGGACTTTTACTTTGAAAAAATTAGAGTGTTTAAAGCAGGCTTTAGCTTGAATACATTAGCATGGAATAATAAAATAGGATTTTGGTTCTATTTTGTTGGTTTCTAGGACCAAAGTAATGATTAATAGGG…
Cantoromastigomycetes ord01	ITS	EUK0000409	S963	soil	Czech Republic	Kozel	49.6699	13.5345	temperate broadleaf forest	Acer platanoides;Fraxinus;Tilia cordata;	Petr Kohout	CTACTACCGATTGAATGGCTTAGTGAGGCCTTCGGATTGGCAGAATGATTCAGCAATGAAACATTCTGATGAGAAGTTGGTCAAACTTGGTCATTTAGAGGAAGTAAAAGTCGTAACAAGGTTTTTTTACCTACTGGAAGCCTTATAGCTCAGGAAAAGTTTTGGGTGAGTTGGGAATAAGAGCGACTATAAATAAATGTTTGAGCTAGTATTCCTTGAAAGAGGAATGCGACACTGCCAAATTGCGGGGATCTCCTAATAGCTTTACGACTACCAAGCTCGAAGAGAAATCTTACGAGTGGCCAAAGATGTAATGGTCTTTGGGTATGGTGAAAACGTCTAGAGATGGATTTCGTTTTATTTTGAAAGCGAATGAAAATGGACAATCCGCAGCCAAAA…
Cantoromastigomycetes ord01	ITS	EUK0523901	MDB_M278	soil	Australia	Australia	-34.0822	151.013	urban	Angophora costata;Cynodon dactylon;Pennisetum clandestinum	Manu Delgado-Baquerizo team	CTACTACCGATTGAATGGCTTAGTGAGGCCTTCGGATTGGCAATGTGATTCAGCAATGAGACACTTTGCCGAAAAGTTGGTCAAACTTGGTCATTTAGAGGAAGTAAAAGTCGTAACAAGGTTTTCATTATGAAACGAGATTTTTCACCCACGGAAGCCTTAGCTCTTTATTTACGCGACTATAAATAAAGGATTCGAAGCTAGTACTACTTTTTTTATTATTAAAAAGTAGTGCAACATTACCAAATTGCGGGGAACTCCTAAAGCTCTTGGACTACCAAACTTTTTAGTGAAAACCAAAAAGTGGCCAGAAGGTAACGACTATCTGGGTATGGTAATAACGTCAAGAGATGTACCAATGGACAATTCGCAGCCAAGCTCTAAGTCTATATATATGTA…
Cantoromastigomycetes ord01	ITS	EUK0000354	S159	soil	Canada	NF:Corner Brook	48.9895	-57.787	temperate broadleaf forest	Betula alleghaniensis;Betula papyrifera;Picea mariana;	Andrus Voitk	CTACTACCGATTGAATGGCTTAGTGAGGCCTTCGGATTGGCAGACTGATCCAGCAATGGAACAATTTGCCGAAAAGTTGGTCAAACTTGGTCATTTAGAGGAAGTAAAAGTCGTAACAAGGTTTTACACCACGGAAGCCTTAGCTTTTTTTTAGGTCTTTTTTAAAAGAATTTATTTCTTTTTAAAAGAGAAATATAATGCGCGACTATAAATAATGTGGAAAAAGCTAGTAAGAAAAAGAGAGAGAGAGAGAGGAGACCCAACACTTCTCTTTTTCTCTTTTTCTCTTGCGACACTGCCAGAATGCGGGAAACTCCTAAAGCTCTCAACTACCAAGTCAAACCAAAAGGGGGAAATATCTCTTTTTTTTTTTTGATGGCCGATAAAAAAAGATTTTAC…
Cantoromastigomycetes ord01	SSU-ITS-LSU	EUK1201974	S137	soil	Russia	Udmurtia:Selytska	57.0987	53.1584	temperate coniferous forest	Betula pendula;Picea abies;Pinus sylvestris;Populus tremula;	Kaarin Parts	ACACACTCTATCAGATGGTAGTGCCGCGGTAATTCCAGCTCCAATAGCGTATATTAAAGTTGTTGCAGTTAAAAAGCTCGTAGTTGAATTTCAGGATCGGCCGTTGTGGTCTCGCCGCAAGGTGAGCACTGCAAGTGTCGTTTCTTACCTTTTCTGGGTGGATAGCGTGCTCTTTACTGGGTGCGTTATTCCGGCCAGGATCTTTTACTTTGAAAAAATTAGAGTGTTTAAAGCAGGCAATTTTCGCTTGAATACATTAGCATGGAATAATAGAATAGGACTTTGGTTCTATTTTGTTGGTTTCTAGGACCGAAGTAATGATTAATAGGGATAGTTGGGGGCATTAGTATTTAATTGTCAGAGGTGAAATTCTTGGATTTATGAAAGACTAACTTCTGC…
Cantoromastigomycetes ord01	ITS	EUK0000803	S985	soil	Czech Republic	Hrádek u Nechanic	50.2191	15.6506	temperate broadleaf forest	Betula;Carpinus betulus;Quercus robur;	Petr Kohout	CTACTACCGATTGAATGGCTTAGTGAGGCCTTCGGATTGGCATTATGAATCAGCAATGATCCATTTTGCTGAAAAGTTGGTCAAACTTGGTCATTTAGAGGAAGTAAAAGTCGTAACAAGGTTTTTTTAACCTACTGGAAGCCTTAGCTTTTTAGGGTGTTTGGGAAAACGAAAGGTTTTCTCTTTCATCAATAATATCGCGACTATAAATTTAAGGATGAAAAAAAGCTAGTATCGAATACACGATGCGACACTGCCAAAATGCGAGGAACTCCTAAAGCTCTCGACTACCAAGCTATAGAAGAAATTCAATAGTGGCCAGGATTAATGACCCTGGGTATGGTGAAAACGTCGAGAGATGCAAGGGATAAACACAATGGACAATTCGCAGCCAAGACC…
Cantoromastigomycetes ord01	SSU-ITS	EUK1216889	G5119	soil	Spain	Tenerife:Mirador de Jardine	28.5252	-16.2859	subtropical broadleaf forest	Erica arborea;Laurus	Leho Tedersoo	GGGCACCACCAGGAGTGGAGCCTGCGGCTTAATTTGACTCAACACGGGGAAACTCACCAGGTCCAGACATGGTAAGGATTGACAGATTGAGAGCTCTTTCTTGATTCTATGGGTGGTGGTGCATGGCCGTTCTTAGTTGGTGGAGTGATTTGTCTGGTTAATTCCGTTAACGAACGAGACCTTAACCTGCTAACTAGTTACGCAAACTCGCGTTTGTGGCTAACTTCTTAGAGGGACTATGAATGTTTAATTCATGGAAGTTTGAGGCAATAACAGGTCTGTGATGCCCTTAGATGTTCTGGGCCGCACGCGCGCTACACTGATAAAGGCAGCAAGTTATTTTTTTCCTTGGCCGGAAGGTCTGGGTAATCTTCTGAAACTTTATCGTGCTGGGGATAG…
Cantoromastigomycetes ord01	ITS	EUK0000732	S1037	soil	Czech Republic	Kynžvart	50.0069	12.6092	temperate broadleaf forest	Fagus sylvatica;Larix decidua;Picea abies;Quercus robur;	Petr Kohout	CTACTACCGATTGAATGGCTTAGTGAGACCTCCGGATTGATAACCGGTATTCAGCAATGAATCCGGTCGTCGAGAAGTTGGTCAAACTTGGTCATTTAGAGGAAGTAAAAGTCGTAACAAGGTTAACAAACAGTATTGTTACAAAAAAGCCAATGGGAAATTGATCCTTCCGATTTTAGGTTTATAAAATACTGAAGCCTTGAAAAGCCACCTGAAAAGGTAAATGTCCATCGACTTTGAAAGCCTCACAACAAAATACAATGACATAAATGGCTAGTACTTTTTCTTTAAGAGTGCGACACTACCAAATTGCGGGAAACTCCTAAAGCCTTTCGCTACCAAGCGTAATTCCGAAAGGGATACGTGGCCAGGTTAATGACCTCGGGTATGGTAATAACG…
Cantoromastigomycetes ord01	ITS	EUK0000735	S1037	soil	Czech Republic	Kynžvart	50.0069	12.6092	temperate broadleaf forest	Fagus sylvatica;Larix decidua;Picea abies;Quercus robur;	Petr Kohout	CTACTACCGATTGAATGGCTTAGTGAGACCTCCGGATTGATAACCGGTATTCAGCAATGAATCCGGTCGTCGAGAAGTTGGTCAAACTTGGTTATTTAGAGGAAGTAAAAGTCGTAACAAGGTTAACAAACAGTATTGTTACAAAAAAACCAATGGGAAATTGATCCTTCCGATTTTAGGTTTATAAAATACTGAAGCCTTGAAAAGCCACCTGAAAAGGTAAATGTCCATCGACTTTGAAAGCCTCACAACAAAATACAATGACATAAATGGCTAGTACTTTTTCTTTAAAAGTGCGACACTACCAAATTGCGGGAAACTCCTAAAGCCTTTCGCTACCAAGCGTAATTCCGAAAGGGATACGTGGCCAGGTTAATGACCTCGGGTATGGTAATAACG…
Cantoromastigomycetes ord01	ITS	EUK0000643	G4766	soil	Estonia	Ruudiküla	58.3363	25.7808	village	Fraxinus excelsior;Ulmus glabra;Salix pentandra;Betula pendula	Leho Tedersoo	CTACTACCGATTGAATGGCTTAGTGAGACCTCCGGATTGATAGCCGGTATTCAGCAATGAATCCGGTCGTCGAGAAGTTGGTCAAACTTGGTCATTTAGAGGAAGTAAAAGTCGTAACAAGGTTAACAATCAGTTATCAAATAATCATGATCCTTCTGTCTAGGTTTATAACATACTGAAGCCTTGAAAAGCCGCCTGAAAGGGTTACTGTCGAAACGACTTTGAAAGCCTCAATCATTAAGACAGCATTTAAAAGGCTAGTATTTTTTTAAGTAAAAGTGCGACACTGCCAAATTGCGGGAAACTCCTAAAGCCTTCTGCTACCAAGCGAGAATCCGAAAGGTTCTCGTGGCCGGGTTAATAACCTCGGGTAAGGTAATAATGTAAAAGGATGAAACA…
Cantoromastigomycetes ord01	ITS	EUK0130404	S903	soil	Benin	Kota	10.209	1.44555	tropical woodland	Isoberlinia tomentosa	Brendan Furneaux	CTACTACCGATTGAATGGCTTAGTGAGACCTCCGGATTGATATCTGGTATTCAGCAATGAATCCGGGCGTCGAAAAGTTGGTCAAACTTGGTCATTTAGAGGAAGTAAAAGTCGTAACAAGGTTAACAATCAGTATGATTAATATTATTTAATGATCCTTCTGTGTTAATGGTTTATTATATACTGAAGCCTTGAATAGCCGCCTGAAAAGGTAAATCTGTCCGACGACTTATTTATTGGGAATATTTTTACGAGTAAACATATATTCTGATAATTACATCTTCCTCGAAAATCTGGTTTAGTGCTTAATATATCATTTAGATTATTCAATTTTTTAAGAGACAGTTTTTAAAAATAGGCTAGTACTCTTTTTTAGGATTTGGAAATAACAAAATTCCT…
Cantoromastigomycetes ord01	SSU-ITS-LSU	EUK1138817	NZL381	soil	New Zealand	unknown	-41.4498	172.573	temperate broadleaf forest	Nothofagus	Laura van Galen	TCCAATAGCGTATATTAAAGTTGTTGCAGTTAAAAAGCTCGTAGTTGAATTTCAGGATCGGCCGTTGTGGTCTCGCCTCACGGTGAGCACTGCAAGTGTCGTTTCTTACCTTTTCTGGGTGGATAAGGTGCTCTTTACCGGGTGCTTTATTCCGGCCAGGATCTTTTACTTTGAAAAAATTAGAGTGTTTAAAGCAGGCAATTTCGCTTGAATACATTAGCATGGAATAATAGAATAGGACTTTGGTTCTATTTTGTTGGTTTCTAGGACCGAAGTAATGATTAATAGGGATAGTTGGGGGCATTAGTATTTAATTGTCAGAGGTGAAATTCTTGGATTTATGAAAGACTAACTTCTGCGAAAGCATTTGCCAAGGATGTTTTCATTAATCAAGAACGA…
Cantoromastigomycetes ord01	ITS	EUK0000341	S1033	soil	Chile	Puyehue National Park	-40.7767	-72.1978	temperate broadleaf forest	Nothofagus pumilio	Cesar Marin, Roberto Godoy	CTACTACCGATTGAATGGCTTAGTGAGACCTCCGGATTGATAACCGGTATTCAGCAATGAATCCGGTCGTCGAGAAGTTGGTCAAACTTGGTCATTTAGAGGAAGTAAAAGTCGTAACAAGGTTAACAAATCAGTATCTCAAAATACTACCGAAATGATCCTTCCGTTTTCTGGTTTATGAATTAATACTGAAGCCTTGAAAAGCCGCCTGAAAAGGTAACTGTCGAACGATTTTGAAAACCTCCAAATAATGACAGGATTAGAAATGGCTAGTGCTTTTAAAAAGAAAGTTTGTCACAAGCTTTTTCAATAAGAGTGCGACACTACCAAATTGCGGGGAACTCCTAAAGCCTTTTGCTACCAAGCGCAGAATCCTAAAGGATCGCGTGGCCAGGTTAA…
Cantoromastigomycetes ord01	ITS	EUK0000510	S355	soil	Iran	Shirgah	36.304	52.901	temperate broadleaf forest	Parrotia	Mohammad Bahram	CTACTACCGATTGAATGGCTTAGTGAGGCCTTCGGATTGGCAGAATGATTCAGCAATGAAACATTCTGATGAGAAGTTGGTCAAACTTGGTCATTTAGAGGAAGTAAAAGTCGTAACAAGGTTTTTTACCTACTGGAAGCCTTATAGCTCATTTGGGAGAGGGGAGAAGAAAAAAAAACGACTATAAATAAATGTACGAGCTAGTATTTCTCGTTCGAGGAATGCGACACTGCCAAATTGCGGGGATCTCCTAATAGCTTTACGACTACCAAGCTCGAAGAGAAATCTTACGAGTGGCCAAAGATGTAATGGTCTTTGGGTACGGTGAAAACGTCTAAAGATGGATTTCGTTTTAATGTTAAAAGCGAATGAAAATGGACAATCCGCAGCCAAAACCTA…
Cantoromastigomycetes ord01	SSU-ITS-LSU	EUK1107297	Svartberget-peat	soil	Sweden	unknown	64.24	19.76	subpolar coniferous forest	Pinaceae	Jamy et al. 2022 original collections	CAGCCGCGGTAATTCCAGCTCCAATAGCGTATATTAAAGTTGTTGCAGTTAAAAAGCTCGTAGTTGAATTTCGGGCCTGGCTGAGTGGTCTTGCCGCAAGGTAAGAACTGCTCTGGTTGGGCCTTTCCTTCTGGGGAACCAGTGTGCTCTTCACTGAGTGCGCTGGGGATCCAGGACTTTTACTTTGAAAAAATTAGAGTGTTTAAAGCAGGCTTACGCTTGAATAGATTAGCATGGAATAATAGAATAGGACTTTGGTTCTATTTTGTTGGTTTCTAGGACCGAAGTAATGATTAATAGGGATAGTTGGGGGCATTAGTATTTAATTGTCAGAGGTGAAATTCTTGGATTTATGAAAGACTAACTTCTGCGAAAGCATTTGCCAAGGATGTTTTCATT…
Cantoromastigomycetes ord01	ITS	EUK0523899	S850	soil	Estonia	Vihterpalu	59.2174	23.8218	temperate coniferous forest	Pinus sylvestris	Marek Metslaid	CTACTACCGATTGAATGGCTTAGTGAGGCCTTCGGATTGGCAAAATGATCCAGCAATGGAACACTTTGCCGAAAAGTTGGTCAAACTTGGTCATTTAGAGGAAGTAAAAGTCGTAACAAGGTTTTATTTTTTATCGCCTACTGGAAGCCTTAGCAAAATAATAATAATATTATAATAACCGCGACTATAAATAAGGAATTTGCTAGTGAAAAAAAAAATAATAATAACTTTTTTTTTCGCAACACTGCCAAAATGCGGGGAACTCCTAAAGCTTTCAGCTACCAAGTCAAATGAAACGAAAGTTTTTTGATGGCCAAAAAAGTAATGTTTTTTGGGTACGGTAACAATGCTGAAAGATAAATGTTAGTATGGACAATCCGCAGCCAAGCCCTAAGTCTT…
Cantoromastigomycetes ord01	ITS	EUK0000356	G4799	soil	Estonia	Lubjassaare	58.4117	25.2887	temperate coniferous forest	Pinus sylvestris;	Leho Tedersoo	CTACTACCGATTGAATGGCTTAGTGAGGCCTTCGGATTGGCTTAATTCTTCAGAAATGAATTATTTTGCTGAAAAGTTGGTCAAACTTGGTCATTTAGAGGAAGTAAAAGTCGTAACAAGGTTTTCTCTCTAGTATATATATAGTATTCTCTATTTTGTAATAAAGTAGGAGCATTATTAAAAAAGAGCGAAATTTCGCCTACTGGAAGCCTTAGCTTTATTGAATTGAAACAATCGCGACTATAAATAAGGAAGCTAGTATTTGGATTAATTAGTATTAATCTAATGCGACACTATCAAACTGCGGGGAACTCCTAAAGCTCTTAACTACCAAACTATTTAAAAGGAAACTTTATAGTGGCCAAGGTTAACGACCTCTTGGGTATGGTAAAAACGTTA…
Cantoromastigomycetes ord01	ITS	EUK0523853	S851	soil	Estonia	Vihterpalu	59.2163	23.8229	temperate coniferous forest	Pinus sylvestris;Betula pendula	Marek Metslaid	CTACTACCGATTGAATGGCTTAGTGAGGCCTTCGGATTGGCAAAATGATCCAGCAATGGAACACTTTGCCGAAAAGTTGGTCAAACTTGGTCATTTAGAGGAAGTAAAAGTCGTAACAAGGTTTTATTTTTTTCGCCTACTGGAAGCCTTAGCAAAAAAATAATAGTATATCATTACGCGACTATAAATAACGAGTTTTGCTAGTGAGAAAAAAAAAGCAACATTTTTTTTTTTCGCAACACTGCCAAAATGCGGGGAACTCCTAAAGCTTTCAGCTACCAAGTCAAAATGAACGAAAGTTTTTTGATGGCCAAAAAAGTAATGTTTTTTGGGTACGGTAACAATGTTGAAAGATAAATATTAGTATGGACAATCCGCAGCCAAGCCCTAAGTCTTTTT…
Cantoromastigomycetes ord01	ITS	EUK0000718	S1176	soil	Germany	Schorfheide-Chorin	53.1975	13.8714	temperate coniferous forest	Pinus sylvestris;Betula pendula;Quercus robur	Tarquin Netherway	CTACTACCGATTGAATGGCTTAGTGAGACCTCCGGATTGATAACCGGTATTCAGCAATGAATCCGGTCGTCGAGAAGTTGGTCAAACTTGGTCATTTAGAGGAAGTAAAAGTCGTAACAAGGTTAACCAAATCAGTATTAAAAATGATCCTTTCGATTTTGGTTTATAAGATACTGAAGCCTTGAAAAGCCGCCTGAAAGGGTTACTGTCGAACGACTTTGAAAACCTCACAAGACAGAAATTTAAAAGGCTAGTGCTTTTACATGTTTTCCTAAGAATGCTTTTGGTATTTTAAGGATCACAGAAGAGGAAAGTGCGACACTGCCAAATTGCGGGGAACTCCTAAAGCCTTTCGCTACCAAGCGCGATACCTAAAGGATTGCGTGGCCAGGTTAATGA…
Cantoromastigomycetes ord01	ITS	EUK0000329	IHPR38	soil	Norway	Narvik	68.16	17.5927	subpolar coniferous forest	Pinus sylvestris;Betula pubescens;Arctostaphylos alpina;Salix lapponum;	Indrek Hiiesalu,Sten Anslan	CTACTACCGATTGAATGGCTTAGTGAGGCCTTCGGATTGGCAGACTGATCCAGCAATGGACCAATTTGCCGAAAAGTTGGTCAAACTTGGTCATTTAGAGGAAGTAAAAGTCGTAACAAGGTTTTACACCAACGGAAGCCTTAGCTTTTTTTGAAAAAAAGAAAAAGAATAATGCGCGACTATAAATAACGCTGGAAAAAGCTAGTAAGAATGAGAGACATCATCATCTCTCCTCTTGCGACACTGCCAGAATGCGGGGAACTCCTAAAGCTCTCAACTACCAAGTCAAAAGACAGGAATGTTTTTTTGATGGCCGATTAAAACAAAAAAGGAGGAGAAACGTGTTACAAACACCTCTTTTCCCTTTTTTGTTTTCGGGTATGGTCACAACGTTGAGAG…
Cantoromastigomycetes ord01	ITS	EUK0523871	IHPR38	soil	Norway	Narvik	68.16	17.5927	subpolar coniferous forest	Pinus sylvestris;Betula pubescens;Arctostaphylos alpina;Salix lapponum;	Indrek Hiiesalu,Sten Anslan	CTACTACCGATTGAATGGCTTAGTGAGGCCTTCGGATTGGCAGACTGATCCAGCAATGGACCAATTTGCCGAAAAGTTGGTCAAACTTGGTCATTTAGAGGAAGTAAAAGTCGTAACAAGGTTTTACACCAACGGAAGCCTTAGCTTTTTTTGAAAAAAAGAAAAAGAATAATGCGCGACTATAAATAACGCTGGAAAAAGCTAGTAAGAATGAGAGACATCATCATCTCTCCTCTTGCGACACTGCCAGAATGCGGGGAACTCCTAAAGCTCTCAACTACCAAGTCAAAAGACAGGAATGTTTTTTTGATGGCCGATAAAAACAAAAAAGGAGGAGAAACGTGTTACAAACACCTCTTTTCCCTTTTTTGTTTTCGGGTATGGTCACAACGTTGAGAG…
Cantoromastigomycetes ord01	ITS	EUK0523864	IH.M10	soil	Estonia	Meenikunno	57.9409	27.3497	temperate coniferous forest	Pinus sylvestris;Betula;Picea abies;	Indrek Hiiesalu	CTACTACCGATTGAATGGCTTAGTGAGGCCTTCGGATTGGCAAACCGATTCAGCAATGAAACGTTTTGCTGAAAAGTTGGTCAAACTTGGTCATTTAGAGGAAGTAAAAGTCGTAACAAGGTTAACAAAAACGATTGGATTCACCTATCGGAAGCCTTAGCTTCAAAAAAATAATAAAATATAACCGCGACTATAAATAATGATTGAAGCTAGTACTGAAAAAGATTCTCTTTTTTGGTGCAACACTACCAAACTGCGGGAAACTCCTAAAGCTCTATGACTACCAAGCAGTACGTAGAAATACTATTGTGGCCAAAGGTGTAACGACCTTTTTGGGTATGGTGACAACGTCAAAGAGATGTACCAATGGACAATTCGCAGCCAAGCCCTACGTCTTTG…
Cantoromastigomycetes ord01	ITS	EUK0523874	G2767Z	soil	Estonia	Mäebe	58.3094	22.0762	temperate woodland	Pinus sylvestris;Picea abies;Betula pendula;Corylus avellana;Quercus robur;Populus tremula;Salix caprea;	Leho Tedersoo	CTACTACCGATTGAATGGCTTAGTGAGGCCTTCGGATTGGCAAACTGATTCAGCAATGAAACATTTTGCCGAAAAGTTGGTCAAACTTGGTCATTTAGAGGAAGTAAAAGTCGTAACAAGGTTTTATCTACTGGAAGCCTTAGCTTCAAGCAAGATTACGCGACTATAAATAACGAAATGAAGCTAGTACCATTTCTTTTTGGTGCAACACTGCCAAACTGCGGGAAACTCCTAAAGCTCTTTGACTACCAAACTTGAAAGAGAAATCTTTTGAGCGGCCAGGGTGTAAACGACCCCTTGGGTACGGTAACAACGTCAAGAGATGTCGACAATGGACAATTCGCAGCCAAGCTCTAAGTCCTGATTCTTGGGATACGAGTGCCGTTCACAGACTAAATG…
Cantoromastigomycetes ord01	ITS	EUK0523921	G5619	soil	Spain	Catalunya:Colera	42.4051	3.1075	temperate coniferous forest	Pinus;Erica	Eduard Serrano	CTACTACCGATTGAATGGCTTAGTGAGGCCTTCGGATTGGCAAAACGATTCAGCAATGAAACGTTTTGCTGAAAAGTTGGTCAAACTTGGTCATTTAGAGGAAGTAAAAGTCGTAACAAGGTTAACAAAAACGATTGGATTCACCTATCGGAAGCCTTAGCTTCAAAACCGCGACTATAAATAAGTACTGAAGCTAGTACTAAGAGCTCATTAACGAATTCTTAGTGCAACACTACCAAATTGCGGGGAACTCCTAAAGCTCTTTTGACTACCAAGCTCTGTGAGAAATCACTAAGAGTGGCCAAGGTGTAATGACCTTTTGGGTATGGTGACAACGTCAAAGAGATGTACCAATGGACAATTCGCAGCCAAGCCCTAAGTTCTTTTCGAATATGGGTG…
Cantoromastigomycetes ord01	ITS	EUK0523842	G5563	soil	Russia	Republic of Buryatiya:Kabansky District:Baikalsky Reserve	51.5835	105.521	temperate broadleaf forest	Populus suaveolens;Dushekia fruticosa;Pinus sibirica;Pyrola minor;Bergenia crassifolia;Corallorhiza trifida;Pyrola incarnata	Gamova, Korotkov	CTACTACCGATTGAATGGCTTAGTGAGGCCTTCGGATTGGCAAACCGATTCAGCAATGAAACGTTTTGCTGAAAAGTTGGTCAAACTTGGTCATTTAGAGGAAGTAAAAGTCGTAACAAGGTTAACAAAAACGATTGGATTCACCTATCGGAAGCCTTAGCTTCAAAAAAAAGAAATACAACCGCGACTATAAATAATGACTGAAGCTAGTACTGAAAAAGATTCTCTTTTTTGGTGCAACACTACCAAACTGCGGGAAACTCCCAAAGCTCTATGACTACCAAGCAGTACGTAGAAATACTACTGTGGCCAAAGGTGTAACGACCTTTTTTTGGGTATGGTGACAACGTCAAAGAGATGTACCAATGGACAATTCGCAGCCAAGCCCTACGCCTTTGA…
Cantoromastigomycetes ord01	ITS	EUK0523825	G6116	soil	Iraq	Kani Sur	35.9158	44.885	subtropical woodland	Quercus	Khalid Ibrahim	CTACTACCGATTGAATGGCTTAGTGAGGCCTTCGGATTGGCAGAATGATTCAGCAATGAAACATTCTGATGAGAAGTTGGTCAAACTTGGTCATTTAGGGGATGTAAAAGTCGTAACAAGGTTTTTTACCTACTGGAAGCCTTATAGCTCAGAAAAGTTTGGGAAGATGGAAAGAAAACGACTATAAATAAATGTTTGAGCTAGTATTTCTTTCGAGAAATGCGACACTGCCAAATTGCGGGGATCTCCTAATAGCTTTACGACTACCAAGCTCGAAGAGAAATCTTACGAGTGGCCAAAGATGTAATGGTCTTTGGGTATGGTGAAAACGTCTAAAGATGGATTTCGTTTTTTTTTGAAAAGCGAATGAAAATGGACAATCCGCAGCCAAAACCTACA…
Cantoromastigomycetes ord01	ITS	EUK0000517	G4463	soil	Estonia	Maardu mõisapark	59.4274	25.0165	village	Quercus robur;Tilia cordata;Fraxinus excelsior;Acer plantanoides;Ulmus glabra	Leho Tedersoo	CTACTACCGATTGAATGGCTTAGTGAGGCCTTCGGATTGGCAGAATGATTCAGCAATGAAACATTCTGATGAGAAGTTGGTCAAACTTGGTCATTTAGAGGAAGTAAAAGTCGTAACAAGGTTTTTTACCTACTGGAAGCCTTATAGCTCAGAAAAGTTTGGGTGAGGGGAAAAAAGCGACTATAAATAAATGTTTGAGCTAGTATTTCTTTCGAGGAATGCGACACTGCCAAATTGCGGGGATCTCCTAATAGCTTTATGACTACCAAGCTCGAAGAGAAATCTTACGAGTGGCCAAAGATGTAATGGTCTTTGGGTACGGTGAAAACGTCTAAAGATGGATTTCGTGTAAAGCGAATGAAAATGGACAATCCGCAGCCAAAACCTACAAGGGTGTGT…
Cantoromastigomycetes ord01	ITS	EUK0523833	G4463	soil	Estonia	Maardu mõisapark	59.4274	25.0165	village	Quercus robur;Tilia cordata;Fraxinus excelsior;Acer plantanoides;Ulmus glabra	Leho Tedersoo	CTACTACCGATTGAATGGCTTAGTGAGGCCTTCGGATTGGCAGAATGATTCAGCAATGAAACATTCTGATGAGAAGTTGGTCAAACTTGGTCATTTAGAGGAAGTAAAAGTCGTAACAAGGTTTTTTACCTACTGGAAGCCTTATAGCTCAGAAAAGTTTGGGTGAGGGGAAAAAAGCGACTATAAATAAATGTTTGAGCTAGTATTTCTTTCGAGGAATGCGACACTGCCAAATTGCGGGGATCTCCTAATAGCTTTATGACTACCAAGCTCGAAGAGAAATCTTACGAGTGGCCAAAGATGTAATGGTCTTTGGGTACGGTGAAAACGTCTAAAGATGGATTTCGTGTAAAGCGAATGAAAATGGACAATCCGCAGCCAAAACCTACAAGGGTGTGT…
Cantoromastigomycetes ord01	ITS	EUK0523844	G5984	soil	USA	NC:Blueridgewater	35.4559	-82.6799	temperate broadleaf forest	Quercus;Acer	Sergei Põlme	CTACTACCGATTGAATGGCTTAGTGAGGCCTTCGGATTGGCAAACTGATTCAGCAATGAAACATTTTGCCGAAAAGTTGGTCAAACTTGGTCATTTAGAGGAAGTAAAAGTCGTAACAAGGTTTTATTCAACCTACTGGAAGCCTTAGCTTATTTACGCGACTATAAATAACGAATGAAGCTAGTACCATTTCTTTTGGTGCAACACTGCCAAACTGCGGGAAACTCCTAAAGCTCTTTGACTACCAAACTTGAAAGAGAAATCTTTCGAGCGGCCAGGGTGTAACGACCCTTGGGTACGGTAACAACGTCAAGAGATGTCGACAATGGACAATTCGCAGCCAAGCTCTAAGTCCTGATTCTTGGGATACGAGTGCCGTTCACAGACTAAATGGTAGTG…
Cantoromastigomycetes ord01	SSU-ITS-LSU	EUK1201627	S1131	soil	Italy	Villacidro	39.4129	8.7061	mediterranean forest	Quercus;Arbutus;Erica;Phyllirea	Andrea Rinaldi	CACTCGACTCTCGCGTGGTAGTCTTAATTTGACTCAACACGGGGAAACTCACCAGGTTAACTATATCTGGGCCTGGAATAGTGATAAATTTATTTTACGCTAGTACACTGCATTAACTCGTTATTGGGGAAGCCTCCAATTTTCGGATAACGAGGAGCCAAATTCCAACGAGAAATTGGTTTTTTTTGCAGGTGCGACACCAGCTGGTACAGGGAACGCTAAACTCCTTTTCATGGGAGCATGCCAACCCTGTGGCGAGCTTGAAAGTTTTAAGCGTTCAAGCCGTCGCAACGCGCGCAAAGCGGTGGGCTTCTTAAATCAGAGAAGCTTAAGGTACGTGCTAATCCCCTGGGAAACCAGGTCAAGATGTTAAGGACCGAAAAGCCGAAGCATTTTGAG…
Cantoromastigomycetes ord01	ITS	EUK0523879	MDB_C59	soil	Iceland	Hella	63.897	-19.956	tundra	Racomitrium lanuginosum;Empetrum nigrum;Arctostaphylos uva-ursi	Manu Delgado-Baquerizo team	CTACTACCGATTGAATGGCTTAGTGAGGCCTTCGGATTGGCAAAATGATTCAGCAATGAAACATTTTGATGAGAAGTTGGTCAAACTTGGTCATTTAGAGGAAGTAAAAGTCGTAACAAGGTTTTAAAAAAAGAATAAATACAATTTAAACAGTATATAAAAACCTACTGGAAGCCTTAGCTCTACCGTATATTATCACATATTTTTACGCGACTATAAATAAAAGAAGAGCTAGTATTTCTTTATTTCCCGTTTCGTTACTGAAAATAAAAGAAATGCGACACTGCCAAATTGCGGGAAAATCCTAAAGCTTTTTCTGACTACCAAGCTCTGAAAGAAATTTCTGAGTGGCCAAAAATGTAATGGTTTTTGGGTATGGTGAAAACGTCAAAAGATGGA…
Cantoromastigomycetes ord01	ITS	EUK0000725	S432	soil	USA	Alaska:Toolik Lake	68.6198	-149.604	tundra	Salix glauca;Betula nana;Persicaria vivipara	Jozsef Geml	CTACTACCGATTGAATGGCTTAGTGAGGCCTTCGGATTGGCAAAGTGATTCAGCAATGAAACTCTTTGCCGAAAAGTTGGTCAAACTTGGTCATTTAGAGGAAGTAAAAGTCGTAACAAGGTTTTGACTGCTGATTCACCTATCGGAAGCCTTAGCTTCATTTTTGCGCGACTATAAACAACGAGAGGGAAGCTAGTGCTTAAAGCCCGGGACTCGTGCCTGGGCCTTAAGCGCGACACTCGCCAAATTGCGGGAAACTCCTAAAGCTCTTTGACTACCAAGCTCTGCAGAGACAATCTCAGAGTGGCCAGGACGTAATGGTTCTGGGTACGGTGACAACGTCCGGAAGAGATGAATGACAATGGACAACCCGCAGCCAAGTCCCCACGGCTTTACCTT…
Cantoromastigomycetes ord01	ITS	EUK0000705	IHPR20	soil	Sweden	Nikkaluokta	67.8802	18.8294	tundra	Salix herbacea;	Indrek Hiiesalu,Sten Anslan	CTACTACCGATTGAATGGCTTAGTGAGGCCTTCGGATTGGCAAAATGATTCAGCAATGAAACATTTGATGAGAAGTTGGTCAAACTTGGTCATTTAGAGGAAGTAAAAGTCGTAACAAGGTTTTAATATATTTTAAACAGTACCTACTGGAAGCCTTAGCTCTAAGTTTTTTTACGCGACTATAAATAAAAGAAGAGCTAGTATTTTTCCTTTTATCTTTTTTCGATTACTGAAAAAATACAAAGAAAAATGCGACACTGCCAAATTGCGGGAAAATCCTAAAGCTTTTTCTGACTACCAAGCTCTGAAAGAAATTTCTGAGTGGCCAAAAATGTAATGGTTTTTGGGTATGGTGAAAACGTCAAAAGATGGATGAAACAATGTTTCTGACAATGGACA…
Cantoromastigomycetes ord01	ITS	EUK0523834	IHPR20	soil	Sweden	Nikkaluokta	67.8802	18.8294	tundra	Salix herbacea;	Indrek Hiiesalu,Sten Anslan	CTACTACCGATTGAATGGCTTAGTGAGGCCTTCGGATTGGCAAAATGATTCAGCAATGAAACATTTTGATGAGAAGTTGGTCAAACTTGGTCATTTAGAGGAAGTAAAAGTCGTAACAAGGTTTTAATATATTTTAAACAGTACCTACTGGAAGCCTTAGCTCTAAGTTTTTTTACGCGACTATAAATAAAAGAAGAGCTAGTATTTTTCCTTCTATCTTTTTTTCGATTACTGAAAAAATACAAAGAAAAATGCGACACTGCCAAATTGCGGGAAAATCCTAAAGCTTTTTCTGACTACCAAGCTCTGAAAGAAATTTCGGAGTGGCCAAAAATGTAATGGTTTTTGGGTATGGTGAAAACGCCAAAAGATGGATGAAACAATGTTTCTGACAATGGA…
Cantoromastigomycetes ord01	ITS	EUK0523905	G5870S	soil	Estonia	Orinõmme	58.5763	23.0136	cropland	Triticum aestivum	Leho Tedersoo	CTACTACCGATTGAATGGCTTAGTGAGGCCTTCGGATTGATGGTTTACCGTGGAAACGCGGCGAGCCGTCGAGAAGTTGGTCAAACTTGGTCATTTAGAGGAAGTAAAGGTCGTAACAAGGTTTCCGTAGGTGAACCTGCGGAAGGATCATTAAAAAATTAAAAAATTTTATAAAGGAAAAAACTTTTTAATATGTTTTTGAAAGGTTTCAGGAATATTTTTATTCCTTTTGCTTTTTTTTACTTTTAAAAGTTTTTTCCTCTATATCCACCTTATTGTGAACTGTTTTGTTGTGTCTCTGGCAAATTTTGACTGAAAATGGAATAAGTTTGCCAGAATTTTTTTTAAAAAAGCATAATCTTTATGTCTTTCTTTTAAAAAAAAAAAAAAACTTTTGAA…
Cantoromastigomycetes ord01	ITS	EUK0000789	S644	soil	South Africa	Wilderness	-33.9786	22.611	subtropical broadleaf forest	unknown	Sten Anslan	CTACTACCGATTGAATGGCTTAGTGAGGCCTTCGGATTGGCGAAATGATTCAGCAATGAGACATTTTGCCGAAAAGTTGGTCAAACTTGGTCATTTAGAGGAAGTAAAAGTCGTAACAAGGTTAACTAAAAGATTCACCTATCGGAAGCCTTAGCTTTAAGATCGACGCGACTATAAAGAAAGATTGAAGCTAGTACCAAAAAAAAGTTTTCTTTTTTGGTGCAACATTACCAAATTGCGAGGAACTCCTAAAGCTCTTTGACTACCAAGCTTTGTACAAAAGAAATTTTGTTTAGTGGCCAAGATTTAATGACCTTGGGTATGGTAACAACGTCAAGAGATGATGTATTATTTATTCTCTTTAATCAGAGGAAAAACAGAAATGGACAATTCGCAGCC…
Cantoromastigomycetes ord01	ITS	EUK0130983	MDB_M182	soil	South Africa	Diepkloof	-26.4833	28.2116	subtropical woodland	unknown	Manu Delgado-Baquerizo team	ACATGAAACAAAACAAAAAACACCTTTTATGTGAACTGTTTTTACTTTGGTTGTTTTTTTTTTTTTTTTAGTTGTGATTGGATAAACACGAAAAAAGAGTAACAGAATTTGGAATGAAAAACGGAGTTATGAAGGATATTCATATTCCTTTGATTTTTAAATTTTTATTTTTTTTTTTGTGGGTTTCTAATCGACAAACAAAAAAAAAATAAACAATCAAATTTATTAAAAAAACGCCTGATTTATAACAAATTTAAATCAAAAATTTATTAAAAAACAACTTTTAGCAACGGATCTCTTGGCTCTCGCAACGATGAAGAACGCAGCGAAATGCGATAAGTAATGTGAATTGCAGAATTCCGCGAATCATCGAATCTTTGAACGCACTTTGCACCCTCG…
Cantoromastigomycetes ord01	ITS	EUK0523845	MDB_M182	soil	South Africa	Diepkloof	-26.4833	28.2116	subtropical woodland	unknown	Manu Delgado-Baquerizo team	CTACTACCGATTGAATGGCTTAGTGAGGCCTTCGGATTGGCGCCCGGCTGTTCGCAAGAACTGGCTGGATGTTGAGAAGTTGGTCAAACTTGGTCATTTAGAGGAAGTAAAAGTCGTAACAAGGTTTCCGTAGGTGAACCTGCGGAAGGATCGTTAACATGAAACAAAACAAAAAACACCTTTTTATGTGAACTGTTTTTACTTTGGTTGTTTTTTTTTTTTTTTAGTTGTGATTGGATAAACACGAAAAAAGAGTAACAGAATTTGGAATGAAAAACGGAGTTATGAAGGATATTCATATTCCTTTGATTTTTAAATTTTTATTTTTTTTTGTGGGTTTCTAATCGACAAACAAAAAAAAAAAAACAATCAAATTTATTAAAAAACGCCTGATTTATA…
Cantoromastigomycetes ord01	ITS	EUK0523903	G5111	soil	Brazil	Porto Fino	-25.6694	-48.453	subtropical broadleaf forest	unknown	Leho Tedersoo	CTACTACCGATTGAATGGTTTAGTGAGGCCTTCGGATTGGCATCACGGCCCAGCAATGGACCGTCTTGCTGAAAAGTTGGTCAAACTTGGTCATTTAGAGGAAGTAAAAGTCGTAACAAGGTTTTATTTTCGCCTACCGGAAGCCTTAGCTTTTGATTCACTGCGCGACTCTAAACAAAAGCAAAGCTAGTGCGGGCATTCTCTCATGGAGGAAACTCCAGGGAGAATGACGCGCAACACTGCCAAACTGCGGGGAACTCCTAAAGCTCCAACTTGGACTACCAAACCCCATGAGGGAAACCTCGGGCGGCCCAGGCGTAATGGCCTGGGGTATGGTGACAACGTCCGGAGATGATTTTTGAAAGGCAAGAGAGGAGGGAGGAAGAGAGAGAGAGAGGG…
Cantoromastigomycetes ord01	ITS	EUK0523920	ITA	soil	Brazil	Brazil: Serra do Mar State Park - NSV Itamambuca	-23.3167	-45.0836	subtropical broadleaf forest	unknown	Martin Zobel team	CTACTACCGATTGAATGGCTTAGTGAGGCCTTCGGATTGGCAAACTGATTCAGCAATGAAACATTTTGCCGAAAAGTTGGTCAAACTTGGTCATTTAGAGGAAGTAAAAGTCGTAACAAGGTTTTTGGAAATCACCTACTGGAAGCCTTAGCTTCAAAGGGGCCATTTGCGCCGATAATACGCGACTATAAATAAGGAGCTGAAGCTAGTACCAAAAACTTGGTGCAACACTGCCAAACTGCGGGGAACTCCTAAAGCTCTTTGACTACCAACCTCGAACGAGAAATTGCTCGAGCGGCCAGGGCGTAACGGCCTCTGGGTACGGTAACAACGTCAAGAGATGTCGACAATGGACAATTCGCAGCCAAGCTCTAAGTCAAAGTGATATTCACATTTGAT…
Cantoromastigomycetes ord01	ITS	EUK0523856	M75	soil	India	Kolli hills	11.3877	78.4113	tropical broadleaf forest	unknown	Manikandan Ariyan	CTACTACCGATTGAATGGCTTAGTGAGGCCTTCGGATTGGCAGAACGATTCAGCAATGAAGCGCTTTGCCGAAAAGTTGGTCAAACTTGGCCATTTAGAGGAAGTAAAAGTCGTAACAAGGTTTTTTTTTTTTTTTTTTACCTACTGGAAGCCTTAGCTCTACCATGATTCTCGATTGGAGAACATTTCCGCGACTATAAATAAGGATTGGAGCTAGTGCCAAGAAGAGAGTAATCTTTTCTTGGTGCAACACTACCAAACTGCGGGGAACTCCTAAAGCTCTTTCGACTACCAAGCCCGGAGAGAAATCTCTCGGGTGGCCAAGGACTTACGAACAGCCTTGGGTATGGTAACAAGGTCAAGAGATGAACGACAATGGACAATTCGCAGCCAAGCTCT…
Cantoromastigomycetes ord01	ITS	EUK0482543	Mani75	soil	India	kolli hills,India	11.3877	78.4113	tropical broadleaf forest	unknown	Manikandan Ariyan	GTACACACCCGCCCGTCGCTACTACCGATTGAATGGCTTAGTGAGGCCTTCGGATTGGCAGAACGATTCAGCAATGAAGCGCTTTGCCGAAAAGTTGGTCAAACTTGGCCATTTAGAGGAAGTAAAAGTCGTAACAAGGTTTTTTTTTTTTTTTTTTACCTACTGGAAGCCTTAGCTCTACCATGATTCTCGATTGGAGAACATTTCCGCGACTATAAATAAGGATTGGAGCTAGTGCCAAGAAGAGAGTAATCTTTTCTTGGTGCAACACTACCAAACTGCGGGGAACTCCTAAAGCTCTTTCGACTACCAAGCCCGGAGAGAAATCTCTCGGGTGGCCAAGGACTTACGAACAGCCTTGGGTATGGTAACAAGGTCAAGAGATGAACGACAATGGAC…
Cantoromastigomycetes ord01	ITS	EUK0132349	s_299	soil	Poland	unknown	51.0478	17.9031	cropland	unknown	Alberto Orgiazzi LUCAS team	ACAAAAATGAATTCCTTCTCTGGAACATTTCCAATGTTCCGACCCACCCCTTGTGAAACTTACACTTGTTTTAATATATATATGCTTTGGCAGTTTGGGATCAATTCTGATTCCCTTAACACCCTTAAAAGAACTCTCTTTGGGGAGGCTGCCAAACGTATACATACTTTACAAACGTACATTTCAATTATATTCTTATGTAACTAAACAACACAAAGATTTATTAAATCTTTCATAACTTTTGACAACGGATCTCTTGGCTCTCGCAACGATGAAGAACGCAGCGAAATGCGATAAGTAATGTGAATTGCAGAATTCAGTGAATCATCGAATCTTTGAACGCACATTGCGCTCTTGGGCATTCCTGAGAGCATGCCTGTTTCAGAATCGTCAACAAAC…
Cantoromastigomycetes ord01	ITS	EUK0131570	KIK050T	soil	Estonia	unknown	58.8667	26.6374	unknown	unknown	unknown	AAAAATTAAAAAAATTTATAAAGGAAAAAACTTTTTAATATGTTTTTGAAAGGTTTTAGGAATATTTTTATTCCTTTTGCTTTTTTTTTACTTTTAAAGGTTTTTTCCTCTATATCCACCTTATTGTGAACTGTTTTATTGTGTCTCTGGCAAATTTTGACTGAAAACGGAATAAGTTTGCCAGAATTTTTTTTTAAAAAAGCATATATTTGTCTTTTTTTTTAAAAAAAAAAAAACTTTTGAAAAAATTTTGACTGAAAAAAAAAAATATAAATTTTTTATTTAATTAAAAAACAACTTTTGACAACGGATCTCTTGGCTCTCGCAACGATGAAGAACGCAGCGAAATGCGATAAGTAATGTGAATTGCAGAATTCCAGTGAATCATCAAATCTTTGA…
Cantoromastigomycetes ord01	ITS	EUK0523907	G5401	soil	Estonia	unknown	unknown	unknown	unknown	unknown	unknown	CTACTACCGATCGAATGGCTTAGTGAGGCCTTCGGATTGGCAAAATGATTCAGCAATGAAACATTTTGATGAGAAGTTGGTCAAACTTGGTCATTTAGAGGAAGTAAAAGTCGTAACAAGGTTTTAAATTCAATTTAAACAGTAAATAAACCTACTGGAAGCCTTAGCTCTAACACAATTCACAGCGACTATAAAATAAAAGAAGAGCTAGTGTTTCCATTTTTTTGTTTTGTGGAAATGCGACACTGCCAAATTGCGGGAAAGTCCTAAAGCTTTTTCTGACTACCAAGCTCTGAAAGAAATTTCTTAGTGGCCAAAAATGTAATGGTTTTTGGGTATGGTGAAAACGTCGAAAGATGGATGAAAACAAATTTTAGTTTTCTGAAAATGGACAATCCG…
Cantoromastigomycetes ord02	ITS	EUK0523890	MDB_C12	soil	USA	CA:Merced Falls	37.468	-120.369	temperate grassland	Rytidosperma penicillatum	Manu Delgado-Baquerizo team	CTACTACCGATTGAATGGCTTAGTGAGGCCCTCGGATTGAGGAGCTGTCTCCGGCAACGGCGACGGCTTCTTGAGAAGTTGGTCAAACTTGGTCATTTAGAGGAAGTAAAAGTCGTAACAAGGTTTCGCCAGTAACGTCTTAGATTGATGATCCTTCCACAGAGTTTTCACGTTACTGAAGCCTTAGCTACCTGAAAAGGTTATCTCTCCGCGACTCTTACTTCTTTTTGGTTCGAAAAAACCAAAACAATGAGAGAGATTGAAAAGCTAGTGCAACTTTTTTATATTAAACGTTGTGCGACACTTCCAAATTGCGGGAACACCCTAATAGCTCCACGGCTACCAAGCATGCGGCCGAAAGACGTATGTGGCCAGGTTAACGACCTCGGGTATGGTAAA…
Cantoromastigomycetes ord02	ITS	EUK0131817	S596	soil	USA	Michigan:UpperPeninsula;PortageCannal	47.2075	-88.6169	temperate broadleaf forest	Salicaceae;Rosaceae;Betulaceae;Cupressaceae	Jason Lamit	CTACTACCGATTGAATGGCTTAGTGAATCCTTCGGATTGACGACTTGTTTCCGGCAACGGCAACGTGCCGTCGAAAAGTTGGGCAAACTTGGTCATTTAGAGGAAGTAAAAGTCGTAACAAGGTTTCCGTAGGTGAACCTGCGGAAGGATCATTAAAAAATACTCTTTTGGGTGTTTAAATCCAATCCACCTTTTGTGCACTTTGTTTTGTCTTTCCGGCAGTTCAGATAATGGTTTTCGGTTTGAACTCTATTATCTGGTTCCAGCTGCCGGGTGGGGAAACCCAAACAAACTTTTTATGATTTTTTGACTTAATATTTTTGTAATAACAAAAACAACTTTTGACAACGGATCTCTTGGTTCTCGCAACGATGAAGAACGCAGCGAAATGCGATAAGT…
Cantoromastigomycetes ord02	ITS	EUK0523872	NAMx	soil	Namibia	Namibia: Zambezi	-17.5594	24.3619	tropical woodland	unknown	Martin Zobel team	CTACTACCGATTGAATGGCTTAGTGAGGCCTTCGGATTGAGGAGCTGTTTCCGGCAACGGCGACGGCTTCTCGAGAAGTTGGTCAAACTTGGTCATTTAGAGGAAGTAAAAGTCGTAACAAGGTTTCGTTTAGTAACACTTGATGAAATGATCCTTCCACAGAGTTTTCACGTTACTGAAGCCTTAGCTGCCTGAAAAGGTTGTCTCTCCGCGACTCTTACTTCTTAAATGAGTGTATTTAAAAAAATTAATGGAGTGACTGAAAAGCTAGTACACAATGTGCGACACTGCCAAATTGCGGGGACACCCTAAAGCTCCGGCTACAAGCATGCGATCGAAAGACGCATGTGGCCAGGTTAATAACCTCGGGTATGGTAACAACGCCTTGGAGATGCAACA…
Cantoromastigomycetes ord02	ITS	EUK0523823	G6055	soil	Saudi Arabia	Um Nakhalah	26.8117	39.5301	subtropical desert	unknown	Leho Tedersoo & Saad Alkahtani	CTACTACCGATTGAATGGCTTAGTGAGGCCTCCGGATTGATAGGCTGCTTCCGGCAACGGCAGCGCCTGTCGAGAAGCTGGTCAAACTTGGTCATTTAGAGGAAGTAAAAGTCGTAACAAGGTTTCGTTAGTAAAAAAGTAGATGAAATGATCCTTCCACAGAGTTTTCATTTTACTGAAGCCTTAGCTGCCTGAAAGGGTTTCTTTCCACGACTTTCACCAATACAAAAAGAGAAAGAATTAAATGCTAGTGCCTAATCGGCGCGACACTGCCAAATTGCGGGGACATCCTAAAGCTTTTGATTTCCAAGCATAATTTGAAAAGAATATGTGGCCAAGATATAACCTTGGGTATGGGAAAAACATCAAAAGATATTACAATGGACAATCCGCAGCCAA…
Cantoromastigomycetes ord02	ITS	EUK0523841	G6084	soil	Saudi Arabia	Green Duba	27.8753	35.5777	subtropical desert	unknown	Leho Tedersoo & Saad Alkahtani	CTACTACCGATTGAATGGCTTAGTGAGGCCTCCGGATTGACAGGCTGCTTCCGGAAACGGCAGCGCTTGTCGAGAAGCTGGTCAAACTTGGTCATTTAGAAGAAGTAAAAGTCGTAACAAGGCTTCGTTAGTAAAATTAAATGAAATGATCCTTCCACAGAGTTTTCATTTTACTGAAGCCTTAGCTGCCTAAAAAAAAGGTATCTTCCCACGACTATAAATTTTGGGAGGAAGATTTGAAAGCTAGTACTTCTCTTGTGAGTGCGACACTGCCAAATTGCGGGGACATCCTAAAGCTTTTGATTACCAAGCATTTCGCTGAAAAGCATTATGTGGCCAAGTCTAAACCCCTTGGGTATGGTAAAAACATCAAAAGATATAACAATGGACAATCCGCAG…
Cantoromastigomycetes ord03	ITS	EUK0133130	MDB_M368	soil	USA	USA	27.4834	-81.4212	urban	Quercus virginiana;Palm	Manu Delgado-Baquerizo team	ACAAAATTTTCCAAAACTTACCTTTTGTGCATATTTATTTTTGAGTAATAATTGATGTTTTCAATTATTATAAAAAAAAATACTTTGTATGATTATTATATTTTTTTTCGAAAAAAATATTATAAAAATTTACAACTTTTGACAACGGATCTCTAGGCTCTCGCAACGATGAAGAACGCAGCGAATTGCGATAAGTAATGTGAATTGCAGAATTCAGTGAATCATCAAATCTTTGAACGCACATTGCGCTCTTGGGTATTCCCGGGAGCATGCCTGTTTGAGTATCTGTTAAATCTACTCACAAAAAAATTATTTTTTAATTTTTTTTGTGGATTTGAGTTTATTTTTATCCCAAAGGAGTTAATTCTTTCTTGGGTAACTCGAAATAGATTGCTTTTT…
Cantoromastix	ITS	EUK0136917	S381	soil	Costa Rica	Alberto Manuel Brenes Biological reserve	10.2211	-84.5992	tropical broadleaf forest	Ticodendron incognitum;Neea pittieri;	Sergei Põlme	CTACTACCGATTGAATGGCTTAGTGAATCCTCCGGATTGATACTTAGTATCTGGCAACAGATCTAGGTTGTTGAGAAGCTGGGTAAACTTGGTCATTTAGAGGAAGTAAAAGTCGTAACAAGGTTTCCGTAGGTGAACCTGCGGAAGGATCATTAGCTTAATACAGACTAGTTCATCATTTCGATGATGCTTCTAGTCAATGTAAACGCTTGTACACTTTAAACCTGTTTATTTGGCAGTTTAATTTGTTTGTTTTTGCTTATTTTGTGAACCTACAAATGTCTAAGGTTTATGCAGTTTCGTTGAAACTTGTAAACTTTAGGGGCTGCCAAAAGTTTGTTTATCACAAACACTTGTTTTTCATTTATTTTTTTTTTAAAAAAATCGTCTGAAATTATT…
Cantoromastix	ITS	EUK0017791	G5048	soil	Guadeloupe	Chute du Carbet	16.0426	-61.6407	tropical broadleaf forest	unknown	Leho Tedersoo	CTACTACCGATTGAATGGCTTAGTGAATCCTCCGGATTGATACTTAGTATCTGGCAACAGATCTAGGTTGTTGAGAAGCTGGGTAAACTTGGTCATTTAGAGGAAGTAAAAGTCGTAACAAGGTTCCCGTAGGTGAACCTGCGGAAGGATCATTAGCTTAATACAGACTAGTTCATCATTTCGATGATGCTTCTAGTCAATGTAAACGCTTGTGCACTTTAAACCTGTTTATTTGGCAGTTTAATTTGTTTGTTTTGCTTATTTTGTGAAACCTACAAATGTCTAGGTTTATGCAAGTTTCGTTTGAAACTTTGTAAACTTTTAGGGGTTGCCAAAAGTTTTGTTTATCACAAACACTTGTTTTTCATTTTTTTTTTAAAAATCGGCTGAAATTATTCT…
Cantoromastix holarctica	SSU-ITS-LSU	EUK1124338	S383	soil	Estonia	Tartu Laululava	58.3889	26.7031	urban	Betula pendula;Acer platanoides;	Leho Tedersoo	TCCAATAGCGTATGCTAAAGTTGTTGCAGTTAAAAAGCTCGTAGTTGAATTTTTGGCTCTGTCACAAGGTCTAGCCTCACGGCTAGTACTTTGTTGATGGAGCCTTTCTTTCTGGTTAACTAGTGTGCCATTTATTTGGTGCGCTAGAGACCCAGGACTTTTACTTTGAAAAAATTAGAGTGTTTAAAGCAGGCTTACGCTTGAATACATTAGCATGGAATAATAGAATAGGATTTTGGTTCTATTTTGTTGGTTTCTAGGACCGAAGTAATGATTAATAGGGATAGTTGGGGGCATTAGTATTTAATTGTCAGAGGTGAAATTCTTGGATTTATGAAAGACTAACTTCTGCGAAAGCATTTGCCAAGGATGTTTTCATTAATCAAGAACGAAAGTTAA…
Cantoromastix holarctica	ITS	EUK0330675	G5923	soil	Latvia	Kalnabeites	57.1333	24.8566	cropland	Malus domestica	Kriss Bitenieks & Kristaps Makovskis	CTACTACCGATTGAATGGCTTAGTGAATCCTCCGGATTGATACTTAGTATCTGGCAACAGATCTAGGTTGTCGAGAAGCTGGGTAAACTTGGTCATTTAGAGGAAGTAAAAGTCGTAACAAGGTTTCCGTAGGTGAACCTGCGGAAGGATCATTAGCTTAACACCCACTTAATGTTTCGAAAGAAACCTCTTTAGTGATTACTACGCTTGTGCACATTAAACCTGTATATTTGGTAGTCCAGTTCCGATTTTATTATTGGAACGCCTGGTTTCAATATTTTGTTGATACTAGGGGCTGCCAAAAGTTTGCTAAACACAAACAACACTTGCTTTTTTTAATAAATATTATTATATTGTCTTAAACTAAAACTATTATTTTATAATATAAAATAACAACTT…
Cantoromastix holarctica	ITS	EUK0330674	G5920	soil	Estonia	Viinamärdi	58.2497	26.5394	temperate grassland	Poaceae	Leho Tedersoo	CTACTACCGATTGAATGGCTTAGTGAATCCTCCGGATTGATACTTAGTATCTGGCAACAGATCTAGGTTGTCGAGAAGCTGGGTAAACTTGGTCATTTAGAGGAAGTAAAAGTCGTAACAAGGTTTCCGTAGGTGAACCTGCGGAAGGATCATTAGCTTAACACCCACTTAATGTTTCGAAAGAAACCTCTTTAGTGATTACTACGCTTGTGCACATTAAACCTGTATATTTGGTAGTCCAGTTCCGATTTTATTATTGGAACGTCTGGTTTCAATATTTTGTTGATACTAGGGGCTGCCAAAAGTTTGCTAAACACAAACAACACTTGCTTTTTTTAATAAATATTATTATATTGTCTTAAACTAAAACTATTATTTTATAATATAAAATAACAACTT…
Cantoromastix holarctica	ITS	EUK0523797	G5920	soil	Estonia	Viinamärdi	58.2497	26.5394	temperate grassland	Poaceae	Leho Tedersoo	CTACTACCGATTGAATGGCTTAGTGAATCCTCCGGATTGATACTTAGTATCTGGCAACAGATCTAGGTTGTCGAGAAGCTGGGTAAACTTGGTCATTTAGAGGAAGTAAAAGTCGTAACAAGGTTTCCGTAGGTGAACCTGCGGAAGGATCATTAGCTTAACACCCACTTAATGTTTCGAAAGAAACCTCTTTAGTGATTACTACGCTTGTGCACATTAAACCTGTATATTTGGTAGTCCAGTTCCGATTTTATTATTGGAACGTCTGGTTTCAATATTTTGTTGATACTAGGGGCTGCCAAAAGTTTGCTAAACACAAACAACACTTGCTTTTTTTAATAAATATTATTATATTGTCTTAAACTAAAACTATTATTTTATAATATAAAATAACAACTT…
Cantoromastix holarctica	ITS	EUK0302172	G5381a	soil	Estonia	unknown	58.4699	26.7266	temperate broadleaf forest	Populus tremula	Leho Tedersoo	GCTTAACACCCACTTAATGTTTCGAAAGAAACCTCTTAGTGATTACTACGCTTGTGCACATTAAACCTGTATATTTGGTAGTCCAGTTCCGATTTTATTATTGGAACGTCTGGTTTCAATATTTTGTTGATACTAGGGGATACTAGGGGCTGCCAAAAGTTTGCTAAACACAAACAACACTTGCTTTTTTTTAATAAATATTATTATATTGTCTTAAACTAAAACTATTATTTTATAATATAAAATAACAACTTTTGACAACGGATCTCTTGGCTCTCGCAACGATGAAGAACGCAGCGAAATGCGATAAGTAATGTGAATTGCAGAATTCAGTGAATCATCGAATCTTTGAACGCACCTTGCGCTTTCGGGTAACCCCCGGGAGCATGCCTGTTCGAG…
Cantoromastix holarctica	ITS	EUK0330677	G5381a	soil	Estonia	unknown	58.4699	26.7266	temperate broadleaf forest	Populus tremula	Leho Tedersoo	CTACTACCGATTGAATGGCTTAGTGAATCCTCCGGATTGATACTTAGTATCTGGCAACAGATCTAGGTTGTCGAGAAGCTGGGTAAACTTGGTCATTTAGAGGAAGTAAAAGTCGTAACAAGGTTTCCGTAGGTGAACCTGCGGAAGGATCATTAGCTTAACACCCACTTAATGTTTCGAAAGAAACCTCTTTAGTGATTACTACGCTTGTGCACATTAAACCTGTATATTTGGTAGTCCAGTTCCGATTTTATTATTGGAACGTCTGGTTTCAATATTTTGTTGATACTAGGGGCTGCCAAAAGTTTGCTAAACACAAACAACACTTGCTTTTTTTAATAAATATTATTATATTGTCTTAAACTAAAACTATTATTTTATAATATAAAATAACAACTT…
Cantoromastix holarctica	ITS	EUK0330671	G5386a	soil	Estonia	unknown	58.4551	26.7451	temperate broadleaf forest	Rosaceae;Pinus	Leho Tedersoo	CTACTACCGATTGAATGGCTTAGTGAATCCTCCGGATTGATACTTAGTATCTGGCAACAGATCTAGGTTGTCGAGAAGCTGGGTAAACTTGGTCATTTAGAGGAAGTAAAAGTCGTAACAAGGTTTCCGTAGGTGAACCTGCGGAAGGATCATTAGCTTAACACCCACTTAATGTTTCGAAAGAAACCTCTTTAGTGATTACTACGCTTGTGCACATTAAACCTGTATATTTGGTAGTCCAGTTCCGATTTTATTATTGGAACGTCTGGTTTCAATATTTTGTTGATACTAGGGGCTGCCAAAAGTTTGCTAAACACAAACAACACTTGCTTTTTTTAATAAATATTATTATATTGTCTTAAACTAAAACTATTATTTTATAATATAAAATAACAACTT…
Cantoromastix holarctica	ITS	EUK0330673	G5930	soil	Latvia	Saulkalne	56.8442	24.4072	cropland	Zea mays	Kriss Bitenieks & Kristaps Makovskis	CTACTACCGATTGAATGGCTTAGTGAATCCTCCGGATTGATACTTAGTATCTGGCAACAGATCTAGGTTGTCGAGAAGCTGGGTAAACTTGGTCATTTAGAGGAAGTAAAAGTCGTAACAAGGTTTCCGTAGGTGAACCTGCGGAAGGATCATTAGCTTAACACCCACTTAATGTTTCGAAAGAAACCTCTTAGTGATTACTACGCTTGTGCACATTAAACCTGTATATTTGGTAGTCCAGTTCCGATTTTATTATTGGAACGTCTGGTTTCAATATTTTGTTGATACTAGGGGATACTAGGGGCTGCCAAAAGTTTGCTAAACACAAACAACACTTGCTTTTTTTTAATAAATATTATTATATTGTCTTAAACTAAAACTATTATTTTATAATATAAA…
Cantoromastix holarctica	ITS	EUK0523904	G5930	soil	Latvia	Saulkalne	56.8442	24.4072	cropland	Zea mays	Kriss Bitenieks & Kristaps Makovskis	CTACTACCGATTGAATGGCTTAGTGAATCCTCCGGATTGATACTTAGTATCTGGCAACAGATCTAGGTTGTCGAGAAGCTGGGTAAACTTGGTCATTTAGAGGAAGTAAAAGTCGTAACAAGGTTTTCCGTAGGTGAACCTGCGGAAGGATCATTAGCTTAACACCCACTTAATGTTTTCGAAAGAAACCTCTTTAGTGATTACTACGCTTGTGCACATTAAACCTGTATATTTGGTAGTCCAGTTTCCGATTTTATTATTGGAACGTCCTGGTTTTCAATATTTTGTTGATACTAGGGGCTGCCAAAAGTTTGCTAAACACAAACAACACTTGCTTTTTTTTAATAAATATTATTATATTGTCTTAAACTAAAACTATTATTTTATAATATAAAATAA…
Cantoromastix holarctica	ITS2	5e996c14f2424c3cbd64ae211c0b38c7	13623	soil	Australia	unknown	-43.6475	172.346	unknown	unknown	unknown	AGTCTTCACTATACAGAATTAGTGTGTTTACTCGTAAACCATTAGTTTTGCATTGGTGGATTTGAGCATTCTCTCAGTTTATTTGTTTAAGCTGAGATGCTTTAAAGTAATCTTGCTTTTTCCTAGTCATCTTTAAGACTTGCAAAGCCGAAAAGCGTAACCAAAAGGCTTTTACTAGCTTTTACTTCGCTAACTAGGCTTTACTTATGCAGTTTTAAACTACAGATAGCTATGTAAAAAATGCATCAAAACTTACAACCCTTTGCA
Cantoromastix holarctica	ITS2	66f360f04c7b40bd968330954c297ea8	8864	rhizosphere soil	Asia	unknown	25.7886	112.621	unknown	unknown	unknown	AGTCTTCACTATACAGAATTAGTGTGTTTACTCGTAAACCATTAGATTTGCATTGGTGGATTTGAGCATTCTCTCAGTTTATTTGTTTAAGCTGAGTTGCTTTAAAGTAATCTTGCTTTTTCCTAGTCATCTTTAAGACTTGCAAAGCCGAAAAGCGTAACCAAAAGGCTTTTACTAGCTTTTACTTCGCTAACTAGGCTTTACTTATGCAGTTTTAAACTACAGATAGCTATGTAAAAAATGCATCAAAACTTACAACCCTTTGCA
Cantoromastix holarctica	ITS2	49ef7220c655b3292f9ac353fc580611	15361	topsoil	Asia	unknown	27.167	100.167	unknown	unknown	unknown	AGTCTTCACTATACAGAATTAGTGTGTTTACTCGTAAACCATTAGTTTTGCATTTGTGGATTTGAGCATTCTCTCAGTTTATTTGTTTAAGCTGAGTTGCTTTAAAGTAATCTTGCTTTTTCCTAGTCATCTTTAAGACTTGCAAAGCCGAAAAGCGTAACCAAAAGGCTTTTACTAGCTTTTACTTCGCTAACTAGGCTTTACTTATGCAGTTTTAAACTACAGATAGCTATGTAAAAAATGCATCAAAACTTACAACCCTTTGCA
Cantoromastix holarctica	ITS2	be3be7ebc753a9583b5bbbbc00095826	52302	water	Pacific Ocean	unknown	29.0001	122.499	unknown	unknown	unknown	AGTCTTCACTATACAGAATTAGTGTGTTTACTCGTAAACCATTAGTTTTGCATTGGTGGATTTGAGCATTCTTTCAGTTTATTTGTTTAAGCTGAGTTGCTTTAAAGTAATCTTGCTTTTTCCTAGTCATCTTTAAGACTTGCAAAGCCGAAAAGCGTAACCAAAAGGCTTTTACTAGCTTTTACTTCGCTAACTAGGCTTTACTTATGCAGTTTTAAACTACAGATAGCTATGTAAAAAATGCATCAAAACTTACAACCCTTTGCA
Cantoromastix holarctica	ITS2	b8acf19b95ca5696b8b6beb3ca7408ac	43077	soil	Asia	unknown	31.2806	121.536	unknown	unknown	unknown	AGTCTTCACTATACAGAATTAGTGTGTTTACTCGTAAACCATTAGTTTTGCATTGGTGGATTTGAGCATTCTCTCAGTTTATTTGTTTAAGCTGAGTTGCTTTAAAGTAATCTTGCTTTTTCCTAGTCATCTTTAAGACTTGCAAAGCTGAAAAGCGTAACCAAAAGGCTTTTACTAGCTTTTACTTCGCTAACTAGGCTTTACTTATGCAGTTTTAAACTACAGATAGCTATGTAAAAAATGCATCAAAACTTACAACCCTTTGCA
Cantoromastix holarctica	ITS2	21bae3f68c7863dfb17261b5fbf2a5b0	6560	soil	Asia	unknown	31.85	103.56	unknown	unknown	unknown	AGTCTTCACTATACAGAATTAGTGTGTTTACTCGTAAACCATTAGTTTTGCATTGGTGGATTTGAGCATTCTCTCAGTTTATTTGTTTAAGCTGAGTTGCTTTAAAGTAATCTTGCTTTTTCCTAGTCATCTGTAAGACTTGCAAAGCCGAAAAGCGTAACCAAAAGGCTTTTACTAGCTTTTACTTCGCTAACTAGGCTTTACTTATGCAGTTTTAAACTACAGATAGCTATGTAAAAAATGCATCAAAACTTACAACCCTTTGCA
Cantoromastix holarctica	ITS2	7d717ccbfaf61e65506889b37c47939b	33030	soil	Asia	unknown	33.4333	108.45	unknown	unknown	unknown	AGTCTTCACTATACAGAATTAGTGTGTTTACTCGTAAACCATTAGTTTTGCATTGGTGGATTTGAGCATTCTCTCAGTTTATTTGTTTAAGCTGCGTTGCTTTAAAGTAATCTTGCTTTTTCCTAGTCATCTTTAAGACTTGCAAAGCCGAAAAGCGTAACCAAAAGGCTTTTACTAGCTTTTACTTCGCTAACTAGGCTTTACTTATGCAGTTTTAAACTACAGATAGCTATGTAAAAAATGCATCAAAACTTACAACCCTTTGCA
Cantoromastix holarctica	ITS2	f860d511916a7fb8add9839a1d6a9f8a	31180	soil	North America	unknown	33.5944	-109.14	unknown	unknown	unknown	AGTCTTCACTATACAGAATTAGTGTGTTTACTCGTAAACCATTAGTTTTGCATTGGTGGATTTGAGCATTCTCTCAGTTTATTTGTTTAAGCTGAGTTGCTTTAAAGTAATCTTGCTTTTTCCTAGTCATCTCTAAGACTTGCAAAGCCGAAAAGCGTAACCAAAAGGCTTTTACTAGCTTTTACTTCGCTAACTAGGCTTTACTTATGCAGTTTTAAACTACAGATAGCTATGTAAAAAATGCATCAAAACTTACAACCCTTTGCA
Cantoromastix holarctica	ITS2	9f8b342d776af60fb6f4d1af4d9b65d8	2199	soil	North America	unknown	33.6276	-109.098	unknown	unknown	unknown	AGTCTTCACTATACAGAATTAGTGTGTTTACTCGTAAACCATTAGTTTTGCATTGGTGGATTTGAGCATTCTCTCAGTTTATTTGTTTAAGCTGAGTTGCTTTAAAGTAATCTTGCTTTTTCCTAGTCATCTTTAAGACTTGCAAAGCCGAAAAGCGTAACCAAAAAGCTTTTACTAGCTTTTACTTCGCTAACTAGGCTTTACTTATGCAGTTTTAAACTACAGATAGCTATGTAAAAAATGCATCAAAACTTACAACCCTTTGCA
Cantoromastix holarctica	ITS2	aae90282fbd123537bc937c6075aaee6	36474	soil	North America	unknown	33.6983	-109.07	unknown	unknown	unknown	AGTCTTCACTATACAGAATTAGTGTGTTTACTCGTAAACCATTAGTTTTGCATTGGTGGATTTGAGCATTCTCTCAGTTTATTTGTTTAAGCTGAGTTGCTTTAAAGTAATCTTGCTTTTTCCTAGTCATCTTTAAGACTTGCAAAGCCGAAAAGCGTAACCAAAAGGCTTTTACTAGCTTTTACTTCGCTAACTAGGCTTTACTTATGCAGTTTTAAATTACAGATAGCTATGTAAAAAATGCATCAAAACTTACAACCCTTTGCA
Cantoromastix holarctica	ITS2	aae90282fbd123537bc937c6075aaee6	5613	soil	North America	unknown	33.7488	-109.069	unknown	unknown	unknown	AGTCTTCACTATACAGAATTAGTGTGTTTACTCGTAAACCATTAGTTTTGCATTGGTGGATTTGAGCATTCTCTCAGTTTATTTGTTTAAGCTGAGTTGCTTTAAAGTAATCTTGCTTTTTCCTAGTCATCTTTAAGACTTGCAAAGCCGAAAAGCGTAACCAAAAGGCTTTTACTAGCTTTTACTTCGCTAACTAGGCTTTACTTATGCAGTTTTAAATTACAGATAGCTATGTAAAAAATGCATCAAAACTTACAACCCTTTGCA
Cantoromastix holarctica	ITS2	0ccf74ebc3b93c228d73796b8de2cea6	13895	soil	North America	unknown	33.75	-109.07	unknown	unknown	unknown	AGTCTTCACTATACAGAATTAGTGTGTTTACTCGTAAACCATTAGTTTTGCATTGGTGGATTTGAGCATTCTCTCAGTTTATTTGTTTAAGCTGAGTTGCTTTAAAGTAATCTTGCTTTTTCCTAGTCATCTTTAAGACTTGCAAAGCCGAAAAGCGTAACCAAAAGGCTTTTACTAGCTTTTACTTCGCTAACTAGGCTTTACTTATGCAGTTTTAAACTACAGATAGCTATGTAAAAAAGGCATCAAAACTTACAACCCTTTGCA
Cantoromastix holarctica	ITS2	d8e1672036f2d48f6445292444fa7009	5615	soil	North America	unknown	33.7511	-109.071	unknown	unknown	unknown	AGTCTTCACTATACAGAATTAGTGTGTTTACTCGTAAACCATTAGTTTTGCATTGGTGGATTTGAGCATTCTCTCAGTTTATTTGTTTAAGCTGAGTTGCTTTAAAGTAATCTTGCTTCTTCCTAGTCATCTTTAAGACTTGCAAAGCCGAAAAGCGTAACCAAAAGGCTTTTACTAGCTTTTACTTCGCTAACTAGGCTTTACTTATGCAGTTTTAAACTACAGATAGCTATGTAAAAAATGCATCAAAACTTACAACCCTTTGCA
Cantoromastix holarctica	ITS2	eb5b88df70f9dd88898bba2cb3731408	6304	soil	Asia	unknown	34.042	108.836	unknown	unknown	unknown	AGTCTTCACTATACAGAATTAGTGTGTTTACTCGTAAACCATTAGTTTTGCATTGGTGGATTTGAGCATTCTCTCAGTTTATTTGTTTAAGCTGAGTTGCTTTAAAGTAATCTTGCTTTTTCCTAGTCATCTTTAAGACTTGCAAAGCCGAAAAGCGTAAACAAAAGGCTTTTACTAGCTTTTACTTCGCTAACTAGGCTTTACTTATGCAGTTTTAAACTACAGATAGCTATGTAAAAAATGCATCAAAACTTACAACCCTTTGCA
Cantoromastix holarctica	ITS2	0b55fde94ca3554d032f438b295154eb	2753	soil	Asia	unknown	34.8457	113.354	unknown	unknown	unknown	AGTCTTCACTATACAGAATTAGTGTGTTTACTCGTAAACCATTAGTTTTGCATTGGTGGATTTGAGCATTCTCTCAGTTTATTTGTTTAAGCTGAGTTGCTTTAAAGTAATCTTGCTTTTTCCTAGTCATCTTTAAGACTTGCAAAGCCGAAAAGCGTAACCAAAAGGCTTTTACTAGCTTTTACTTCGCTAACTAGGCTTTACTTATGCAGTTTTAAACTACAGATAGCTATGTAAAAAATGCATTAAAACTTACAACCCTTTGCA
Cantoromastix holarctica	ITS2	4d4989717271b906931792504db2b3f8	25405	soil	Asia	unknown	34.8888	113.394	unknown	unknown	unknown	AGTCTTCACTATACAGAATTAGTGTGTTTACTCGTAAACCATTAGTTTTGCATTGGTGGATTTGAGCATTCTCTCAGTTTATTTGTTTAAGCTGAGTTGCTTTAAAGTAATCTTGCTTTTTCCTAGTCATCTTTAAGTCTTGCAAAGCCGAAAAGCGTAACCAAAAGGCTTTTACTAGCTTTTACTTCGCTAACTAGGCTTTACTTATGCAGTTTTAAACTACAGATAGCTATGTAAAAAATGCATCAAAACTTACAACCCTTTGCA
Cantoromastix holarctica	ITS2	a3e1f7bb811f6de750b9e09c1b15f15c	11586	soil	Asia	unknown	34.8898	113.345	unknown	unknown	unknown	AGTCTTCACTATACAGAATTAGTGTGTTTACTCGTAAACCATTAGTTTTGCATTGGTGGATTTGAGCATTCTCTCAGTTTATTCGTTTAAGCTGAGTTGCTTTAAAGTAATCTTGCTTTTTCCTAGTCATCTTTAAGACTTGCAAAGCCGAAAAGCGTAACCAAAAGGCTTTTACTAGCTTTTACTTCGCTAACTAGGCTTTACTTATGCAGTTTTAAACTACAGATAGCTATGTAAAAAATGCATCAAAACTTACAACCCTTTGCA
Cantoromastix holarctica	ITS2	cda2a4378755f38304bdc101b8aecb83	1326	soil	North America	unknown	34.9906	-111.743	unknown	unknown	unknown	AGTCTTCACTATACAGAATTAGTGTGTTTACTCGTAAACCATTAGTTTTGCATTGGTGGATTTGAGCATTCTCTCAGTTTATTTGTTTAAGCTGAGTTGCTTTAAAGTAATCTTGCTTTTTCCTAGTCATCTTTAAGACTTGCAAAGCCGAAAAGCGTAACCAAAAGGCTTTTACTAGCTTTTACTTCGCTAACTAGGCTTTACTTATGCAGTTTTAAACTACAGATAGCTATGTAAAAAATGCATCAAAACTTTACAACCCTTTGCA
Cantoromastix holarctica	ITS2	c66140db815a82c65ae0a8436ec8100e	6049	soil	Asia	unknown	35.185	108.754	unknown	unknown	unknown	AGTCTTCACTATACAGAATTAGTGTGTTTACTCGTAAACCATTAGTTTTGCATTGGTGGATTTGAGCATTCTCTCAGTTTATTTGTTTAAGCTGAGTTGCTTTAAAGTGATCTTGCTTTTTCCTAGTCATCTTTAAGACTTGCAAAGCCGAAAAGCGTAACCAAAAGGCTTTTACTAGCTTTTACTTCGCTAACTAGGCTTTACTTATGCAGTTTTAAACTACAGATAGCTATGTAAAAAATGCATCAAAACTTACAACCCTTTGCA
Cantoromastix holarctica	ITS2	f5bee16e212386e12ba172eeddaa846c	6213	soil	Asia	unknown	35.2076	128.117	unknown	unknown	unknown	AGTCTTCACTATACAGAATTAGTGTGTTTACTCGTAAACCATTAGTTTTGCATTGGTGGATTTGAGCATTCTCTCAGTTTATTTGTTTAAGCTGAGTTGCTTTAAAGTAATCTTACTTTTTCCTAGTCATCTTTAAGACTTGCAAAGCCGAAAAGCGTAACCAAAAGGCTTTTACTAGCTTTTACTTCGCTAACTAGGCTTTACTTATGCAGTTTTAAACTACAGATAGCTATGTAAAAAATGCATCAAAACTTACAACCCTTTGCA
Cantoromastix holarctica	ITS2	6279497acc0cfec5339e53e9339e9186	35125	soil	Asia	unknown	36.6884	119.937	unknown	unknown	unknown	AGTCTTCACTATACAGAATTAGTGTGTTTACTCGTAAACCATTAGTTTTGCATTGGTGGATTTGAGCATTCTCTCAGTTTATTTGTTTAAGCTGAGTTGCTTTAAAGTAATCTTGCTTTTTCCTAGTCATCTTTAAGACTTGCAAAGCCGAAAAGCGTAACCAAAAGGCTTTTACTAGCTTTTACTTCGCTAACTAGGCTTTACTTATGCAGTTTTAAACTACAGATAGCTATGTAAAAAATGCACCAAAACTTACAACCCTTTGCA
Cantoromastix holarctica	ITS2	6142acf86631a05bb5a33dd230ed2d02	3199	soil	Asia	unknown	36.737	126.818	unknown	unknown	unknown	AGTCTTCACTATACAGAATTAGTGTGTTTACTCGTAAACCATTAGTTTTGCATTGGTGGATTTGAGCATTCTCTCAGTTTATTTGTTTAAGCTGAGTTGCTTTAAAGTAATCTTGCTTTTTCCTAGTCATCTTTAAGACTTGCAAAGCCGAAAAGCGTAACCAAAAGGCTTTTACTAGCTTTTACTTCGCTAACTAGGCTTTACTTACGCAGTTTTAAACTACAGATAGCTATGTAAAAAATGCATCAAAACTTACAACCCTTTGCA
Cantoromastix holarctica	ITS2	aae90282fbd123537bc937c6075aaee6	4684	soil	North America	unknown	37.0496	-107.138	unknown	unknown	unknown	AGTCTTCACTATACAGAATTAGTGTGTTTACTCGTAAACCATTAGTTTTGCATTGGTGGATTTGAGCATTCTCTCAGTTTATTTGTTTAAGCTGAGTTGCTTTAAAGTAATCTTGCTTTTTCCTAGTCATCTTTAAGACTTGCAAAGCCGAAAAGCGTAACCAAAAGGCTTTTACTAGCTTTTACTTCGCTAACTAGGCTTTACTTATGCAGTTTTAAATTACAGATAGCTATGTAAAAAATGCATCAAAACTTACAACCCTTTGCA
Cantoromastix holarctica	ITS2	ee3fc96a136da18e035c46f82e9aad94	30547	soil	North America	unknown	37.1257	-107.051	unknown	unknown	unknown	AGTCTTCACTATACAGAATTAGTGTGTTTACTCGTAAACCATTAGTTTTGCATTGGTGGATTTGAGCATTCTCTCAGTTTATTTGTTTAAGCTGAGTTGCTTTAAAGTAATCTTGCTTTTTCCTAGTCATCTTTAAGACTTGCAAAGCCGAAAAGCGTAACCAAAAGGCTTTTACTAGCTTTTACTTCGCTAACCAGGCTTTACTTATGCAGTTTTAAACTACAGATAGCTATGTAAAAAATGCATCAAAACTTACAACCCTTTGCA
Cantoromastix holarctica	ITS2	a8c4bca829ad8ba6168b5336e7ca7419	6164	soil	Asia	unknown	37.2209	127.041	unknown	unknown	unknown	AGTCTTCACTATACAGAATTAGTGTGTTTACTCGTAAACCATTAGTTTTGCATTGGTGGATTTGAGCATTCTCTCAGTTTATTTGTTTAAGCTGAGTTGCTTTAAAGTAATCTTGCTTTTTCCTAGTCATCTTTAAGACTTGCAAAGCCGAAAAGCGTAACCAAAAGGCTTTTACTAGCTTTTACTTCGCGAACTAGGCTTTACTTATGCAGTTTTAAACTACAGATAGCTATGTAAAAAATGCATCAAAACTTACAACCCTTTGCA
Cantoromastix holarctica	ITS2	c968595212542f4b073ed7428c799436	6437	soil	Asia	unknown	37.2686	126.99	unknown	unknown	unknown	AGTCTTCACTATACAGAATTAGTGTGTTTACTCGTAAACCATTAGTTTTGCATTGGTGGATTTGAGCATTCTCTCAGTTTATTTGTTTAAGCTGAGTTGCTTTAAAGTAATCTTGCTTTTTCCTAGTCATCTTTAAGACTTGCAAAGCCGAAAAGCGTAACCAAAAGGCTTTTACTAGCTTTTACTTCGCTAACTAGGCTTTACTTATGCAGTGTTAAACTACAGATAGCTATGTAAAAAATGCATCAAAACTTACAACCCTTTGCA
Cantoromastix holarctica	ITS2	9fc5752be1cdb643ba81084da8eb6887	22229	soil	North America	unknown	37.5912	-106.728	unknown	unknown	unknown	AGTCTTCACTATACAGAATTAGTGTGTTCACTCGTAAACCATTAGTTTTGCATTGGTGGATTTGAGCATTCTCTCAGTTTATTTGTTTAAGCTGAGTTGCTTTAAAGTAATCTTGCTTTTTCCTAGTCATCTTTAAGACTTGCAAAGCCGAAAAGCGTAACCAAAAGGCTTTTACTAGCTTTTACTTCGCTAACTAGGCTTTACTTATGCAGTTTTAAACTACAGATAGCTATGTAAAAAATGCATCAAAACTTACAACCCTTTGCA
Cantoromastix holarctica	ITS2	fc0b1f7ab6fbc1d33db94351b55b0be8	12187	soil	North America	unknown	37.6001	-108.112	unknown	unknown	unknown	AGTCTTCACTATACAGGATTAGTGTGTTTACTCGTAAACCATTAGTTTTGCATTGGTGGATTTGAGCATTCTCTCAGTTTATTTGTTTAAGCTGAGTTGCTTTAAAGTAATCTTGCTTTTTCCTAGTCATCTTTAAGACTTGCAAAGCCGAAAAGCGTAACCAAAAGGCTTTTACTAGCTTTTACTTCGCTAACTAGGCTTTACTTATGCAGTTTTAAACTACAGATAGCTATGTAAAAAATGCATCAAAACTTACAACCCTTTGCA
Cantoromastix holarctica	ITS2	fbcf0ff4029db6459fa2119b1fdc4563	11422	soil	North America	unknown	37.6007	-108.112	unknown	unknown	unknown	AGTCTTCACTATACAGAATTAGTGTGTTTACTCGTAAACCATTAGTTTTGCATTGGTGGATTTGAGCATTCTCTCAGTTTATTTGTTTAAGCTGAGTTGCTTTAAAGTAATCTTGCTTTTTCCTAGTCATCTTTAAGACTTGCAAAGCCGAAAAGCGTAACCAAAAGGCTTTTACTAGCTTTTACTTCGCTAACTAGGCTCTACTTATGCAGTTTTAAACTACAGATAGCTATGTAAAAAATGCATCAAAACTTACAACCCTTTGCA
Cantoromastix holarctica	ITS2	db5ffecd3d8590e4f50bc3eb70688d0f	31127	soil	North America	unknown	37.6339	-108.333	unknown	unknown	unknown	AGTCTTCACTATACAGAATTAGTGTGTTTACTCGTAAACCATTAGTTTTGCATTGGTGGATTTGAGCATTCTCTCAGTTTATTTGTTTAAGCTGAGTTGCTTTAAAGTAATCTTGCTTTTTCCTAGTCATCTTTAAGACTTGCAAAGCCGAAAAGCGTAACCAAAAGGCTTTTACTAGCTTTTGCTTCGCTAACTAGGCTTTACTTATGCAGTTTTAAATTACAGATAGCTATGTAAAAAATGCATCAAAACTTACAACCCTTTGCA
Cantoromastix holarctica	ITS2	2972df2df53d7ebea3b57bfceac1f2aa	17375	soil	North America	unknown	37.6779	-106.605	unknown	unknown	unknown	AGTCTTCACTATACAGAATTAGTGTGTTTACTCGTAAACCATTAGTTTTGCATTGGTGGATTTGAGCATTCTCTCAGTTTATTTGTTTAAGCTGAGTTGCTTTAAAGTAATCTTGCTTTTTCTTAGTCATCTTTAAGACTTGCAAAGCCGAAAAGCGTAACCAAAAGGCTTTTACTAGCTTTTACTTCGCTAACTAGGCTTTACTTATGCAGTTTTAAACTACAGATAGCTATGTAAAAAATGCATCAAAACTTACAACCCTTTGCA
Cantoromastix holarctica	ITS2	be560a495cdb25efd5ddc921ce5fb87b	6180	soil	Asia	unknown	37.9043	127.734	unknown	unknown	unknown	AGTCTTCACTATACAGAATTAGTGTGTTTACTCGTAAACCATTAGTTTTGCATTGGTGGATTTGAGCATTCTCTCAGTTTATTTGTTTAAGCTGAGTTGCTTTAAAGTAATCTTGCTTTTTCCTAGTCATCTTTAAGACTTGCAAAGCCGAAAAGCGTAACCAAAAGGCTTTTACTAGCTTTTACTTCGATAACTAGGCTTTACTTATGCAGTTTTAAACTACAGATAGCTATGTAAAAAATGCATCAAAACTTACAACCCTTTGCA
Cantoromastix holarctica	ITS2	fa2cf271c3e2ece9cf250a787dcfc495	6555	soil	Asia	unknown	37.9045	127.734	unknown	unknown	unknown	AGTCTTCACTATACAGAATTAGTGTGTTTACTCGTAAACCATTAGTTATGCATTGGTGGATTTGAGCATTCTCTCAGTTTATTTGTTTAAGCTGAGTTGCTTTAAAGTAATCTTGCTTTTTCCTAGTCATCTTTAAGACTTGCAAAGCCGAAAAGCGTAACCAAAAGGCTTTTACTAGCTTTTACTTCGCTAACTAGGCTTTACTTATGCAGTTTTAAACTACAGATAGCTATGTAAAAAATGCATCAAAACTTACAACCCTTTGCA
Cantoromastix holarctica	ITS2	b297cd58e445ac181f2be35cf77c90b7	22226	soil	North America	unknown	37.935	-107.797	unknown	unknown	unknown	AGTCTTCACTATACAGAATTAGTGTGTTTACTCGTAAACCATTAGTTTTGCATTGGTGGATTTGAGCATTCTCTCAGTTTATTTGTTTAAGCTGAGTTGCTTTAAAGTAATCTTGCTTTTTCCTAGTCATCTTTAAGACTTGCAAAGCCGAAAAGCGTAACCAAAAGGCTTTTACTAGCTTTTACTTCGCTAACTAGGCTTTACTTATGCAGTTTTGAACTACAGATAGCTATGTAAAAAATGCATCAAAACTTACAACCCTTTGCA
Cantoromastix holarctica	ITS2	89a139f1d80def6b7fac241254af9439	21009	soil	North America	unknown	37.9674	-107.971	unknown	unknown	unknown	AGTCTTCACTATACAGAATTAGTGTGTTTACTCGTAAACCATTAGTTTTGCATTGGTGGATTTGAGCATTCTCTCAGTTTATTTGTTTAAGCTGAGTTGCTTTAAAGTAATCTTGCTTTTTCCTAGTCATCTTTAAGACTTGCAAAGCCGAAAAGCGTAACCAAAAGGCTTTTACTAGCTTTTACTTCGCTAACTAGGCTTTACTTATGCAGTTTCAAACTACAGATAGCTATGTAAAAAATGCATCAAAACTTACAACCCTTTGCA
Cantoromastix holarctica	ITS2	818fa509aeec22ee4250ee750ef5e49d	11091	soil	North America	unknown	40.7856	-111.113	unknown	unknown	unknown	AGTCTTCACTATACAGAATTAGTGTGTTTACTCGTAAACCATTAGTTTTGCATTGGTAGATTTGAGCATTCTCTCAGTTTATTTGTTTAAGCTGAGTTGCTTTAAAGTAATCTTGCTTTTTCCTAGTCATCTTTAAGACTTGCAAAGCCGAAAAGCGTAACCAAAAGGCTTTTACTAGCTTTTACTTCGCTAACTAGGCTTTACTTATGCAGTTTTAAACTACAGATAGCTATGTAAAAAATGCATCAAAACTTACAACCCTTTGCA
Cantoromastix holarctica	ITS2	ce8d30cc4a332bc6efb174fbd087732b	17367	soil	North America	unknown	41.044	-111.521	unknown	unknown	unknown	AGTCTTCACTATACAGAATTAGTGTGTTTACTCGTAAACCATTAGTTTTGCATTGATGGATTTGAGCATTCTCTCAGTTTATTTGTTTAAGCTGAGTTGCTTTAAAGTAATCTTGCTTTTTCCTAGTCATCTTTAAGACTTGCAAAGCCGAAAAGCGTAACCAAAAGGCTTTTACTAGCTTTTACTTCGCTAACTAGGCTTTACTTATGCAGTTTTAAACTACAGATAGCTATGTAAAAAATGCATCAAAACTTACAACCCTTTGCA
Cantoromastix holarctica	ITS2	ac228090d362fc1caf1a4f0b89efb328	6691	soil	North America	unknown	41.1086	-111.755	unknown	unknown	unknown	AGTCTTCACTATACAGAATTAGTGTGTTTACTCGTAAACCATTAGTCTTGCATTGGTGGATTTGAGCATTCTCTCAGTTTATTTGTTTAAGCTGAGTTGCTTTAAAGTAATCTTGCTTTTTCCTAGTCATCTTTAAGACTTGCAAAGCCGAAAAGCGTAACCAAAAGGCTTTTACTAGCTTTTACTTCGCTAACTAGGCTTTACTTATGCAGTTTTAAACTACAGATAGCTATGTAAAAAATGCATCAAAACTTACAACCCTTTGCA
Cantoromastix holarctica	ITS2	fab2b417875b21e3210370fda8cc6e0d	6564	soil	North America	unknown	41.1088	-111.754	unknown	unknown	unknown	AGTCTTCACTATACAGAATTAGTGTGTTTACTCGTAAACCATTAGTTTTGCATTGGTGGATTTGAGCATTCTCTCAGTTTATTTGTTTAAGCTGAGTTGCTTTAAAGTAATCTTGCTTTTTCCTAGTCATCTTTAAGACTTGCAAAGCCGAAAAGCGTAACCAAAAGGCTTTTACTAGCTTTCACTTCGCTAACTAGGCTTTACTTATGCAGTTTTAAACTACAGATAGCTATGTAAAAAATGCATCAAAACTTACAACCCTTTGCA
Cantoromastix holarctica	ITS2	a7074884c3e904a2f48c00b8ddc8921a	2524	soil	North America	unknown	41.109	-111.753	unknown	unknown	unknown	AGTCTTCACTATACAGAATTAGTGTGTTTACTCGTAAACCATTAGTTTTGCATTGGTGGATTTGAGCATTCTCTCAGTTTATTTGTTTAAGCTGAGTTGCTTTAAAGTAATCTTGCTTTTTCCTAGTCATCTTTAAGACTTGCAAAGCCGAAAAGCGTAACCAAAAGGCTTTTACTAGCTTTTACTTCGCTAACTAGGCTTTACTTATGCAGTTTTAAACTACAGATAGCTATGTAAAAAATGCATCAAAACTTACAACCCTTCGCA
Cantoromastix holarctica	ITS2	fc3057217f39e7c607cd41291a9efe06	19388	soil	North America	unknown	41.2771	-111.658	unknown	unknown	unknown	AGTCTTCACTATACAGAATTAGTGTGTTTACTCGTAAACCATTAGTTTTGCATTGGTGGACTTGAGCATTCTCTCAGTTTATTTGTTTAAGCTGAGTTGCTTTAAAGTAATCTTGCTTTTTCCTAGTCATCTTTAAGACTTGCAAAGCCGAAAAGCGTAACCAAAAGGCTTTTACTAGCTTTTACTTCGCTAACTAGGCTTTACTTATGCAGTTTTAAACTACAGATAGCTATGTAAAAAATGCATCAAAACTTACAACCCTTTGCA
Cantoromastix holarctica	ITS2	af9acc5edcf67ee838c22557a3027901	6829	soil	North America	unknown	41.4019	-111.599	unknown	unknown	unknown	AGTCTTCACTATACAGAATTAGTGTGTTTACTCGTAAACCATTAGTTTTGCATTGGTGGATTTGAGCATTCTCTCAGTTTATTTGTTTAAGCTGAGTTGCTTTAAAGTAATCTTGCTTTTTCCTAGTCATCTTTAAGACTTGCAAAGCCGAAAAGCGTAACCAAAAGGCTTTACTAGCTTTTACTTCGCTAACTAGGCTTTACTTATGCAGTTTTAAACTACAGATAGCTATGTAAAAAATGCATCAAAACTTACAACCCTTTGCA
Cantoromastix holarctica	ITS2	24dc7b7fd9d668fafadccfc4a22ff907	27473	soil	North America	unknown	41.402	-111.599	unknown	unknown	unknown	AGTCTTCACTATACAGAATTAGTGTGTTTACTCGTAAACCATTAGTTTTGCATTGGTGGATTTGAGCATTCTCTCAGTTTATTTGTTTAAGCTGAGTTGCTTTAAAGTAATCTTGCTTTTTCCTAGTCATCTTCAAGACTTGCAAAGCCGAAAAGCGTAACCAAAAGGCTTTTACTAGCTTTTACTTCGCTAACTAGGCTTTACTTATGCAGTTTTAAACTACAGATAGCTATGTAAAAAATGCATCAAAACTTACAACCCTTTGCA
Cantoromastix holarctica	ITS2	956968f3bde21700151a448a03ef45b5	46393	soil	North America	unknown	43.0455	-89.4285	unknown	unknown	unknown	AGTCTTCACTATACAGAATTAGTGTGTTTACTCGTAAACCATTAGTTTTGCATTGGTGGATTTGAGCATCCTCTCAGTTTATTTGTTTAAGCTGAGTTGCTTTAAAGTAATCTTGCTTTTTCCTAGTCATCTTTAAGACTTGCAAAGCCGAAAAGCGTAACCAAAAGGCTTTTACTAGCTTTTACTTCGCTAACTAGGCTTTACTTATGCAGTTTTAAACTACAGATAGCTATGTAAAAAATGCATCAAAACTTACAACCCTTTGCA
Cantoromastix holarctica	ITS2	a45e512ad7618e75a4a4a79d4e34c636	42653	soil	North America	unknown	43.1786	-110.984	unknown	unknown	unknown	AGTCTTCACTATACAGCATTAGTGTGTTTACTCGTAAACCATTAGTTTTGCATTGGTGGATTTGAGCATTCTCTCAGTTTATTTGTTTAAGCTGAGTTGCTTTAAAGTAATCTTGCTTTTTCCTAGTCATCTTTAAGACTTGCAAAGCCGAAAAGCGTAACCAAAAGGCTTTTACTAGCTTTTACTTCGCTAACTAGGCTTTACTTATGCAGTTTTAAACTACAGATAGCTATGTAAAAAATGCATCAAAACTTACAACCCTTTGCA
Cantoromastix holarctica	ITS2	ec5c677ceb18acc6efef2b6484a70717	25365	soil	North America	unknown	43.3877	-110.747	unknown	unknown	unknown	AGTCTTCACTATACAGAATTAGTGTGTTTACTCGTAAACCATTAGTTTTGCATTGGTGGATTTGAGCATTCTCTCAGTTTATTTGTTTAAGCTGAGTTGCTTTAAAGTAATCTTGCTTTTTCCTAGTCATCTTTAAGACTTGCAAAGCCGAAAAGCGTAACCAAAAGGCTTTTACTAGCTTTTACTTCGCTAACTAGGCTTTACTTATGCAGTTTTAAACTACAGATAGCTATGTAACAAATGCATCAAAACTTACAACCCTTTGCA
Cantoromastix holarctica	ITS2	d003bd0bb892bd5b06d122a09ac89789	1724	soil	North America	unknown	43.3882	-110.754	unknown	unknown	unknown	AGTCTTCACTATACAGAATTAGTGTGTTTACTCGTAAACCATTAGTTTTGCATTGGTGGATTTGAGCATTCTCTCAGTTTATTTGTTTAAGCTGAGTTGCTTTAAAGTAATCTTGCTTTTTCCTAGTCATCTTTAAGACTTGCAAAGCCGAAAAGCGTAACCAAAAGGCTTTTACTAGCTTTTACTTCGCTAACTAGGCTTTACTTATGCAGTTTTAAACTACAGATAGCTATGTAAAAAAATGCATCAAAACTTACAACCCTTTGCA
Cantoromastix holarctica	ITS2	9fc5752be1cdb643ba81084da8eb6887	6690	soil	North America	unknown	43.6405	-110.583	unknown	unknown	unknown	AGTCTTCACTATACAGAATTAGTGTGTTCACTCGTAAACCATTAGTTTTGCATTGGTGGATTTGAGCATTCTCTCAGTTTATTTGTTTAAGCTGAGTTGCTTTAAAGTAATCTTGCTTTTTCCTAGTCATCTTTAAGACTTGCAAAGCCGAAAAGCGTAACCAAAAGGCTTTTACTAGCTTTTACTTCGCTAACTAGGCTTTACTTATGCAGTTTTAAACTACAGATAGCTATGTAAAAAATGCATCAAAACTTACAACCCTTTGCA
Cantoromastix holarctica	ITS2	3e1609aa245f1e450679ccd5b39d2435	8758	soil	North America	unknown	43.7065	-110.676	unknown	unknown	unknown	AGTCTTCACTATACCGAATTAGTGTGTTTACTCGTAAACCATTAGTTTTGCATTGGTGGATTTGAGCATTCTCTCAGTTTATTTGTTTAAGCTGAGTTGCTTTAAAGTAATCTTGCTTTTTCCTAGTCATCTTTAAGACTTGCAAAGCCGAAAAGCGTAACCAAAAGGCTTTTACTAGCTTTTACTTCGCTAACTAGGCTTTACTTATGCAGTTTTAAACTACAGATAGCTATGTAAAAATTGCATCAAAACTTACAACCCTTTGCA
Cantoromastix holarctica	ITS2	5ea02940ab9d12b8a2bdbc51c26b202c	25096	soil	North America	unknown	43.8326	-110.381	unknown	unknown	unknown	AGTCTTCACTATACAGAATTAGTGTGTTTACTCGTAAACCATTAGTTTTGCATTGGTGGATTTGAGCATTCTCTCAGTTTATTTGTTTAAGCTGAGTTGCTTTAAAGTAATCTTGCTTTTTCCTAGTCATCTTTAAGACTTGCAAAGCCGAAAAGCGTAACCAAAAGGCTTTTACTAGCTTTTACTTCGCTAACTAGGCTTTACTTATGCAGTTTTAAACTACAGATAGCTATGTAAAAAATGCATCGAAACTTACAACCCTTTGCA
Cantoromastix holarctica	ITS2	d003bd0bb892bd5b06d122a09ac89789	32115	soil	North America	unknown	43.8328	-110.381	unknown	unknown	unknown	AGTCTTCACTATACAGAATTAGTGTGTTTACTCGTAAACCATTAGTTTTGCATTGGTGGATTTGAGCATTCTCTCAGTTTATTTGTTTAAGCTGAGTTGCTTTAAAGTAATCTTGCTTTTTCCTAGTCATCTTTAAGACTTGCAAAGCCGAAAAGCGTAACCAAAAGGCTTTTACTAGCTTTTACTTCGCTAACTAGGCTTTACTTATGCAGTTTTAAACTACAGATAGCTATGTAAAAAAATGCATCAAAACTTACAACCCTTTGCA
Cantoromastix holarctica	ITS2	cd3913fe1220fd504f10ae54bba99155	20583	soil	North America	unknown	43.8343	-110.39	unknown	unknown	unknown	AGTCTTCACTATACAGAATTAGTGTGTTTACTCGTAAACCATTAGTTTTGCATTGGTGGATTTGAGCATTCTCTCAGTTTATTTGTTTAAGCTGAGTTGCTTTAAAGTAATCTTGCTTTTTCCTAGTCATCTTTAAGACTTGCAAAGCCGAAAAGCGTAACCAAAAGGCTTTTACTAGCTTTTACTTCGCTAACTATGCTTTACTTATGCAGTTTTAAACTACAGATAGCTATGTAAAAAATGCATCAAAACTTACAACCCTTTGCA
Cantoromastix holarctica	ITS2	a45e512ad7618e75a4a4a79d4e34c636	10712	soil	North America	unknown	44.4602	-109.556	unknown	unknown	unknown	AGTCTTCACTATACAGCATTAGTGTGTTTACTCGTAAACCATTAGTTTTGCATTGGTGGATTTGAGCATTCTCTCAGTTTATTTGTTTAAGCTGAGTTGCTTTAAAGTAATCTTGCTTTTTCCTAGTCATCTTTAAGACTTGCAAAGCCGAAAAGCGTAACCAAAAGGCTTTTACTAGCTTTTACTTCGCTAACTAGGCTTTACTTATGCAGTTTTAAACTACAGATAGCTATGTAAAAAATGCATCAAAACTTACAACCCTTTGCA
Cantoromastix holarctica	ITS2	0e73de7dd70026477a4503d5a361376b	4860	soil	North America	unknown	44.4603	-109.568	unknown	unknown	unknown	AGTCTTCACTATACAGAATTAGTGTGTTTACTCGTAAACCATTAGTTTTGCATTGGTGGATTTGAGCATTCTCTCAGTTTATTTGTTTAAGCTGAGTTGCTTCAAAGTAATCTTGCTTTTTCCTAGTCATCTTTAAGACTTGCAAAGCCGAAAAGCGTAACCAAAAGGCTTTTACTAGCTTTTACTTCGCTAACTAGGCTTTACTTATGCAGTTTTAAACTACAGATAGCTATGTAAAAAATGCATCAAAACTTACAACCCTTTGCA
Cantoromastix holarctica	ITS2	8f05c4ff351ac8fe59b048dc93309908	23202	soil	North America	unknown	44.4899	-110.002	unknown	unknown	unknown	AGTCTTCACTATACAGAATTAGTTTGTTTACTCGTAAACCATTAGTTTTGCATTGGTGGATTTGAGCATTCTCTCAGTTTATTTGTTTAAGCTGAGTTGCTTTAAAGTAATCTTGCTTTTTCCTAGTCATCTTTAAGACTTGCAAAGCCGAAAAGCGTAACCAAAAGGCTTTTACTAGCTTTTACTTCGCTAACTAGGCTTTACTTATGCAGTTTTAAACTACAGATAGCTATGTAAAAAATGCATCAAAACTTACAACCCTTTGCA
Cantoromastix holarctica	ITS2	5ba593f00d5cc5be6dc4ad3cc8c43fef	8690	soil	North America	unknown	45.3992	-110.704	unknown	unknown	unknown	AGTCTTCACTATACAGAATTAGTGTGTTTACTCGTAAACCATTAGTTTTGCATTGGTGGATTTGAGCATTCTCTCAGTTTATTTGTTTAAGCTGAGTTGCTTTAAAGTAATCTTGCTTTTTCCTAGTCATCTTTAAGACTTGCAAAGCCGAAAAGCGTAACCAAAAGGCTTTTACTAGCTTTTACTTCGCTAACTAGGCTTTACTTATGCAGTTTTAAACTGCAGATAGCTATGTAAAAAATGCATCAAAACTTACAACCCTTTGCA
Cantoromastix holarctica	ITS2	d8e1672036f2d48f6445292444fa7009	10090	soil	North America	unknown	45.598	-110.566	unknown	unknown	unknown	AGTCTTCACTATACAGAATTAGTGTGTTTACTCGTAAACCATTAGTTTTGCATTGGTGGATTTGAGCATTCTCTCAGTTTATTTGTTTAAGCTGAGTTGCTTTAAAGTAATCTTGCTTCTTCCTAGTCATCTTTAAGACTTGCAAAGCCGAAAAGCGTAACCAAAAGGCTTTTACTAGCTTTTACTTCGCTAACTAGGCTTTACTTATGCAGTTTTAAACTACAGATAGCTATGTAAAAAATGCATCAAAACTTACAACCCTTTGCA
Cantoromastix holarctica	ITS2	d003bd0bb892bd5b06d122a09ac89789	6507	soil	North America	unknown	45.6357	-110.571	unknown	unknown	unknown	AGTCTTCACTATACAGAATTAGTGTGTTTACTCGTAAACCATTAGTTTTGCATTGGTGGATTTGAGCATTCTCTCAGTTTATTTGTTTAAGCTGAGTTGCTTTAAAGTAATCTTGCTTTTTCCTAGTCATCTTTAAGACTTGCAAAGCCGAAAAGCGTAACCAAAAGGCTTTTACTAGCTTTTACTTCGCTAACTAGGCTTTACTTATGCAGTTTTAAACTACAGATAGCTATGTAAAAAAATGCATCAAAACTTACAACCCTTTGCA
Cantoromastix holarctica	ITS2	fbf2664a113f4e95701e3fefa6e80435	6571	soil	Europe	unknown	45.85	9	unknown	unknown	unknown	AGTCTTCACTATACAGAATTAGTGTGTTTACTCGTAAACCATTAGTTTTGCATTGGTGGATTTGAGCATTCTCTCAGTTTATTTGTTTAAGCTGAGTTGCTTTAAAGTAATCTTGCTTTTTCCTAGTCATCTTTAAGACTTGCAAAGCCGAAAAGCGTAACCAAAAGGCTTTTACTAGCTTTAACTTCGCTAACTAGGCTTTACTTATGCAGTTTTAAACTACAGATAGCTATGTAAAAAATGCATCAAAACTTACAACCCTTTGCA
Cantoromastix holarctica	ITS2	fc3057217f39e7c607cd41291a9efe06	26668	soil	Europe	unknown	46.33	6.9	unknown	unknown	unknown	AGTCTTCACTATACAGAATTAGTGTGTTTACTCGTAAACCATTAGTTTTGCATTGGTGGACTTGAGCATTCTCTCAGTTTATTTGTTTAAGCTGAGTTGCTTTAAAGTAATCTTGCTTTTTCCTAGTCATCTTTAAGACTTGCAAAGCCGAAAAGCGTAACCAAAAGGCTTTTACTAGCTTTTACTTCGCTAACTAGGCTTTACTTATGCAGTTTTAAACTACAGATAGCTATGTAAAAAATGCATCAAAACTTACAACCCTTTGCA
Cantoromastix holarctica	ITS2	a8d2404c81b7bc7890212f8f398cf42a	19720	soil	Europe	unknown	46.49	6.43	unknown	unknown	unknown	AGTCTTCACTATACAGAATTAGTGTGTTTACTCGTAAACCATTAGTTTTGCATTGGTGGAGTTGAGCATTCTCTCAGTTTATTTGTTTAAGCTGAGTTGCTTTAAAGTAATCTTGCTTTTTCCTAGTCATCTTTAAGACTTGCAAAGCCGAAAAGCGTAACCAAAAGGCTTTTACTAGCTTTTACTTCGCTAACTAGGCTTTACTTATGCAGTTTTAAACTACAGATAGCTATGTAAAAAATGCATCAAAACTTACAACCCTTTGCA
Cantoromastix holarctica	ITS2	ed4901c2a592e2d5b324ba4284bd5fda	11017	soil	Europe	unknown	46.51	6.86	unknown	unknown	unknown	AGTCTTCACTATACAGAATTAGTGTGTTTACTCGTAAACCATTAGTTTTGCATTGGTGGATTTGAGCATTCTCTCAGTTTATTTGTTTAAGCTGAGTTGCTTTAAAGTAATCTTGCTTTTTCCTAGTCATCTTTTAGACTTGCAAAGCCGAAAAGCGTAACCAAAAGGCTTTTACTAGCTTTTACTTCGCTAACTAGGCTTTACTTATGCAGTTTTAAACTACAGATAGCTATGTAAAAAATGCATCAAAACTTACAACCCTTTGCA
Cantoromastix holarctica	ITS2	3fb2b0cba211641a309f8460dd636264	18574	soil	Europe	unknown	46.62	7.98415	unknown	unknown	unknown	AGTCTTCACTATACAGAATTAGTGTGTTTACTCGTAAACCATTAGTTTTGCATTGGTGGATTTGAGCATTCTCTCAGTTTATTTGTTTAAGCTGAGTTGCTTTAAAGTAATCTTGCTTTTTCCTAGTCATCTTTAAGACTTGCAAAGCCGAAAAGCGTAACCAAAAGGCTTTTACTAGCTTTTACTTCGCTAACTAGGCTTTACTTATGCAGTTTTAAACTACAGATAGCTATGTAAAAAGTGCATCAAAACTTACAACCCTTTGCA
Cantoromastix holarctica	ITS2	270c1edb6bcaf489274d5affe12a4ca5	10966	soil	Europe	unknown	46.622	8.05258	unknown	unknown	unknown	AGTCTTCACTATACAGAATTAGTGTGTTTACTCGTAAACCATTAGTTTTGCATTGGTGGATTTTAGCATTCTCTCAGTTTATTTGTTTAAGCTGAGTTGCTTTAAAGTAATCTTGCTTTTTCCTAGTCATCTTTAAGACTTGCAAAGCCGAAAAGCGTAACCAAAAGGCTTTTACTAGCTTTTACTTCGCTAACTAGGCTTTACTTATGCAGTTTTAAACTACAGATAGCTATGTAAAAAATGCATCAAAACTTACAACCCTTTGCA
Cantoromastix holarctica	ITS2	b3de87cbaf4d0f295c93e3dba189c133	18602	soil	Europe	unknown	46.6358	8.0083	unknown	unknown	unknown	AGTCTTCACTATACAGAATTAGTGTGTTTACTCGTAAACCATTAGTTTTGCATTGGTGGATTTGAGCATTCTCTCAGTTTATTTGTTTAAGCTGAGTTGCTTTAAAGTAATCTTGCTTTTTCCTAGTCATCTTTAAGACTTGCAAAGCCGAAAAGCGTACCAAAAGGCTTTTACTAGCTTTTACTTCGCTAACTAGGCTTTACTTATGCAGTTTTAAACTACAGATAGCTATGTAAAAAATGCATCAAAACTTACAACCCTTTGCA
Cantoromastix holarctica	ITS2	9c947408e3fdaa83994c764ead26fed0	18794	soil	Europe	unknown	46.6362	7.97817	unknown	unknown	unknown	AGTCTTCACTATACAGAATTAGTGTGTTTACTCGTAAACCATTAGCTTTGCATTGGTGGATTTGAGCATTCTCTCAGTTTATTTGTTTAAGCTGAGTTGCTTTAAAGTAATCTTGCTTTTTCCTAGTCATCTTTAAGACTTGCAAAGCCGAAAAGCGTAACCAAAAGGCTTTTACTAGCTTTTACTTCGCTAACTAGGCTTTACTTATGCAGTTTTAAACTACAGATAGCTATGTAAAAAATGCATCAAAACTTACAACCCTTTGCA
Cantoromastix holarctica	ITS2	7f85d12fe7e75edab2742daffbe08c28	11039	soil	Europe	unknown	46.6401	8.02265	unknown	unknown	unknown	AGTCTTCACTATACAGAATTAGTGTGTTTACTCGTAAACCATTAGTTTTGCATTGGTGGATTCGAGCATTCTCTCAGTTTATTTGTTTAAGCTGAGTTGCTTTAAAGTAATCTTGCTTTTTCCTAGTCATCTTTAAGACTTGCAAAGCCGAAAAGCGTAACCAAAAGGCTTTTACTAGCTTTTACTTCGCTAACTAGGCTTTACTTATGCAGTTTTAAACTACAGATAGCTATGTAAAAAATGCATCAAAACTTACAACCCTTTGCA
Cantoromastix holarctica	ITS2	9572a6fdce39ce0c82776b0a6667b85f	10971	soil	Europe	unknown	46.6723	8.77978	unknown	unknown	unknown	AGTCTTCACTATACAGAATTAGTGTGTTTACTCGTAAACCATTAGTTTTGCATTGGTGGATTTGAGCATTCTCTCAGTTTATTTGTTTAAGCTGAGTTGCTTTAAAGTAATCTTGCTTTTTCCTAGTCATCTTTAAGACTTGCAAAGCCGAAAAGCGTAACCAAAAGGCTTTTACTAGCTTTTACTTCGCTAACTAGGCTTTACCTATGCAGTTTTAAACTACAGATAGCTATGTAAAAAATGCATCAAAACTTACAACCCTTTGCA
Cantoromastix holarctica	ITS2	4ccafb8826381d65fa5fe756944f527b	11006	soil	Europe	unknown	46.6755	8.75815	unknown	unknown	unknown	AGTCTTCACTATACAGAATTAGTGTGTTTACTCGTAAACCATTAGTTTTGCATTGGTGGATTTGAGCATTCTCTCAGTTTATTTGTTTAAGCTGAGTTGCTTTAAAGTAATCTTGCTTTTTCCTAGTCATCTTTAAGACTTGCAAAGCCGAAAAGCGTAACCAAAAGGCTTTTACTAGCTTTTACTTCGCTAACTAGGCTTTACTTATGCAGTTTTAAACTACAGATAGCTATGTAGAAAATGCATCAAAACTTACAACCCTTTGCA
Cantoromastix holarctica	ITS2	6638f022f5a734a93bf9d27eb9965b32	3410	soil	North America	unknown	46.733	-72.6237	unknown	unknown	unknown	AGTCTTCACTATACAGAATTAGTGTGTTTACTCGTAAACCATTAGTTTTGCATTGGTGGATTTGAGCATTCTCTCAGTTTATTTGTTTAAGCTGAGTTGCTTTAAAGTAATCTTGCTTTTTCCTAGTCATCTTTAAGACTTGCAAAGCCGAAAAGCGTAACCAAAAGGCTTTTACTAGCTTTTACTTCGCTAACTAGGCTTTACTTATGCAGTTTTAACCTACAGATAGCTATGTAAAAAATGCATCAAAACTTACAACCCTTTGCA
Cantoromastix holarctica	ITS2	c687e62ed84c9dfc6aa4e00ee36871ba	49533	soil	Europe	unknown	46.75	9.45	unknown	unknown	unknown	AGTCTTCACTATACAGAATTAGTGTGTTTACTCGTAAACCATTAGTTTTGCATTGGTGGATTTGAGCATTCTCTCAGTTTATTTGTTTAAGCTGAGTTGCTTTAAAGTAATCTTGCTTTTTCCTAGTCATCTTTAAGACTTGCAAAGCCGAAAAGCGTAACCAAAAGGCTTTTACTAGCTTTTACTTCGCTAACTAGGCTTTACTTATGCAGTCTTAAACTACAGATAGCTATGTAAAAAATGCATCAAAACTTACAACCCTTTGCA
Cantoromastix holarctica	ITS2	ee3fc96a136da18e035c46f82e9aad94	11598	soil	Europe	unknown	46.87	6.97	unknown	unknown	unknown	AGTCTTCACTATACAGAATTAGTGTGTTTACTCGTAAACCATTAGTTTTGCATTGGTGGATTTGAGCATTCTCTCAGTTTATTTGTTTAAGCTGAGTTGCTTTAAAGTAATCTTGCTTTTTCCTAGTCATCTTTAAGACTTGCAAAGCCGAAAAGCGTAACCAAAAGGCTTTTACTAGCTTTTACTTCGCTAACCAGGCTTTACTTATGCAGTTTTAAACTACAGATAGCTATGTAAAAAATGCATCAAAACTTACAACCCTTTGCA
Cantoromastix holarctica	ITS2	f89c221cd8967ab97e757d453630deab	31141	soil	Europe	unknown	47.05	7.48	unknown	unknown	unknown	AGTCTTCACTATACAGAATTAGTGTGTTTACTCGTAAACCATTAGTTTTGCATTGGTGGATTTGAGCATTCTCTCAGTTTATTTGTTTAAGCTGAGTTGCTTTAAAGTAATCTTGCTATTTCCTAGTCATCTTTAAGACTTGCAAAGCCGAAAAGCGTAACCAAAAGGCTTTTACTAGCTTTTACTTCGCTAACTAGGCTTTACTTATGCAGTTTTAAACTACAGATAGCTATGTAAAAAATGCATCAAAACTTACAACCCTTTGCA
Cantoromastix holarctica	ITS2	1d63000b1a6784791c8c23740e59900f	17480	soil	Europe	unknown	47.08	8.36	unknown	unknown	unknown	AGTCTTCACTATACAGAATTAGTGTGTTTACTCGTAAACCATTAGTTTTGCATTGGTGGATTTGAGCATTCTCTCAGTTTATTTGTTTAAGCTGAGTTGCTTTAAAGTAATCTTGCTTTTTCCTAGTCATCTTTAAGACTTGCAGAGCCGAAAAGCGTAACCAAAAGGCTTTTACTAGCTTTTACTTCGCTAACTAGGCTTTACTTATGCAGTTTTAAACTACAGATAGCTATGTAAAAAATGCATCAAAACTTACAACCCTTTGCA
Cantoromastix holarctica	ITS2	b288253f8e3a005e4d44b5b048106ad5	35424	soil	Europe	unknown	47.12	9.07	unknown	unknown	unknown	AGTCTTCACTATACAGAATTAGTGTGTTTACTCGTAAACCATTAGTTTTGCATTGGTGGATTTGAGCATTCTCTCAGTTTATTTGTTTAAGCTGAGTTGCTTTAAAGTAATCTTGCTTTTTCCTAGTCATCTTTAAGACTTGCAAAGCCGAAAAGCGTAACCAAAAGGCTTTTACTAGCTTTTACTTCGCTAACTAGGCTTTACTTATGCAGTTTTAAACTACAGATAGCTGTGTAAAAAATGCATCAAAACTTACAACCCTTTGCA
Cantoromastix holarctica	ITS2	fc3057217f39e7c607cd41291a9efe06	6356	soil	Europe	unknown	47.18	7.4	unknown	unknown	unknown	AGTCTTCACTATACAGAATTAGTGTGTTTACTCGTAAACCATTAGTTTTGCATTGGTGGACTTGAGCATTCTCTCAGTTTATTTGTTTAAGCTGAGTTGCTTTAAAGTAATCTTGCTTTTTCCTAGTCATCTTTAAGACTTGCAAAGCCGAAAAGCGTAACCAAAAGGCTTTTACTAGCTTTTACTTCGCTAACTAGGCTTTACTTATGCAGTTTTAAACTACAGATAGCTATGTAAAAAATGCATCAAAACTTACAACCCTTTGCA
Cantoromastix holarctica	ITS2	d50c5dfeb7d09dc20247fbac96e9624b	41176	soil	Europe	unknown	47.28	7.74	unknown	unknown	unknown	AGTCTTCACTATACAGAATTAGTGTGTTTACTCGTAAACCATTAGTTTTGCATTGGTGGATTTGAGCATTCTCTCAGTTTATTTGTTTAAGCTGAGTTGCTTTAAAGTAATCTTGCTTTTTCCTAGTCATCTTTAAGACTTGCAAAGCCGAAGAGCGTAACCAAAAGGCTTTTACTAGCTTTTACTTCGCTAACTAGGCTTTACTTATGCAGTTTTAAACTACAGATAGCTATGTAAAAAATGCATCAAAACTTACAACCCTTTGCA
Cantoromastix holarctica	ITS2	49ef7220c655b3292f9ac353fc580611	18456	soil	Europe	unknown	47.3738	10.2573	unknown	unknown	unknown	AGTCTTCACTATACAGAATTAGTGTGTTTACTCGTAAACCATTAGTTTTGCATTTGTGGATTTGAGCATTCTCTCAGTTTATTTGTTTAAGCTGAGTTGCTTTAAAGTAATCTTGCTTTTTCCTAGTCATCTTTAAGACTTGCAAAGCCGAAAAGCGTAACCAAAAGGCTTTTACTAGCTTTTACTTCGCTAACTAGGCTTTACTTATGCAGTTTTAAACTACAGATAGCTATGTAAAAAATGCATCAAAACTTACAACCCTTTGCA
Cantoromastix holarctica	ITS2	d931f463859c0a46066d08cd8d9a26ba	11032	soil	Europe	unknown	47.3871	10.2462	unknown	unknown	unknown	AGTCTTCACTATACAGAATTAGTGTGTTTACTCGTAAACCATTAGTTTTGCATTGGTGGATTTGAGCATTCTCTCAGTTTATTTGTTTAAGCTGAGTTGCTTTAAAGTAATCTTGCTTTTTCCTAGTCATCTTTAAGACTTGCAAAGCCGAAAAGCGTAACCATAAGGCTTTTACTAGCTTTTACTTCGCTAACTAGGCTTTACTTATGCAGTTTTAAACTACAGATAGCTATGTAAAAAATGCATCAAAACTTACAACCCTTTGCA
Cantoromastix holarctica	ITS2	c66140db815a82c65ae0a8436ec8100e	10536	soil	Europe	unknown	47.4358	8.53518	unknown	unknown	unknown	AGTCTTCACTATACAGAATTAGTGTGTTTACTCGTAAACCATTAGTTTTGCATTGGTGGATTTGAGCATTCTCTCAGTTTATTTGTTTAAGCTGAGTTGCTTTAAAGTGATCTTGCTTTTTCCTAGTCATCTTTAAGACTTGCAAAGCCGAAAAGCGTAACCAAAAGGCTTTTACTAGCTTTTACTTCGCTAACTAGGCTTTACTTATGCAGTTTTAAACTACAGATAGCTATGTAAAAAATGCATCAAAACTTACAACCCTTTGCA
Cantoromastix holarctica	ITS2	f684cea1dba374b2a30adbfc9bec218e	28997	soil	Europe	unknown	47.4496	8.48403	unknown	unknown	unknown	AGTCTTCACTATACAGAATTAGTGTGTTTACTCGTAAACCATTAGTTTTGCATTGGTGGATTTGAGCATTCTCTCAGTTTATTTGTTTAAGCTGAGTTGCTTTAAAGTAATCTTGCTTTTTCCTAGTCATCTTTAAGACTCGCAAAGCCGAAAAGCGTAGCCAAAAGGCTTTTACTAGCTTTTACTTCGCTAACTAGGCTTTACTTATGCAGTTTTAAACTACAGATAGCTATGTAAAAAATGCATCAAAACTTACAACCCTTTGCA
Cantoromastix holarctica	ITS2	9cceafe9be1109fcfa38dfae6e48485f	13411	soil	Europe	unknown	47.4509	8.65716	unknown	unknown	unknown	AGTCTTCACTATACAGAATTAGTGTGTTTACTCGTAAACCATTAGTTTTGCATTGGTGGATTTGAGCATTCTCTCAGTTTATTTGTTTAAGCTGAGTTGCTTTAAAGTAATCTTGCTTTTTCCTAGTCATCTTTAAGACTTGCAAAGCCGAAAAGCGTAACCAAAAGGCTTTTACTAGCTTTTACTTCGCTAACTAGGCTTTACTTATGCAGTTTTAAACTACAGATAGCTATGTAAAAAATGCATCAAAACTTACGACCCTTTGCA
Cantoromastix holarctica	ITS2	b78636404d1ef2b7f65e5a194d02515d	19430	soil	Europe	unknown	47.4525	8.22665	unknown	unknown	unknown	AGTCTTCACTATACAGAATTAGTGTGTTTACTCGTAAACCATTAGTTTTGCATTGGTGGATTTGAGCATTCTCTCAGTTTATTTGTTTAAGCTGAGTTGCTTTAAAGTAATCTTGCTTTTTCCTAGTCATCTTTAAGACTTGCAAAGCCGAAAAGCGTAACCAAAAGGCTTTTACTAGCTTTTATTTCGCTAACTAGGCTTTACTTATGCAGTTTTAAACTACAGATAGCTATGTAAAAAATGCATCAAAACTTACAACCCTTTGCA
Cantoromastix holarctica	ITS2	21879501dea67126839e04c24cb5c4ca	28130	soil	Europe	unknown	47.4537	8.22073	unknown	unknown	unknown	AGTCTTCACTATACAGAATTAGTGTGTTTACTCGTAAACCATTAGTTTTGCATTGGTGGATTTGAGCATTCTCTCAGTTTATTTGTTTAAGCTGAGTTGCTTTAAGGTAATCTTGCTTTTTCCTAGTCATCTTTAAGACTTGCAAAGCCGAAAAGCGTAACCAAAAGGCTTTTACTAGCTTTTACTTCGCTAACTAGGCTTTACTTATGCAGTTTTAAACTACAGATAGCTATGTAAAAAATGCATCAAAACTTACAACCCTTTGCA
Cantoromastix holarctica	ITS2	f70d356c43db365f7325d368fb0029a0	28143	soil	Europe	unknown	47.4541	8.21803	unknown	unknown	unknown	AGTCTTCACTATACAGAATTAGTGTGTTTACTCGTAAACCATTAGTTTTGCATTGGTGGATTTGAGCATTCTCTCAGTTTATTTGTTTAAGCTGAGTTGCTTTAAAATAATCTTGCTTTTTCCTAGTCATCTTTAAGACTTGCAAAGCCGAAAAGCGTAACCAAAAGGCTTTTACTAGCTTTTACTTCGCTAACTAGGCTTTACTTATGCAGTTTTAAACTACAGATAGCTATGTAAAAAATGCATCAAAACTTACAACCCTTTGCA
Cantoromastix holarctica	ITS2	e7bd8fc06a7fa8ffef7621739b49b88a	15314	soil	Europe	unknown	47.4946	10.2868	unknown	unknown	unknown	AGTCTTCACTATACAGAATTAGTGTGTTTACTCGTAAACCATTAGTTTTGCATTGGTGGATTTGAGCATTCTCTCAGTTTATTTGTTTAAGCTGAGTTGCTTTAAAGTAATCTTGCTTTTTCCTAGTCATCTTTAGGACTTGCAAAGCCGAAAAGCGTAACCAAAAGGCTTTTACTAGCTTTTACTTCGCTAACTAGGCTTTACTTATGCAGTTTTAAACTACAGATAGCTATGTAAAAAATGCATCAAAACTTACAACCCTTTGCA
Cantoromastix holarctica	ITS2	8f8ac7763985c668e8bc04c8cfb0aa15	27757	soil	Europe	unknown	47.5074	10.4088	unknown	unknown	unknown	AGTCTTCACTATACAGAATTAGTGTGTTTACTCGTAAACCATTAGTTCTGCATTGGTGGATTTGAGCATTCTCTCAGTTTATTTGTTTAAGCTGAGTTGCTTTAAAGTAATCTTGCTTTTTCCTAGTCATCTTTAAGACTTGCAAAGCCGAAAAGCGTAACCAAAAGGCTTTTACTAGCTTTTACTTCGCTAACTAGGCTTTACTTATGCAGTTTTAAACTACAGATAGCTATGTAAAAAATGCATCAAAACTTACAACCCTTTGCA
Cantoromastix holarctica	ITS2	2972df2df53d7ebea3b57bfceac1f2aa	38097	soil	Europe	unknown	47.522	10.2991	unknown	unknown	unknown	AGTCTTCACTATACAGAATTAGTGTGTTTACTCGTAAACCATTAGTTTTGCATTGGTGGATTTGAGCATTCTCTCAGTTTATTTGTTTAAGCTGAGTTGCTTTAAAGTAATCTTGCTTTTTCTTAGTCATCTTTAAGACTTGCAAAGCCGAAAAGCGTAACCAAAAGGCTTTTACTAGCTTTTACTTCGCTAACTAGGCTTTACTTATGCAGTTTTAAACTACAGATAGCTATGTAAAAAATGCATCAAAACTTACAACCCTTTGCA
Cantoromastix holarctica	ITS2	1f6a09b14671548c1fd190a583bbfbdc	18557	soil	Europe	unknown	47.528	8.98054	unknown	unknown	unknown	AGTCTTCACTATACAGAATTAGTGTGTTTACTCGTAAACCATTAGTTTTGCATTGGTGGATTTGAGCATTCTCTCAGTTTATTTGTTTAAGCTGAGTTGCTTTAAAGTAATCTTGCTTTTTCCTAGTCATCTTTAAGGCTTGCAAAGCCGAAAAGCGTAACCAAAAGGCTTTTACTAGCTTTTACTTCGCTAACTAGGCTTTACTTATGCAGTTTTAAACTACAGATAGCTATGTAAAAAATGCATCAAAACTTACAACCCTTTGCA
Cantoromastix holarctica	ITS2	f9d3b2f294ecfd73c3c31d418b54b4aa	38586	soil	Europe	unknown	47.56	8.2	unknown	unknown	unknown	AGTCTTCACTATACAGAATTAGTGTGTTTACTCGTAAACCATTAGTTTTGCATTGGTGGATTTGAGCATTCTCTCAGTTTATTTGTTTAAGCTGAGTTGCTTTAAAGTAATCTTGTTTTTTCCTAGTCATCTTTAAGACTTGCAAAGCCGAAAAGCGTAACCAAAAGGCTTTTACTAGCTTTTACTTCGCTAACTAGGCTTTACTTATGCAGTTTTAAACTACAGATAGCTATGTAAAAAATGCATCAAAACTTACAACCCTTTGCA
Cantoromastix holarctica	ITS2	0b55fde94ca3554d032f438b295154eb	28187	soil	Europe	unknown	47.577	9.13015	unknown	unknown	unknown	AGTCTTCACTATACAGAATTAGTGTGTTTACTCGTAAACCATTAGTTTTGCATTGGTGGATTTGAGCATTCTCTCAGTTTATTTGTTTAAGCTGAGTTGCTTTAAAGTAATCTTGCTTTTTCCTAGTCATCTTTAAGACTTGCAAAGCCGAAAAGCGTAACCAAAAGGCTTTTACTAGCTTTTACTTCGCTAACTAGGCTTTACTTATGCAGTTTTAAACTACAGATAGCTATGTAAAAAATGCATTAAAACTTACAACCCTTTGCA
Cantoromastix holarctica	ITS2	25741845fda4b7ca3fccbcd2d5434886	38892	soil	Europe	unknown	47.59	9.22	unknown	unknown	unknown	AGTCTTCACTATACAGAATTAGTGTGTTTACTTGTAAACCATTAGTTTTGCATTGGTGGATTTGAGCATTCTCTCAGTTTATTTGTTTAAGCTGAGTTGCTTTAAAGTAATCTTGCTTTTTCCTAGTCATCTTTAAGACTTGCAAAGCCGAAAAGCGTAACCAAAAGGCTTTTACTAGCTTTTACTTCGCTAACTAGGCTTTACTTATGCAGTTTTAAACTACAGATAGCTATGTAAAAAATGCATCAAAACTTACAACCCTTTGCA
Cantoromastix holarctica	ITS2	fc3057217f39e7c607cd41291a9efe06	6809	soil	Europe	unknown	47.5952	8.91031	unknown	unknown	unknown	AGTCTTCACTATACAGAATTAGTGTGTTTACTCGTAAACCATTAGTTTTGCATTGGTGGACTTGAGCATTCTCTCAGTTTATTTGTTTAAGCTGAGTTGCTTTAAAGTAATCTTGCTTTTTCCTAGTCATCTTTAAGACTTGCAAAGCCGAAAAGCGTAACCAAAAGGCTTTTACTAGCTTTTACTTCGCTAACTAGGCTTTACTTATGCAGTTTTAAACTACAGATAGCTATGTAAAAAATGCATCAAAACTTACAACCCTTTGCA
Cantoromastix holarctica	ITS2	0e8180250cb15a7a0df37e9380ca25be	41189	soil	Europe	unknown	47.5981	10.2485	unknown	unknown	unknown	AGTCTTCACTATACAGAATTAGTGTGTTTACTCGTAAACCATTAGTTTTGCATTGGTGGATTTGAGCATTCTCTCAGTTTATTTGTTTAAGCTGAGTTGCTTTAAAGTAATCTTGCTTTTTCCTAGTCATCTTTAAGACTTGCAAAGCCGAAAAGCGTAACCAAAAGGCTTTTACTAGCTTTTACTTCGCTAACTAGGCTTTACTTATGCAGTTTTAAACTACAGATAGCTATGTAAAAAATGCATCAAAGCTTACAACCCTTTGCA
Cantoromastix holarctica	ITS2	ca15b8fea78fcfe2408dcfb381e501ee	17300	soil	Europe	unknown	47.5983	8.90222	unknown	unknown	unknown	AGTCTTCACTATACAGAATTAGTGTGTTTACTCGTAAACCATTAGTTTTGCATTGGTGGATTTGAGCATTCTCTCAGTTTATTTGTTTAAGCTGAGTTGCTTTAAAGTAATCTTGCTTTTTCCTAGTCATCTTTAAGACTTGCAAAGCCGAAAAGCGTAACCAAAAGGCTTTTACTAGCTTTTACTTCGCTAACTAGGCTTTACTTATGCAGTTTTAAACTACAGATAGCTATGTAAAAAATGCATCAAAACTTACAACCCTTTGC
Cantoromastix holarctica	ITS2	d8e1672036f2d48f6445292444fa7009	28182	soil	Europe	unknown	47.5986	8.90072	unknown	unknown	unknown	AGTCTTCACTATACAGAATTAGTGTGTTTACTCGTAAACCATTAGTTTTGCATTGGTGGATTTGAGCATTCTCTCAGTTTATTTGTTTAAGCTGAGTTGCTTTAAAGTAATCTTGCTTCTTCCTAGTCATCTTTAAGACTTGCAAAGCCGAAAAGCGTAACCAAAAGGCTTTTACTAGCTTTTACTTCGCTAACTAGGCTTTACTTATGCAGTTTTAAACTACAGATAGCTATGTAAAAAATGCATCAAAACTTACAACCCTTTGCA
Cantoromastix holarctica	ITS2	1bdd71e1096ff1f6ae0e75c4ac6d9474	29878	soil	Europe	unknown	47.602	10.4285	unknown	unknown	unknown	AGTCTTCACTATACAGAACTAGTGTGTTTACTCGTAAACCATTAGTTTTGCATTGGTGGATTTGAGCATTCTCTCAGTTTATTTGTTTAAGCTGAGTTGCTTTAAAGTAATCTTGCTTTTTCCTAGTCATCTTTAAGACTTGCAAAGCCGAAAAGCGTAACCAAAAGGCTTTTACTAGCTTTTACTTCGCTAACTAGGCTTTACTTATGCAGTTTTAAACTACAGATAGCTATGTAAAAAATGCATCAAAACTTACAACCCTTTGCA
Cantoromastix holarctica	ITS2	aaee54af7d28287e234f25adeb0871fa	6296	soil	Europe	unknown	47.6279	10.4038	unknown	unknown	unknown	AGTCTTCACTATACAGAATTAGTGTGTTTACTCGTAAACCATTAGTTTTGCATTGGTGGATTTGAGCATTCTCTCAGTTTATTTGTTTAAGCTGAGTTGCTTTAAAGTAATCTTGCTTTTTCCTAGTCATCTTTAAGACTTGCAAAGCCGAAAAGCGTAACCAAAAGGCTTTTACTAGTTTTTACTTCGCTAACTAGGCTTTACTTATGCAGTTTTAAACTACAGATAGCTATGTAAAAAATGCATCAAAACTTACAACCCTTTGCA
Cantoromastix holarctica	ITS2	f0f5c83d47e7f4befe0734d23df632be	29317	soil	Europe	unknown	47.6367	10.4922	unknown	unknown	unknown	AGTCTTCACTATACAGAATTAGTGTGTTTACTCGTAAACCATTAGTTTTGCATTGGTGGATTTGAGCATTCTCTCGGTTTATTTGTTTAAGCTGAGTTGCTTTAAAGTAATCTTGCTTTTTCCTAGTCATCTTTAAGACTTGCAAAGCCGAAAAGCGTAACCAAAAGGCTTTTACTAGCTTTTACTTCGCTAACTAGGCTTTACTTATGCAGTTTTAAACTACAGATAGCTATGTAAAAAATGCATCAAAACTTACAACCCTTTGCA
Cantoromastix holarctica	ITS2	93288e083acbefd51f486a57f266771e	43368	soil	Europe	unknown	47.637	10.0872	unknown	unknown	unknown	AGTCTTCACTATACAGAATTAGTGTGTTTACTCGTAAACCATTAGTTTTGCATTGGTGGATTTGAGCATTCTCTCAGTTTATTTGTTTAAGCTGAGTTGCTTTAAAGTAATCTTGCTTTTTCCTAGTCATCTTTAAGACTTGCAAAGCCGAAAAGCGTAACCAAAAGGCTTTTACTAGCTTTTACTTCGCTAACTAGGCTTTACTTATGCAGTTTTAAACTACAGATAGCTATGCAAAAAATGCATCAAAACTTACAACCCTTTGCA
Cantoromastix holarctica	ITS2	a8d2404c81b7bc7890212f8f398cf42a	38608	soil	Europe	unknown	47.644	9.14226	unknown	unknown	unknown	AGTCTTCACTATACAGAATTAGTGTGTTTACTCGTAAACCATTAGTTTTGCATTGGTGGAGTTGAGCATTCTCTCAGTTTATTTGTTTAAGCTGAGTTGCTTTAAAGTAATCTTGCTTTTTCCTAGTCATCTTTAAGACTTGCAAAGCCGAAAAGCGTAACCAAAAGGCTTTTACTAGCTTTTACTTCGCTAACTAGGCTTTACTTATGCAGTTTTAAACTACAGATAGCTATGTAAAAAATGCATCAAAACTTACAACCCTTTGCA
Cantoromastix holarctica	ITS2	9f8b342d776af60fb6f4d1af4d9b65d8	6177	soil	Europe	unknown	47.6469	9.09228	unknown	unknown	unknown	AGTCTTCACTATACAGAATTAGTGTGTTTACTCGTAAACCATTAGTTTTGCATTGGTGGATTTGAGCATTCTCTCAGTTTATTTGTTTAAGCTGAGTTGCTTTAAAGTAATCTTGCTTTTTCCTAGTCATCTTTAAGACTTGCAAAGCCGAAAAGCGTAACCAAAAAGCTTTTACTAGCTTTTACTTCGCTAACTAGGCTTTACTTATGCAGTTTTAAACTACAGATAGCTATGTAAAAAATGCATCAAAACTTACAACCCTTTGCA
Cantoromastix holarctica	ITS2	f43cb50b5d9832b4ee02cafd5c30e2d6	24127	soil	Europe	unknown	47.6524	10.5014	unknown	unknown	unknown	AGTCTTCACTATACAGAATTAGTGTGTTTACTCGTAAACCATTAGTTTTGCATTGGTGGATTTGAGCATTCTCTCAGTTTATTTGTTTAAGCTGAGTTGCTTTAAAGTAATCTTGCTTTTTCCTAGTCATCTTTAAGACTTGCAAAGCCGAAAAGCGTAACCAAAAGGCTTTTACCAGCTTTTACTTCGCTAACTAGGCTTTACTTATGCAGTTTTAAACTACAGATAGCTATGTAAAAAATGCATCAAAACTTACAACCCTTTGCA
Cantoromastix holarctica	ITS2	7b4f77c0c7e4375cbaff1344c78daade	11453	soil	Europe	unknown	47.6625	9.08559	unknown	unknown	unknown	AGCCTTCACTATACAGAATTAGTGTGTTTACTCGTAAACCATTAGTTTTGCATTGGTGGATTTGAGCATTCTCTCAGTTTATTTGTTTAAGCTGAGTTGCTTTAAAGTAATCTTGCTTTTTCCTAGTCATCTTTAAGACTTGCAAAGCCGAAAAGCGTAACCAAAAGGCTTTTACTAGCTTTTACTTCGCTAACTAGGCTTTACTTATGCAGTTTTAAACTACAGATAGCTATGTAAAAAATGCATCAAAACTTACAACCCTTTGCA
Cantoromastix holarctica	ITS2	6075088475d68bbc5b43f1fac282c86b	26530	soil	Europe	unknown	47.6651	9.12792	unknown	unknown	unknown	AGTCTTCGCTATACAGAATTAGTGTGTTTACTCGTAAACCATTAGTTTTGCATTGGTGGATTTGAGCATTCTCTCAGTTTATTTGTTTAAGCTGAGTTGCTTTAAAGTAATCTTGCTTTTTCCTAGTCATCTTTAAGACTTGCAAAGCCGAAAAGCGTAACCAAAAGGCTTTTACTAGCTTTTACTTCGCTAACTAGGCTTTACTTATGCAGTTTTAAACTACAGATAGCTATGTAAAAAATGCATCAAAACTTACAACCCTTTGCA
Cantoromastix holarctica	ITS2	24dc7b7fd9d668fafadccfc4a22ff907	38588	soil	Europe	unknown	47.6672	10.3961	unknown	unknown	unknown	AGTCTTCACTATACAGAATTAGTGTGTTTACTCGTAAACCATTAGTTTTGCATTGGTGGATTTGAGCATTCTCTCAGTTTATTTGTTTAAGCTGAGTTGCTTTAAAGTAATCTTGCTTTTTCCTAGTCATCTTCAAGACTTGCAAAGCCGAAAAGCGTAACCAAAAGGCTTTTACTAGCTTTTACTTCGCTAACTAGGCTTTACTTATGCAGTTTTAAACTACAGATAGCTATGTAAAAAATGCATCAAAACTTACAACCCTTTGCA
Cantoromastix holarctica	ITS2	b60919980a2152d4f580d76be553b4f7	15732	soil	Europe	unknown	47.683	8.533	unknown	unknown	unknown	AGTCTTCACTATTCAGAATTAGTGTGTTTACTCGTAAACCATTAGTTTTGCATTGGTGGATTTGAGCATTCTCTCAGTTTATTTGTTTAAGCTGAGTTGCTTTAAAGTAATCTTGCTTTTTCCTAGTCATCTTTAAGACTTGCAAAGCCGAAAAGCGTAACCAAAAGGCTTTTACTAGCTTTTACTTCGCTAACTAGGCTTTACTTATGCAGTTTTAAACTACAGATAGCTATGTAAAAAATGCATCAAAACTTACAACCCTTTGCA
Cantoromastix holarctica	ITS2	953571aebfa441e755360ba2b6282982	1040	soil	Europe	unknown	47.7166	10.394	unknown	unknown	unknown	AGTCTTCACTATACAGAATTAGTGTGTTTACTCGTAGACCATTAGTTTTGCATTGGTGGATTTGAGCATTCTCTCAGTTTATTTGTTTAAGCTGAGTTGCTTTAAAGTAATCTTGCTTTTTCCTAGTCATCTTTAAGACTTGCAAAGCCGAAAAGCGTAACCAAAAGGCTTTTACTAGCTTTTACTTCGCTAACTAGGCTTTACTTATGCAGTTTTAAACTACAGATAGCTATGTAAAAAATGCATCAAAACTTACAACCCTTTGCA
Cantoromastix holarctica	ITS2	c8243a820a2ff4300d43cde99001bd87	3770	soil	Europe	unknown	47.74	8.51	unknown	unknown	unknown	AGTCTTCACTATACAGAATTAGTGTGTTTACTCGTAAACCATTAGTTTTGCATTGGTGGATTTGAGCATTCTCTCAGTTTATTTGTTTAAGCTGAGTTGCTTTAAAGTAATCTTGCTTTTTCCTAGTCATCATTAAGACTTGCAAAGCCGAAAAGCGTAACCAAAAGGCTTTTACTAGCTTTTACTTCGCTAACTAGGCTTTACTTATGCAGTTTTAAACTACAGATAGCTATGTAAAAAATGCATCAAAACTTACAACCCTTTGCA
Cantoromastix holarctica	ITS2	5ea02940ab9d12b8a2bdbc51c26b202c	17531	soil	Europe	unknown	47.7805	10.4214	unknown	unknown	unknown	AGTCTTCACTATACAGAATTAGTGTGTTTACTCGTAAACCATTAGTTTTGCATTGGTGGATTTGAGCATTCTCTCAGTTTATTTGTTTAAGCTGAGTTGCTTTAAAGTAATCTTGCTTTTTCCTAGTCATCTTTAAGACTTGCAAAGCCGAAAAGCGTAACCAAAAGGCTTTTACTAGCTTTTACTTCGCTAACTAGGCTTTACTTATGCAGTTTTAAACTACAGATAGCTATGTAAAAAATGCATCGAAACTTACAACCCTTTGCA
Cantoromastix holarctica	ITS2	96f55d30a4732e3f909f6c2725e34f5a	5218	soil	Europe	unknown	47.784	10.353	unknown	unknown	unknown	AGTCTTCACTATACAGAATTAGTGTGTTTACTCGTAAACCATTAGTTTTGCATTGGTGGATTTGAGCATTCTCTCAGTTTATTTGTTTAAGCTGAGTTGCTTTAAAGTAATCTTGCTTTTTCCTAGTCATCTTTAAGACTTGCGAAGCCGAAAAGCGTAACCAAAAGGCTTTTACTAGCTTTTACTTCGCTAACTAGGCTTTACTTATGCAGTTTTAAACTACAGATAGCTATGTAAAAAATGCATCAAAACTTACAACCCTTTGCA
Cantoromastix holarctica	ITS2	82b94d152166bf8d4fb0e70a8d422d98	10974	soil	Europe	unknown	47.7847	10.3531	unknown	unknown	unknown	AGTCTTCACTATACAGAATTAGTGTGTTTACTCGTAAACCATTAGTTTTGCATTGGTGGATTTGAGCATTCTCTCAGTTTATTTGTTTAAGCTGAGTTGCTTTAAAGTAATCTTGCTTTTTCCTAGTCATCTTTAAGACTTGCAAAGCCGTAAAGCGTAACCAAAAGGCTTTTACTAGCTTTTACTTCGCTAACTAGGCTTTACTTATGCAGTTTTAAACTACAGATAGCTATGTAAAAAATGCATCAAAACTTACAACCCTTTGCA
Cantoromastix holarctica	ITS2	e909833b4a6044e2154df709e804b8a5	19431	soil	Europe	unknown	47.7852	10.3513	unknown	unknown	unknown	AGTCTTCACTATACAGAATTAGTGTGTTTACTCGTAAACCATTAGTTTTGCATTGGTGGATTTGAGCATTCTCTCAGTTTATTTGTTTAAGCTGAGTTGCTTTAAAGTAATCTTGCTTTTCCCTAGTCATCTTTAAGACTTGCAAAGCCGAAAAGCGTAACCAAAAGGCTTTTACTAGCTTTTACTTCGCTAACTAGGCTTTACTTATGCAGTTTTAAACTACAGATAGCTATGTAAAAAATGCATCAAAACTTACAACCCTTTGCA
Cantoromastix holarctica	ITS2	9e26cbe2d0a38d8f680ce8a43deda022	8697	soil	Europe	unknown	47.7854	10.3451	unknown	unknown	unknown	AGTCTTCACTATACAGAATTAGTGTGTTTACTCGTAAACCATTAGTTTTGCATTGGTGGATTTGAGCATTCTCTCAGTTTATTTGTTTAAGCTGAGTTGCTTTAAAGTAATCTTGCTTTTTCCTAGTCATCTTTAAGACTTGCAAAGCCGAAAAGCGTAACCAAAAGGCTTTTACTAGCTGTTACTTCGCTAACTAGGCTTTACTTATGCAGTTTTAAACTACAGATAGCTATGTAAAAAATGCATCAAAACTTACAACCCTTTGCA
Cantoromastix holarctica	ITS2	c278ecb2e30ebbe844e52c3a618598e1	30570	soil	Europe	unknown	47.7868	10.3563	unknown	unknown	unknown	AGTCTTCACTATACAGAATTAGTGTGTTTACTCGTAAACCATTAGTTTTGCATTGGTGGATTTGAGCATTCTCTCAGTTTATTTGTTTAAGCTGAGTTGCTTTAAAGTAATCTTGCTTTTTCCTAGTCATCTTTAAGACTTGCAAAGCCGAAAAGCGTAACCAAAAGGCTTTTACTAGCTTTTGCTTCGCTAACTAGGCTTTACTTATGCAGTTTTAAACTACAGATAGCTATGTAAAAAATGCATCAAAACTTACAACCCTTTGCA
Cantoromastix holarctica	ITS2	f43cb50b5d9832b4ee02cafd5c30e2d6	20372	soil	Europe	unknown	47.7883	10.4084	unknown	unknown	unknown	AGTCTTCACTATACAGAATTAGTGTGTTTACTCGTAAACCATTAGTTTTGCATTGGTGGATTTGAGCATTCTCTCAGTTTATTTGTTTAAGCTGAGTTGCTTTAAAGTAATCTTGCTTTTTCCTAGTCATCTTTAAGACTTGCAAAGCCGAAAAGCGTAACCAAAAGGCTTTTACCAGCTTTTACTTCGCTAACTAGGCTTTACTTATGCAGTTTTAAACTACAGATAGCTATGTAAAAAATGCATCAAAACTTACAACCCTTTGCA
Cantoromastix holarctica	ITS2	85290c826501bef2419ef271fcb688ab	27138	soil	Europe	unknown	47.792	10.3503	unknown	unknown	unknown	AGTCTTCACTATACAGAATTAGTGTGTTTACTCGTAAACCATTAGTTTTGCATTGGTGGATTTGGGCATTCTCTCAGTTTATTTGTTTAAGCTGAGTTGCTTTAAAGTAATCTTGCTTTTTCCTAGTCATCTTTAAGACTTGCAAAGCCGAAAAGCGTAACCAAAAGGCTTTTACTAGCTTTTACTTCGCTAACTAGGCTTTACTTATGCAGTTTTAAACTACAGATAGCTATGTAAAAAATGCATCAAAACTTACAACCCTTTGCA
Cantoromastix holarctica	ITS2	6e87e4d5de18df135f67985362a19791	24124	soil	Europe	unknown	47.8025	10.278	unknown	unknown	unknown	AGTCTTCACTATACAGAATTAGTGTGTTTACTCGTAAACCATTAGTTTTGCATTGGTGGATTTGAGCATTCTCTCAGTTTATTTGTTTAAGCTGAGTTGCTTTAAAGTAATCTTGCTTTTTCCTAGTCATCTTTAAGACTTGCAAAGCCGAAAAGCGTAACCAAAAGGCTTTTACTAACTTTTACTTCGCTAACTAGGCTTTACTTATGCAGTTTTAAACTACAGATAGCTATGTAAAAAATGCATCAAAACTTACAACCCTTTGCA
Cantoromastix holarctica	ITS2	c5d9161a2c96d2eb9516ad84bf045a23	10958	soil	Europe	unknown	47.819	10.3544	unknown	unknown	unknown	AGTCTTCACTATACAGAATTAGTGTGTTTACTCGTAAACCATTAGTTTTGCGTTGGTGGATTTGAGCATTCTCTCAGTTTATTTGTTTAAGCTGAGTTGCTTTAAAGTAATCTTGCTTTTTCCTAGTCATCTTTAAGACTTGCAAAGCCGAAAAGCGTAACCAAAAGGCCTTTACTAGCTTTTACTTCGCTAACTAGGCTTTACTTATGCAGTTTTAAACTACAGATAGCTATGTAAAAAATGCATCAAAACTTACAACCCTTTGCA
Cantoromastix holarctica	ITS2	1f6a09b14671548c1fd190a583bbfbdc	28548	soil	North America	unknown	48.2611	-78.5394	unknown	unknown	unknown	AGTCTTCACTATACAGAATTAGTGTGTTTACTCGTAAACCATTAGTTTTGCATTGGTGGATTTGAGCATTCTCTCAGTTTATTTGTTTAAGCTGAGTTGCTTTAAAGTAATCTTGCTTTTTCCTAGTCATCTTTAAGGCTTGCAAAGCCGAAAAGCGTAACCAAAAGGCTTTTACTAGCTTTTACTTCGCTAACTAGGCTTTACTTATGCAGTTTTAAACTACAGATAGCTATGTAAAAAATGCATCAAAACTTACAACCCTTTGCA
Cantoromastix holarctica	ITS2	8c35c59b6a81a2e68f8ab46ca1f69c88	26720	soil	Europe	unknown	48.3829	9.52144	unknown	unknown	unknown	AGTCTTCACTATACAGAATTAGTGTGTTTACTCGTAAACCATTAGTTTTGCATTGGTGGATTTGAGCATTCTCTCAGTTTATTTGTTTAAGCTGAGTTGCTTTAAAGTAATCTTGCTTTTTCCTAGTCATCTTTAAGACTTGCAAAGCCGAAAAGCGTAACCAAAAGGCTTTTACTAGCTTTTACTTCGCTAACTAGGCTTTACTTATGCAGTTTTAAACTACAGATAGCTATGTAAAAATGCATCAAAACTTACAACCCTTTGCA
Cantoromastix holarctica	ITS2	c63253e9170e4b0455b42336fff604df	53187	soil	Europe	unknown	48.3891	9.35023	unknown	unknown	unknown	AGTCTTCACTATACAGAATTAGTGTGTTTACTCGTAAACCATTAGTTTTGCATTGGTGGATTTGAGCATTCTCTCAGTTTATTTGTTTAAGCTGAGTTGCTTTAAAGTAATCTTGCTTTTTCCTAGTCATCTTTAAGACTTGCAAAGCCGAAAAGCGTAACCAAAAGGCTTTTACTAGCTTTTACTTAGCTAACTAGGCTTTACTTATGCAGTTTTAAACTACAGATAGCTATGTAAAAAATGCATCAAAACTTACAACCCTTTGCA
Cantoromastix holarctica	ITS2	c8243a820a2ff4300d43cde99001bd87	23632	soil	Europe	unknown	48.3895	9.40651	unknown	unknown	unknown	AGTCTTCACTATACAGAATTAGTGTGTTTACTCGTAAACCATTAGTTTTGCATTGGTGGATTTGAGCATTCTCTCAGTTTATTTGTTTAAGCTGAGTTGCTTTAAAGTAATCTTGCTTTTTCCTAGTCATCATTAAGACTTGCAAAGCCGAAAAGCGTAACCAAAAGGCTTTTACTAGCTTTTACTTCGCTAACTAGGCTTTACTTATGCAGTTTTAAACTACAGATAGCTATGTAAAAAATGCATCAAAACTTACAACCCTTTGCA
Cantoromastix holarctica	ITS2	4e78a00ac61a58035a6e983fb909ffeb	44834	root	Europe	unknown	48.39	9.25	unknown	unknown	unknown	AGTCTTCACTATACAGAATTAGTGTGTTTACTCGTAAACCATTAGTTTTGCATTGGTGGATTTGAGCATTCTCTCAGTTTATTTGTTTAAGCTGAGTTGCTTTAAAGTAATCTTGCTTTTTCCTAGTCATCTTTAAGACTTGCAAAGCCGAAAAGCGTAACCAAAAGGCTTTTACTAGCTTTTACTGCGCTAACTAGGCTTTACTTATGCAGTTTTAAACTACAGATAGCTATGTAAAAAATGCATCAAAACTTACAACCCTTTGCA
Cantoromastix holarctica	ITS2	e5047322cedaa0bf05847bcaa22cda7e	45457	soil	Europe	unknown	48.3976	9.44732	unknown	unknown	unknown	AGTCTTCACTATACAGAATTAGTGTGTTTACTCGTAAACCATTAGTTTTGCATTGGTGGATTTGAGCATTCTCTCAGTTTATTTGTTTAAGCTGAGTTGCTTTAAAGTAATCTTGCTTTTTCCTAGTCATCTTTAAGACTTGCAAAGCCGAAAAGCGTAACCAAAAGGCTTTTACTAGCTTTTACTTCGCTAACTAGGCTTTACTTATGCAGTTTTAAACTACAGATAGCTATGTAAAAAATGCATCAAAACTTACAACCCTTTGCA
Cantoromastix holarctica	ITS2	37d0df16a724b910286776319991628d	34382	soil	Europe	unknown	48.3991	9.24483	unknown	unknown	unknown	AGTCTTCACTATACAGAATTAGTGTGTTTACTCGTAAACCATTAGTTTTGCATTGGTGGATTTGAGCATTCTCTCAGTTTATTTGTTTAAGCTGAGTTGCTTTAACGTAATCTTGCTTTTTCCTAGTCATCTTTAAGACTTGCAAAGCCGAAAAGCGTAACCAAAAGGCTTTTACTAGCTTTTACTTCGCTAACTAGGCTTTACTTATGCAGTTTTAAACTACAGATAGCTATGTAAAAAATGCATCAAAACTTACAACCCTTTGCA
Cantoromastix holarctica	ITS2	42990cd3bd3ca38d97fea4da1d639167	9108	rhizosphere soil	Europe	unknown	48.4044	9.51342	unknown	unknown	unknown	AGTCTTCACTATACAGAATTAGTGTGTTTACTCGTAAACCATTAGTTTTGCATTGGTGGATTTGAGCATTCTCTCAGTTTATTTGTTTAAGCTGAGTTGCTTTAAAGTAATCTTGCTTTTTCCTAGTAATCTTTAAGACTTGCAAAGCCGAAAAGCGTAACCAAAAGGCTTTTACTAGCTTTTACTTCGCTAACTAGGCTTTACTTATGCAGTTTTAAACTACAGATAGCTATGTAAAAAATGCATCAAAACTTACAACCCTTTGCA
Cantoromastix holarctica	ITS2	f89c221cd8967ab97e757d453630deab	23430	soil	Europe	unknown	48.4895	9.3564	unknown	unknown	unknown	AGTCTTCACTATACAGAATTAGTGTGTTTACTCGTAAACCATTAGTTTTGCATTGGTGGATTTGAGCATTCTCTCAGTTTATTTGTTTAAGCTGAGTTGCTTTAAAGTAATCTTGCTATTTCCTAGTCATCTTTAAGACTTGCAAAGCCGAAAAGCGTAACCAAAAGGCTTTTACTAGCTTTTACTTCGCTAACTAGGCTTTACTTATGCAGTTTTAAACTACAGATAGCTATGTAAAAAATGCATCAAAACTTACAACCCTTTGCA
Cantoromastix holarctica	ITS2	ea7eba2cb454aa5f42733827735b54b4	5295	soil	Europe	unknown	48.6667	14.7036	unknown	unknown	unknown	AGTCTTCACTATACAGAATTAGTGTGTTTACTCGTAAACCATTAGTTTTGCATTGGTGGATTTGAGCATTCTCTCAGTTTATTTGTTTAAGCTGAGTTGCTTTAAAGTAATCTTGCTTTTCCTAGTCATCTTTAAGACTTGCAAAGCCGAAAAGCGTAACCAAAAGGCTTTTACTAGCTTTTACTTCGCTAACTAGGCTTTACTTATGCAGTTTTAAACTACAGATAGCTATGTAAAAAATGCATCAAAACTTACAACCCTTTGCA
Cantoromastix holarctica	ITS2	d8e1672036f2d48f6445292444fa7009	32737	soil	Europe	unknown	49.9894	7.95019	unknown	unknown	unknown	AGTCTTCACTATACAGAATTAGTGTGTTTACTCGTAAACCATTAGTTTTGCATTGGTGGATTTGAGCATTCTCTCAGTTTATTTGTTTAAGCTGAGTTGCTTTAAAGTAATCTTGCTTCTTCCTAGTCATCTTTAAGACTTGCAAAGCCGAAAAGCGTAACCAAAAGGCTTTTACTAGCTTTTACTTCGCTAACTAGGCTTTACTTATGCAGTTTTAAACTACAGATAGCTATGTAAAAAATGCATCAAAACTTACAACCCTTTGCA
Cantoromastix holarctica	ITS2	bef6683466ec2388dcb2250f620f0797	42624	soil	Europe	unknown	50.7774	4.85627	unknown	unknown	unknown	AGTCTTCACTATCCAGAATTAGTGTGTTTACTCGTAAACCATTAGTTTTGCATTGGTGGATTTGAGCATTCTCTCAGTTTATTTGTTTAAGCTGAGTTGCTTTAAAGTAATCTTGCTTTTTCCTAGTCATCTTTAAGACTTGCAAAGCCGAAAAGCGTAACCAAAAGGCTTTTACTAGCTTTTACTTCGCTAACTAGGCTTTACTTATGCAGTTTTAAACTACAGATAGCTATGTAAAAAATGCATCAAAACTTACAACCCTTTGCA
Cantoromastix holarctica	ITS2	9ec57c3341a0c3eda98c1d753c8d5f4f	60323	soil	Europe	unknown	50.7775	5.23973	unknown	unknown	unknown	AGTCTTCACTATACAGAATTAGTGTGTTTACTCGTAAACCATTAGTTTTGCATTGGTGGATTTGAGCATTCTCTCAGTTTATTTGTTTAAGCTGAGTTGCTTTAAAGTAATCTTGCTTTTTCCTAGTCATCTTTAAGACTTGCAAAGCCGAAAAGCGTAACCAAAAGGCTTTTACTAGCTTTTACTTCGCTAACTAGGCTTTACTTATGCAGTTTTAAACTACAGATAGCTATGTAAAAAATGCATCAAAACTTACACCCCTTTGCA
Cantoromastix holarctica	ITS2	bef6683466ec2388dcb2250f620f0797	8127	soil	Europe	unknown	50.7843	5.15143	unknown	unknown	unknown	AGTCTTCACTATCCAGAATTAGTGTGTTTACTCGTAAACCATTAGTTTTGCATTGGTGGATTTGAGCATTCTCTCAGTTTATTTGTTTAAGCTGAGTTGCTTTAAAGTAATCTTGCTTTTTCCTAGTCATCTTTAAGACTTGCAAAGCCGAAAAGCGTAACCAAAAGGCTTTTACTAGCTTTTACTTCGCTAACTAGGCTTTACTTATGCAGTTTTAAACTACAGATAGCTATGTAAAAAATGCATCAAAACTTACAACCCTTTGCA
Cantoromastix holarctica	ITS2	96f55d30a4732e3f909f6c2725e34f5a	34732	soil	Europe	unknown	50.7995	4.86039	unknown	unknown	unknown	AGTCTTCACTATACAGAATTAGTGTGTTTACTCGTAAACCATTAGTTTTGCATTGGTGGATTTGAGCATTCTCTCAGTTTATTTGTTTAAGCTGAGTTGCTTTAAAGTAATCTTGCTTTTTCCTAGTCATCTTTAAGACTTGCGAAGCCGAAAAGCGTAACCAAAAGGCTTTTACTAGCTTTTACTTCGCTAACTAGGCTTTACTTATGCAGTTTTAAACTACAGATAGCTATGTAAAAAATGCATCAAAACTTACAACCCTTTGCA
Cantoromastix holarctica	ITS2	ec5c677ceb18acc6efef2b6484a70717	57172	soil	Europe	unknown	50.8068	3.70035	unknown	unknown	unknown	AGTCTTCACTATACAGAATTAGTGTGTTTACTCGTAAACCATTAGTTTTGCATTGGTGGATTTGAGCATTCTCTCAGTTTATTTGTTTAAGCTGAGTTGCTTTAAAGTAATCTTGCTTTTTCCTAGTCATCTTTAAGACTTGCAAAGCCGAAAAGCGTAACCAAAAGGCTTTTACTAGCTTTTACTTCGCTAACTAGGCTTTACTTATGCAGTTTTAAACTACAGATAGCTATGTAACAAATGCATCAAAACTTACAACCCTTTGCA
Cantoromastix holarctica	ITS2	41bf549ab80bd7b60db17f0fa64c3e9e	58318	soil	Europe	unknown	50.8536	5.25225	unknown	unknown	unknown	AGTCTTCACTATACAGAATTAGTGTGTTTACTCGTAAACCATTAGTTTTGCATTGGTGGATTTGAGCATTCTCTCAGTTTATTTGTTTAAGCTGAGTTGCTTTAAAGTAATCTTGCTTTTTCCTAGTCATCTTTAAGACTTGCAAAGCCGAAAAGCGTAACCAAAAGGCTTTTACTAGCTTTTACTTCGCTAACTAGGCTTTACTTATGCAGTTTTAAACTACAGATAGCTATGTAAAAAATGCGTCAAAACTTACAACCCTTTGCA
Cantoromastix holarctica	ITS2	ccacc650de71428227bc45a13bc754e9	41509	soil	Europe	unknown	50.9297	5.01766	unknown	unknown	unknown	AGTCTTCACTATACAGAATTCGTGTGTTTACTCGTAAACCATTAGTTTTGCATTGGTGGATTTGAGCATTCTCTCAGTTTATTTGTTTAAGCTGAGTTGCTTTAAAGTAATCTTGCTTTTTCCTAGTCATCTTTAAGACTTGCAAAGCCGAAAAGCGTAACCAAAAGGCTTTTACTAGCTTTTACTTCGCTAACTAGGCTTTACTTATGCAGTTTTAAACTACAGATAGCTATGTAAAAAATGCATCAAAACTTACAACCCTTTGCA
Cantoromastix holarctica	ITS2	6d063f6bc5ba05a4f03bfba4d94ea8d8	32984	soil	Europe	unknown	50.9329	5.14715	unknown	unknown	unknown	AGTCTTCACTATACAGAATTAGTGTGTTTACTCGTAAACCATTAGTTTTGCATTGGTGGATTTGAGCATTCTCTCAGTTTATTTGTTTAAGCTGAGTTGCTTTAAAGTAATCTTGCTTTTTCCTAGTCATCTTTAAGACTTGCAAAGCCGAAAAGCGTAACCAAAAGGCTTTTACTAGCTTTTACTTCGCTAACTAGGCTTTACTTATGCAGTTTTAAACTACAGATAGCTATAAAAAATGCATCAAAACTTACAACCCTTTGCA
Cantoromastix holarctica	ITS2	459866eb43a6c57ab70aecaf9ba17246	27342	topsoil	Europe	unknown	51.1899	16.1285	unknown	unknown	unknown	AGTCTTCACTATACAGAATTAGTGTGTTTACTCGTAAACCATTAGTTTTGCATTGGTGGATTTGAGCATTCTCTCAGTTTATTTGTTTAAGCTGAGTTGCTTTAAAGTAATCTTGCTTTTTCCTAGTCTTCTTTAAGACTTGCAAAGCCGAAAAGCGTAACCAAAAGGCTTTTACTAGCTTTTACTTCGCTAACTAGGCTTTACTTATGCAGTTTTAAACTACAGATAGCTATGTAAAAAATGCATCAAAACTTACAACCCTTTGCA
Cantoromastix holarctica	ITS2	b3b63570aff2f3b849240edb87d5f33a	53727	soil	Europe	unknown	51.286	3.506	unknown	unknown	unknown	AGTCTTCACTATACAGAATTAGTGTGTTTACTCGTAAACCATTAGTTTTGCATTGGTGGATTTGAGCATTCTCTCAGTTTATTTGTTTAAGCTGAGTTGCTTTAAAGTAATCTTGCTTTTTCCTAGTCATCTTTAAGACTTGCAAAGCAGAAAAGCGTAACCAAAAGGCTTTTACTAGCTTTTACTTCGCTAACTAGGCTTTACTTATGCAGTTTTAAACTACAGATAGCTATGTAAAAAATGCATCAAAACTTACAACCCTTTGCA
Cantoromastix holarctica	ITS2	a98954a4ae33235c197ad852e84ff167	24650	soil	Europe	unknown	51.332	3.583	unknown	unknown	unknown	AGTCTTCACTATACAGAATTAGTGTGTTTACTCGTAAACCATTAGTTTTGCATTGGTGGATTTGAGCATTCTCTTAGTTTATTTGTTTAAGCTGAGTTGCTTTAAAGTAATCTTGCTTTTTCCTAGTCATCTTTAAGACTTGCAAAGCCGAAAAGCGTAACCAAAAGGCTTTTACTAGCTTTTACTTCGCTAACTAGGCTTTACTTATGCAGTTTTAAACTACAGATAGCTATGTAAAAAATGCATCAAAACTTACAACCCTTTGCA
Cantoromastix holarctica	ITS2	5dac2f6ffb9534df432ac6bc7b8c1491	52455	soil	Europe	unknown	51.333	3.583	unknown	unknown	unknown	AGTCTTCACTATACAGAATTAGTGTGTTTACTCGTAAACCATTAGTTTTGCATTGGTGGATTTGAGCATTCTCTCAGTTTATTTGTTTAAGCTGAGTTGCTTTAAAGTAATCTTGCTTTTTCCTAGTCATCTTTAAGACTTGCAAAGCCGAAAAGCGTAACCAAAAGGCTTTTACTAGCTTTTACTTCGCTAACTAGGCTTTACTTATGCAGTTTTAAACTACAGATAGCTATGTAAAAAATGCATAAAAACTTACAACCCTTTGCA
Cantoromastix holarctica	ITS2	ce62feba45a9816e4a7865cf60cefc8f	46749	soil	Europe	unknown	51.335	3.584	unknown	unknown	unknown	AGTCTTCACTATACAGAATTAGTGTGTTTACTCGTAAACCATTAGTTTTGCATTGGTGGATTTGAGCATTCTCTCAGTTTATTTGTTTAAGCTGAGTTGCTTTAAAGTAATCTTGCTTTTTCCTAGTCATCTTTAAGACTTGCAAAGCCGAAAAGCGTAACCAAAAGGCTTTTACTAGCTTTTACTTCACTAACTAGGCTTTACTTATGCAGTTTTAAACTACAGATAGCTATGTAAAAAATGCATCAAAACTTACAACCCTTTGCA
Cantoromastix holarctica	ITS2	e7bd8fc06a7fa8ffef7621739b49b88a	53746	soil	Europe	unknown	51.345	3.589	unknown	unknown	unknown	AGTCTTCACTATACAGAATTAGTGTGTTTACTCGTAAACCATTAGTTTTGCATTGGTGGATTTGAGCATTCTCTCAGTTTATTTGTTTAAGCTGAGTTGCTTTAAAGTAATCTTGCTTTTTCCTAGTCATCTTTAGGACTTGCAAAGCCGAAAAGCGTAACCAAAAGGCTTTTACTAGCTTTTACTTCGCTAACTAGGCTTTACTTATGCAGTTTTAAACTACAGATAGCTATGTAAAAAATGCATCAAAACTTACAACCCTTTGCA
Cantoromastix holarctica	ITS2	1030b4bbc92a1f12aaa768c442f1b909	53747	soil	Europe	unknown	51.346	3.581	unknown	unknown	unknown	AGTCTTCACTATACAGAATTAGTGTGTTTACTCGTAAACCATTAGTTTTGCATTGGTGGATTTGAGCATTCTCTCAGTTTATTTGTTTAAGCTGAGTTGCTTTAAAGTAATCTTGCTTTTTCCTAGTCATCTTTAAGACTTGCAAAGCCGAAAAGCGTAACCAAGAGGCTTTTACTAGCTTTTACTTCGCTAACTAGGCTTTACTTATGCAGTTTTAAACTACAGATAGCTATGTAAAAAATGCATCAAAACTTACAACCCTTTGCA
Cantoromastix holarctica	ITS2	fa69a459c62f909208304e352d9c5dc1	30409	soil	Europe	unknown	51.3916	11.8756	unknown	unknown	unknown	AGTCTTCACTATACAGAATTAGTGTGTTTACTCGTAAACCATTAGTTTTGCATTGGTGGATTTGAGCATTCTCTCAGTTTATTTGTTTAAGCTGAGTTGCTTTAAAGTAATCTTGCTTTTTCCTAGTCATCTTTAAGACTTGCAAAGCCGAAAAGCGTAACCAAAAGGCTTTTACTAGCTTTTACTTCGCTAACTAGGCTTTACTTATGCAGTTTTAAACTACAGATAGCTATGTAAAAAATGCATCAAAACGTACAACCCTTTGCA
Cantoromastix holarctica	ITS2	f0f5c83d47e7f4befe0734d23df632be	68615	soil	Europe	unknown	51.477	3.844	unknown	unknown	unknown	AGTCTTCACTATACAGAATTAGTGTGTTTACTCGTAAACCATTAGTTTTGCATTGGTGGATTTGAGCATTCTCTCGGTTTATTTGTTTAAGCTGAGTTGCTTTAAAGTAATCTTGCTTTTTCCTAGTCATCTTTAAGACTTGCAAAGCCGAAAAGCGTAACCAAAAGGCTTTTACTAGCTTTTACTTCGCTAACTAGGCTTTACTTATGCAGTTTTAAACTACAGATAGCTATGTAAAAAATGCATCAAAACTTACAACCCTTTGCA
Cantoromastix holarctica	ITS2	4d11e5a9a8cfc98b8e1a3fd40c87f1e2	6503	soil	Europe	unknown	51.478	3.842	unknown	unknown	unknown	AGTCTTCACTATACAGAATTAGTGTGTTTACTCGTAAACCATTAGTTTTGCATTGGTGGATTTGAGCATTCTCTCAGTTTATTTGTTTAAGCTGAGTTGCTTTAAAGTAATCTTGCTTTTTCCTAGTTATCTTTAAGACTTGCAAAGCCGAAAAGCGTAACCAAAAGGCTTTTACTAGCTTTTACTTCGCTAACTAGGCTTTACTTATGCAGTTTTAAACTACAGATAGCTATGTAAAAAATGCATCAAAACTTACAACCCTTTGCA
Cantoromastix holarctica	ITS2	da41734d6bbb0fce95827991845f153e	46331	soil	Europe	unknown	51.54	5.846	unknown	unknown	unknown	AGTCTTCACTATACAGAATTAGTGTGTTTACTCGTAAACCATTAGTTTTGCATTGGTGGATTTGAGCATTCTCTCAGTTTATTTGTTTAAGCTGAGTTGCTTTAAAGTAATCTTGCTTTTTCCTAGTCATCTTTAAGACTTGCAAAGCCGAAAAGCGTAACCAAAAGACTTTTACTAGCTTTTACTTCGCTAACTAGGCTTTACTTATGCAGTTTTAAACTACAGATAGCTATGTAAAAAATGCATCAAAACTTACAACCCTTTGCA
Cantoromastix holarctica	ITS2	c80e56574ddbc8288cb409215bcfc4c2	53708	soil	Europe	unknown	51.542	5.851	unknown	unknown	unknown	AGTCTTCACTATACAGAATTAGTGTGTTTACTCGTAAACCATTAGTTTTGCATTGGTGGATTTGAGCTTTCTCTCAGTTTATTTGTTTAAGCTGAGTTGCTTTAAAGTAATCTTGCTTTTTCCTAGTCATCTTTAAGACTTGCAAAGCCGAAAAGCGTAACCAAAAGGCTTTTACTAGCTTTTACTTCGCTAACTAGGCTTTACTTATGCAGTTTTAAACTACAGATAGCTATGTAAAAAATGCATCAAAACTTACAACCCTTTGCA
Cantoromastix holarctica	ITS2	4e2973410363bb739816d5a83318d140	53401	soil	Europe	unknown	51.543	5.851	unknown	unknown	unknown	AGTCTTCACTATACAGAATTAGTGTGTTTACTCGTAAACCATTAGTTTTGCATTGGTGGATTTGAGCATTCTCTCAGTTTATTTGTTTAAGCTAAGTTGCTTTAAAGTAATCTTGCTTTTTCCTAGTCATCTTTAAGACTTGCAAAGCCGAAAAGCGTAACCAAAAGGCTTTTACTAGCTTTTACTTCGCTAACTAGGCTTTACTTATGCAGTTTTAAACTACAGATAGCTATGTAAAAAATGCATCAAAACTTACAACCCTTTGCA
Cantoromastix holarctica	ITS2	8333162c61026fc4bd654c81f20c1d98	52653	soil	Europe	unknown	51.565	5.821	unknown	unknown	unknown	AGTCTTCACTATACAGAATTAGTGTGTTTACTCGTAAACCATTAGTTTTGCATTGGTGGATTTGAGCATTCTCTCAGTTTATTTGTTTAAGCTGAGTTGCTTTAAAGTAATCTTGCCTTTTCCTAGTCATCTTTAAGACTTGCAAAGCCGAAAAGCGTAACCAAAAGGCTTTTACTAGCTTTTACTTCGCTAACTAGGCTTTACTTATGCAGTTTTAAACTACAGATAGCTATGTAAAAAATGCATCAAAACTTACAACCCTTTGCA
Cantoromastix holarctica	ITS2	9d9f1f2eed9d770c5f15e7a9456d3769	11606	soil	Europe	unknown	51.6224	11.4166	unknown	unknown	unknown	AGTCTTCACTATACAGAATTAGTGTGTTTACTCGTAAACCATTAGTTTTGCATTGGTGGATTTGAGCATTCTCTCAGTTTATTTGTTTAAGCTGAGTTGCTTTAAAGTAATCTTGCTTTTTCCTAGTCATCTTTAAGACTTGCAAAGCCGAAAAGCGTAACCAAAAGGCTTTTACTAGCTTTTACTTCGCTAACTAGGCTTTACTTATGCAGTTTTAAACTACAGATAGCTATGTAAAAAATGCATCAAAACTGACAACCCTTTGCA
Cantoromastix holarctica	ITS2	fa69a459c62f909208304e352d9c5dc1	5786	soil	Europe	unknown	51.6299	11.7055	unknown	unknown	unknown	AGTCTTCACTATACAGAATTAGTGTGTTTACTCGTAAACCATTAGTTTTGCATTGGTGGATTTGAGCATTCTCTCAGTTTATTTGTTTAAGCTGAGTTGCTTTAAAGTAATCTTGCTTTTTCCTAGTCATCTTTAAGACTTGCAAAGCCGAAAAGCGTAACCAAAAGGCTTTTACTAGCTTTTACTTCGCTAACTAGGCTTTACTTATGCAGTTTTAAACTACAGATAGCTATGTAAAAAATGCATCAAAACGTACAACCCTTTGCA
Cantoromastix holarctica	ITS2	9ad5497ba239388797ccf68938e81337	53714	soil	Europe	unknown	51.644	4.499	unknown	unknown	unknown	AGTCTTCACTATACAGAATTAGTGTGTTTACTCGTAAACCATTAGTTTTGCATTGGTGGATTTGAGCATTCTCTCAGTTTATTTGTTTAAGCTGAGTTGCTTTAAAGTAATCTTGCTTTTTCCTAGTCATCTTTAAGACTTGCAAAGCCGAAAAGCGTAACCAAAAGGCTTTTACTAGCTTTTACTTCGCTAACTAGGCTTTACTTATGCAGTTTTAAACTACAGACAGCTATGTAAAAAATGCATCAAAACTTACAACCCTTTGCA
Cantoromastix holarctica	ITS2	d0ec8214b91e69755276a08ed2e3e7b6	52901	soil	Europe	unknown	51.648	4.492	unknown	unknown	unknown	AGTCTTCACTATACAGAATTAGTGTGTTTACTCGTAAACCATTAGTTTTGCATTGGTGGATTTGAGCATTCCCTCAGTTTATTTGTTTAAGCTGAGTTGCTTTAAAGTAATCTTGCTTTTTCCTAGTCATCTTTAAGACTTGCAAAGCCGAAAAGCGTAACCAAAAGGCTTTTACTAGCTTTTACTTCGCTAACTAGGCTTTACTTATGCAGTTTTAAACTACAGATAGCTATGTAAAAAATGCATCAAAACTTACAACCCTTTGCA
Cantoromastix holarctica	ITS2	cfee1c13211f18705db81f4bf8572776	53432	soil	Europe	unknown	51.655	4.463	unknown	unknown	unknown	AGTCTTCACTATACAGAATTAGTGTGTTTACCCGTAAACCATTAGTTTTGCATTGGTGGATTTGAGCATTCTCTCAGTTTATTTGTTTAAGCTGAGTTGCTTTAAAGTAATCTTGCTTTTTCCTAGTCATCTTTAAGACTTGCAAAGCCGAAAAGCGTAACCAAAAGGCTTTTACTAGCTTTTACTTCGCTAACTAGGCTTTACTTATGCAGTTTTAAACTACAGATAGCTATGTAAAAAATGCATCAAAACTTACAACCCTTTGCA
Cantoromastix holarctica	ITS2	3f08ff0234ac0f421c0fe66b94f9daec	42649	soil	Europe	unknown	51.668	4.472	unknown	unknown	unknown	AGTCTTCACTATACAGAATTAGTGTGTTTACTCGTAAACCATTAGTTTTGCATTGGTGGATTTGAGCATTCTCTCAGTTTATTTGTTTAAGCTGAGTTGCTTTAAAGTAATCTTGCTTTTTCCTAGTCATCTTTAAGACTTGCAAAGCCGAAAAGCGTAACCAAAAGGCTTTTACTAGCTTTTACTTCGCTAACTAGGCTTTACGTATGCAGTTTTAAACTACAGATAGCTATGTAAAAAATGCATCAAAACTTACAACCCTTTGCA
Cantoromastix holarctica	ITS2	7625cc9ba4bd9f6343dd5d20b64ef018	61332	soil	Europe	unknown	51.681	3.886	unknown	unknown	unknown	AGTCTTCACTATACAGAATTAGTGTGTTTACTCGTAAACCATAGTTTTGCATTGGTGGATTTGAGCATTCTCTCAGTTTATTTGTTTAAGCTGAGTTGCTTTAAAGTAATCTTGCTTTTTCCTAGTCATCTTTAAGACTTGCAAAGCCGAAAAGCGTAACCAAAAGGCTTTTACTAGCTTTTACTTCGCTAACTAGGCTTTACTTATGCAGTTTTAAACTACAGATAGCTATGTAAAAAATGCATCAAAACTTACAACCCTTTGCA
Cantoromastix holarctica	ITS2	fb89f186688f505dd48d63aba84158e7	25676	soil	Europe	unknown	51.704	4.191	unknown	unknown	unknown	AGTCTTCACTATACAGAATTAGTGTGTTTACTCGTAAACCATTAGTTTTGCATTGGTGGATTTGAGCATTCTCTCAGTTTATTTGTTTAAGCTGAGTTGCTTTAAAGTAATCTTGCTTTTTCCTAGTCATCTTTAAGACTTGCAAAGCCGAAAAGCGTAACCAAAAGGCTTTTACTGGCTTTTACTTCGCTAACTAGGCTTTACTTATGCAGTTTTAAACTACAGATAGCTATGTAAAAAATGCATCAAAACTTACAACCCTTTGCA
Cantoromastix holarctica	ITS2	953ada008df3572aadd5678539a85815	63829	soil	Europe	unknown	51.706	4.192	unknown	unknown	unknown	AGTCTTCACTATACAGAATTAGTGTGTTTACTCGTAAACCATTAGTTTTGTATTGGTGGATTTGAGCATTCTCTCAGTTTATTTGTTTAAGCTGAGTTGCTTTAAAGTAATCTTGCTTTTTCCTAGTCATCTTTAAGACTTGCAAAGCCGAAAAGCGTAACCAAAAGGCTTTTACTAGCTTTTACTTCGCTAACTAGGCTTTACTTATGCAGTTTTAAACTACAGATAGCTATGTAAAAAATGCATCAAAACTTACAACCCTTTGCA
Cantoromastix holarctica	ITS2	cdc2bfa28efce7369e2b638d4a76afc0	52354	soil	Europe	unknown	51.707	4.192	unknown	unknown	unknown	AGTCTTCACTATACAGAATTAGTGTATTTACTCGTAAACCATTAGTTTTGCATTGGTGGATTTGAGCATTCTCTCAGTTTATTTGTTTAAGCTGAGTTGCTTTAAAGTAATCTTGCTTTTTCCTAGTCATCTTTAAGACTTGCAAAGCCGAAAAGCGTAACCAAAAGGCTTTTACTAGCTTTTACTTCGCTAACTAGGCTTTACTTATGCAGTTTTAAACTACAGATAGCTATGTAAAAAATGCATCAAAACTTACAACCCTTTGCA
Cantoromastix holarctica	ITS2	677f431e4a9ed06084ee8d01891c5c36	53505	soil	Europe	unknown	51.736	4.102	unknown	unknown	unknown	AGTCTTCACTATACAGAATTAGTGTGTTTACTCGTAAACCATTAGTTTTGCATTGGTGGATTTGAGCATTCTCTCAGTTTATTTGTTTAAGCTGAGTTGCTTTAAAGTAATCTTGCTTTTTCCTAGTCATCTTTAAGACTTGCAAAGCCGAAAAGCGTAACCAAAAGGCTTTTACTAGCTTTTACTTCGCTAACTAGGCTTTACTTGTGCAGTTTTAAACTACAGATAGCTATGTAAAAAATGCATCAAAACTTACAACCCTTTGCA
Cantoromastix holarctica	ITS2	b38ef313a5321605f4ae00756455c93c	69911	soil	Europe	unknown	51.762	4.342	unknown	unknown	unknown	AGTCTTCACTATACAGAATTAGTGTGTTTACTCGTAAACCATTAGTTTTGCATTGGTGGATTTGAGCATTCTCTCAGTTTATTTGTTTAAGCTGAGTTGCTTTAAAGTAATCTTGCTTTTTCCTAGTCATCTTTAAGACTTGCAAAGCCGAAAAGCGTAACCAAAAGGCTTTTACTAGCTTTTACTTCGCTCACTAGGCTTTACTTATGCAGTTTTAAACTACAGATAGCTATGTAAAAAATGCATCAAAACTTACAACCCTTTGCA
Cantoromastix holarctica	ITS2	c66140db815a82c65ae0a8436ec8100e	52340	soil	Europe	unknown	51.81	4.323	unknown	unknown	unknown	AGTCTTCACTATACAGAATTAGTGTGTTTACTCGTAAACCATTAGTTTTGCATTGGTGGATTTGAGCATTCTCTCAGTTTATTTGTTTAAGCTGAGTTGCTTTAAAGTGATCTTGCTTTTTCCTAGTCATCTTTAAGACTTGCAAAGCCGAAAAGCGTAACCAAAAGGCTTTTACTAGCTTTTACTTCGCTAACTAGGCTTTACTTATGCAGTTTTAAACTACAGATAGCTATGTAAAAAATGCATCAAAACTTACAACCCTTTGCA
Cantoromastix holarctica	ITS2	fa69a459c62f909208304e352d9c5dc1	9966	soil	Europe	unknown	51.8621	11.083	unknown	unknown	unknown	AGTCTTCACTATACAGAATTAGTGTGTTTACTCGTAAACCATTAGTTTTGCATTGGTGGATTTGAGCATTCTCTCAGTTTATTTGTTTAAGCTGAGTTGCTTTAAAGTAATCTTGCTTTTTCCTAGTCATCTTTAAGACTTGCAAAGCCGAAAAGCGTAACCAAAAGGCTTTTACTAGCTTTTACTTCGCTAACTAGGCTTTACTTATGCAGTTTTAAACTACAGATAGCTATGTAAAAAATGCATCAAAACGTACAACCCTTTGCA
Cantoromastix holarctica	ITS2	9d00a7c7ac54b1373213d45178e0270a	52902	soil	Europe	unknown	51.991	5.657	unknown	unknown	unknown	AGTCTTCACTATACAGAATTAGTGTGTTTACTCGTAAACCATTAGTTTTGCATTGGTGGATTTGAGCATTCTCTCAGTTTATTTGTTTAAGCTGAGTTGCTTTAAAGTAATCTTGCTTTTTCCTAGTCATCTTTAAGACTTGCAAAGCCGAAAAGCGTAACCAAAAGGCTTTTACTAGCGTTTACTTCGCTAACTAGGCTTTACTTATGCAGTTTTAAACTACAGATAGCTATGTAAAAAATGCATCAAAACTTACAACCCTTTGCA
Cantoromastix holarctica	ITS2	e452e87dfd9f1ac12d2f59cf38d3597e	30659	soil	Europe	unknown	51.992	5.655	unknown	unknown	unknown	AGTCTTCACTATACAGAATTAGTGTGTTTACTCGTAAACCATTAGTTTTGCATTGGTGGATTTGAGCATTCTCTCAGTTTATTTGTTTAAGCTGAGTTACTTTAAAGTAATCTTGCTTTTTCCTAGTCATCTTTAAGACTTGCAAAGCCGAAAAGCGTAACCAAAAGGCTTTTACTAGCTTTTACTTCGCTAACTAGGCTTTACTTATGCAGTTTTAAACTACAGATAGCTATGTAAAAAATGCATCAAAACTTACAACCCTTTGCA
Cantoromastix holarctica	ITS2	0ef98d3c932302a012e89015f023770b	6637	soil	Europe	unknown	52.153	5.58	unknown	unknown	unknown	AGTCTTCACTATACAGAATTAGTGTGTTTACTCGTAAACCATTAGTTTTGCATTGGTGGATTTGAGCATTCTCTCAGTTTATTTGTTTAAGCTGAGTTGCTTTAAAGTAATCTTGCTTTTTCCTAGTCATCTTTAAGACTTGCAAAGCCGAAAAGCGTAACCAAAAGGCTTTTACTAGCTTTTACTTCGCTAACTAGGCTTTACTTATGCAGTTTTAAACTACGGATAGCTATGTAAAAAATGCATCAAAACTTACAACCCTTTGCA
Cantoromastix holarctica	ITS2	108cc2cd8461cf2277f385abaf183b1d	64052	soil	Europe	unknown	52.161	5.594	unknown	unknown	unknown	AGTCTTCACTATACAGAATTAGTGTGTTTACTCGTAAACCATTAGTTTTGCATTGGTGGATTTGAGCATTCTCTCAGTTTATTTGTTTAAGCTGAGTTGCTTTAAAGTAATCTTGCTTTTTCCTAGTCATCTTTAAGACTTGCAAAGCCGAAAGGCGTAACCAAAAGGCTTTTACTAGCTTTTACTTCGCTAACTAGGCTTTACTTATGCAGTTTTAAACTACAGATAGCTATGTAAAAAATGCATCAAAACTTACAACCCTTTGCA
Cantoromastix holarctica	ITS2	a3e4da5eb165fd6cc25d38b5879def18	31055	soil	Europe	unknown	52.244	6.242	unknown	unknown	unknown	AGTCTTCACTATACAGAATTAGTGTGTTTACTCGTAAACCATTAGTTTTGCATTGGTGGATTTGAGCATTCTCTCAGTTTATTTGTTTAAGCTGAGTTGCTTTAAAGTAATCTTGCTTTTTCCTAGTCATCTTTAAGACTTGCAAAGCCGAAAAGCGTAACCAAAAGGCTTTTACTAGCTTTTACTTCGCCAACTAGGCTTTACTTATGCAGTTTTAAACTACAGATAGCTATGTAAAAAATGCATCAAAACTTACAACCCTTTGCA
Cantoromastix holarctica	ITS2	88992070921bea0ed3f203f99cf98481	64350	soil	Europe	unknown	52.245	6.243	unknown	unknown	unknown	AGTCTTCACTATACAGAATTAGTGTGTTTACTCGTAAACCATTAGTTTTGCATTGGTGGATTTGAGCATTCTCTCAGTTTATTTGTTTAAGCTGAGTTGCTTTAAAGTAATCTTGCTTTTTCCTAGTCATCTTTAAGACTTGCAAAGCCGAAAAGCGTAACCAAAAGGCTTTTACTAGCTTTTACTTCGCTAACGAGGCTTTACTTATGCAGTTTTAAACTACAGATAGCTATGTAAAAAATGCATCAAAACTTACAACCCTTTGCA
Cantoromastix holarctica	ITS2	5a21a1bb903fa36d78cea3992468270e	64842	soil	Europe	unknown	52.25	6.139	unknown	unknown	unknown	AGTCTTCACTATACAGAATTAGTGTGTTTACTCGTAAACCATTAGTTTTGCATTGGTGGATTTGAGCATTCTCTCAGTTTATTTGTTTAAGCTGAGTTGCTTTAAAGTAATCTTGCTTTTTCCTAGTCATCTTTAAGACTTGCAAAGCCGAAAAGCGTAACCAAAAGGCTTTTGCTAGCTTTTACTTCGCTAACTAGGCTTTACTTATGCAGTTTTAAACTACAGATAGCTATGTAAAAAATGCATCAAAACTTACAACCCTTTGCA
Cantoromastix holarctica	ITS2	fbcf0ff4029db6459fa2119b1fdc4563	52232	soil	Europe	unknown	52.286	6.122	unknown	unknown	unknown	AGTCTTCACTATACAGAATTAGTGTGTTTACTCGTAAACCATTAGTTTTGCATTGGTGGATTTGAGCATTCTCTCAGTTTATTTGTTTAAGCTGAGTTGCTTTAAAGTAATCTTGCTTTTTCCTAGTCATCTTTAAGACTTGCAAAGCCGAAAAGCGTAACCAAAAGGCTTTTACTAGCTTTTACTTCGCTAACTAGGCTCTACTTATGCAGTTTTAAACTACAGATAGCTATGTAAAAAATGCATCAAAACTTACAACCCTTTGCA
Cantoromastix holarctica	ITS2	ce62feba45a9816e4a7865cf60cefc8f	8038	topsoil	Europe	unknown	52.3038	20.9665	unknown	unknown	unknown	AGTCTTCACTATACAGAATTAGTGTGTTTACTCGTAAACCATTAGTTTTGCATTGGTGGATTTGAGCATTCTCTCAGTTTATTTGTTTAAGCTGAGTTGCTTTAAAGTAATCTTGCTTTTTCCTAGTCATCTTTAAGACTTGCAAAGCCGAAAAGCGTAACCAAAAGGCTTTTACTAGCTTTTACTTCACTAACTAGGCTTTACTTATGCAGTTTTAAACTACAGATAGCTATGTAAAAAATGCATCAAAACTTACAACCCTTTGCA
Cantoromastix holarctica	ITS2	f0f5c83d47e7f4befe0734d23df632be	17371	soil	Europe	unknown	52.306	6.136	unknown	unknown	unknown	AGTCTTCACTATACAGAATTAGTGTGTTTACTCGTAAACCATTAGTTTTGCATTGGTGGATTTGAGCATTCTCTCGGTTTATTTGTTTAAGCTGAGTTGCTTTAAAGTAATCTTGCTTTTTCCTAGTCATCTTTAAGACTTGCAAAGCCGAAAAGCGTAACCAAAAGGCTTTTACTAGCTTTTACTTCGCTAACTAGGCTTTACTTATGCAGTTTTAAACTACAGATAGCTATGTAAAAAATGCATCAAAACTTACAACCCTTTGCA
Cantoromastix holarctica	ITS2	5ba593f00d5cc5be6dc4ad3cc8c43fef	49269	soil	Europe	unknown	52.321	6.183	unknown	unknown	unknown	AGTCTTCACTATACAGAATTAGTGTGTTTACTCGTAAACCATTAGTTTTGCATTGGTGGATTTGAGCATTCTCTCAGTTTATTTGTTTAAGCTGAGTTGCTTTAAAGTAATCTTGCTTTTTCCTAGTCATCTTTAAGACTTGCAAAGCCGAAAAGCGTAACCAAAAGGCTTTTACTAGCTTTTACTTCGCTAACTAGGCTTTACTTATGCAGTTTTAAACTGCAGATAGCTATGTAAAAAATGCATCAAAACTTACAACCCTTTGCA
Cantoromastix holarctica	ITS2	c80e56574ddbc8288cb409215bcfc4c2	67323	soil	Europe	unknown	52.367	6.268	unknown	unknown	unknown	AGTCTTCACTATACAGAATTAGTGTGTTTACTCGTAAACCATTAGTTTTGCATTGGTGGATTTGAGCTTTCTCTCAGTTTATTTGTTTAAGCTGAGTTGCTTTAAAGTAATCTTGCTTTTTCCTAGTCATCTTTAAGACTTGCAAAGCCGAAAAGCGTAACCAAAAGGCTTTTACTAGCTTTTACTTCGCTAACTAGGCTTTACTTATGCAGTTTTAAACTACAGATAGCTATGTAAAAAATGCATCAAAACTTACAACCCTTTGCA
Cantoromastix holarctica	ITS2	fc2f24709ed96a576104b727a7f350be	53308	soil	Europe	unknown	52.368	6.266	unknown	unknown	unknown	AGTCTTCACTATACAGAATTAGTGTGTTTACTCGTAAACCATTAGTTTTGCATTGGTGGATTTGAGCATTCTCTCAGTTTATTTGTTTAAGCTGAGTTGCTTTAAAGTAATCTTGCTTTTTCCTAGTCATCTTTAAGACTTGCAAAGCCGAAAAGCGTAACCAAAAGGCTTTTACTAGCTTTTACTTCGCTAACTAGGCTTTACTTATGCAGTTTTAAACTACAGATAGCTATGTAAAAAATGTATCAAAACTTACAACCCTTTGCA
Cantoromastix holarctica	ITS2	4d11e5a9a8cfc98b8e1a3fd40c87f1e2	51373	soil	Europe	unknown	52.413	5.437	unknown	unknown	unknown	AGTCTTCACTATACAGAATTAGTGTGTTTACTCGTAAACCATTAGTTTTGCATTGGTGGATTTGAGCATTCTCTCAGTTTATTTGTTTAAGCTGAGTTGCTTTAAAGTAATCTTGCTTTTTCCTAGTTATCTTTAAGACTTGCAAAGCCGAAAAGCGTAACCAAAAGGCTTTTACTAGCTTTTACTTCGCTAACTAGGCTTTACTTATGCAGTTTTAAACTACAGATAGCTATGTAAAAAATGCATCAAAACTTACAACCCTTTGCA
Cantoromastix holarctica	ITS2	aae90282fbd123537bc937c6075aaee6	31004	soil	Europe	unknown	52.415	5.44	unknown	unknown	unknown	AGTCTTCACTATACAGAATTAGTGTGTTTACTCGTAAACCATTAGTTTTGCATTGGTGGATTTGAGCATTCTCTCAGTTTATTTGTTTAAGCTGAGTTGCTTTAAAGTAATCTTGCTTTTTCCTAGTCATCTTTAAGACTTGCAAAGCCGAAAAGCGTAACCAAAAGGCTTTTACTAGCTTTTACTTCGCTAACTAGGCTTTACTTATGCAGTTTTAAATTACAGATAGCTATGTAAAAAATGCATCAAAACTTACAACCCTTTGCA
Cantoromastix holarctica	ITS2	b3de87cbaf4d0f295c93e3dba189c133	53242	soil	Europe	unknown	52.416	5.44	unknown	unknown	unknown	AGTCTTCACTATACAGAATTAGTGTGTTTACTCGTAAACCATTAGTTTTGCATTGGTGGATTTGAGCATTCTCTCAGTTTATTTGTTTAAGCTGAGTTGCTTTAAAGTAATCTTGCTTTTTCCTAGTCATCTTTAAGACTTGCAAAGCCGAAAAGCGTACCAAAAGGCTTTTACTAGCTTTTACTTCGCTAACTAGGCTTTACTTATGCAGTTTTAAACTACAGATAGCTATGTAAAAAATGCATCAAAACTTACAACCCTTTGCA
Cantoromastix holarctica	ITS2	bc23253f5a593bca724a22792bbf4370	61352	soil	Europe	unknown	52.417	6.231	unknown	unknown	unknown	AGTCTTCACTATACAGAATTAGTGTGTTTACTCGTAAACCATTAGTTTTGCATTGGTGGATTTGAGCATTCTCTCAGTTTATTTGTTTAAGCTGAGTTGCTTTAAAGTAATCTTGCTTTTTCCTAGTCATCTTTAAGACTTGCAAAGCCGAAAAGCGTAACCAAAAGGCTTTTACTAGCTTTTACTTCGCTAACTAGGCTTTACTTATGCAGTTTTAAACTACAGATAGCTATGTAAAAAATGCATCAAAATTTACAACCCTTTGCA
Cantoromastix holarctica	ITS2	c80e56574ddbc8288cb409215bcfc4c2	70060	soil	Europe	unknown	52.459	6.199	unknown	unknown	unknown	AGTCTTCACTATACAGAATTAGTGTGTTTACTCGTAAACCATTAGTTTTGCATTGGTGGATTTGAGCTTTCTCTCAGTTTATTTGTTTAAGCTGAGTTGCTTTAAAGTAATCTTGCTTTTTCCTAGTCATCTTTAAGACTTGCAAAGCCGAAAAGCGTAACCAAAAGGCTTTTACTAGCTTTTACTTCGCTAACTAGGCTTTACTTATGCAGTTTTAAACTACAGATAGCTATGTAAAAAATGCATCAAAACTTACAACCCTTTGCA
Cantoromastix holarctica	ITS2	d50c5dfeb7d09dc20247fbac96e9624b	53466	soil	Europe	unknown	52.472	5.716	unknown	unknown	unknown	AGTCTTCACTATACAGAATTAGTGTGTTTACTCGTAAACCATTAGTTTTGCATTGGTGGATTTGAGCATTCTCTCAGTTTATTTGTTTAAGCTGAGTTGCTTTAAAGTAATCTTGCTTTTTCCTAGTCATCTTTAAGACTTGCAAAGCCGAAGAGCGTAACCAAAAGGCTTTTACTAGCTTTTACTTCGCTAACTAGGCTTTACTTATGCAGTTTTAAACTACAGATAGCTATGTAAAAAATGCATCAAAACTTACAACCCTTTGCA
Cantoromastix holarctica	ITS2	418476099232ec1b2fd17ce4e6d393b3	31093	soil	Europe	unknown	52.483	5.714	unknown	unknown	unknown	AGTCTTCACTATACAGAATTAGTGTGTTTACTCGTAAACCATTAGTTTTGCATTGGTGGATTTGAGCATTCTCTCAGTTTATTTGTTTAAGCTGAGTTGCTTTAAAGTAATCTTGCTTTTTCCTAGTCATCTTTAAGACTTGCAAAGCCGAAAAGCGTAACCAAAAGGCTTTTACTAGCTTTTACTTCGCTAACTAGGCTTTACTTATGCAGTTTTAAACTACAGATAGCTAGGTAAAAAATGCATCAAAACTTACAACCCTTTGCA
Cantoromastix holarctica	ITS2	b96cfe80f67de8a4f76df0e1a40a77fe	66056	soil	Europe	unknown	52.5	0.618	unknown	unknown	unknown	AGTCTTCACTATACAGAATTAGTGTGTTTACTCGTAAACCATTAGTTTTGCATTGGTGGATTTGAGCATTCTCTCAGTTTATTTGTTTAAGCTGAGTTGCTTTAAAGTAATCTTGCTTTTTCCTAGTCATCTTTAAGACTTGCAAAGCCGAAAAGCGTAACCAAAAGGCTTTTACTAGCTTTTACTTCGCTAACTGGGCTTTACTTATGCAGTTTTAAACTACAGATAGCTATGTAAAAAATGCATCAAAACTTACAACCCTTTGCA
Cantoromastix holarctica	ITS2	6b5e2b430df361428451c52f0293c294	51432	soil	Europe	unknown	52.506	5.632	unknown	unknown	unknown	AGTCTTCACTATACAGTATTAGTGTGTTTACTCGTAAACCATTAGTTTTGCATTGGTGGATTTGAGCATTCTCTCAGTTTATTTGTTTAAGCTGAGTTGCTTTAAAGTAATCTTGCTTTTTCCTAGTCATCTTTAAGACTTGCAAAGCCGAAAAGCGTAACCAAAAGGCTTTTACTAGCTTTTACTTCGCTAACTAGGCTTTACTTATGCAGTTTTAAACTACAGATAGCTATGTAAAAAATGCATCAAAACTTACAACCCTTTGCA
Cantoromastix holarctica	ITS2	da41734d6bbb0fce95827991845f153e	65641	soil	Europe	unknown	52.507	5.632	unknown	unknown	unknown	AGTCTTCACTATACAGAATTAGTGTGTTTACTCGTAAACCATTAGTTTTGCATTGGTGGATTTGAGCATTCTCTCAGTTTATTTGTTTAAGCTGAGTTGCTTTAAAGTAATCTTGCTTTTTCCTAGTCATCTTTAAGACTTGCAAAGCCGAAAAGCGTAACCAAAAGACTTTTACTAGCTTTTACTTCGCTAACTAGGCTTTACTTATGCAGTTTTAAACTACAGATAGCTATGTAAAAAATGCATCAAAACTTACAACCCTTTGCA
Cantoromastix holarctica	ITS2	fa2cf271c3e2ece9cf250a787dcfc495	6333	soil	Europe	unknown	52.597	6.288	unknown	unknown	unknown	AGTCTTCACTATACAGAATTAGTGTGTTTACTCGTAAACCATTAGTTATGCATTGGTGGATTTGAGCATTCTCTCAGTTTATTTGTTTAAGCTGAGTTGCTTTAAAGTAATCTTGCTTTTTCCTAGTCATCTTTAAGACTTGCAAAGCCGAAAAGCGTAACCAAAAGGCTTTTACTAGCTTTTACTTCGCTAACTAGGCTTTACTTATGCAGTTTTAAACTACAGATAGCTATGTAAAAAATGCATCAAAACTTACAACCCTTTGCA
Cantoromastix holarctica	ITS2	9e26cbe2d0a38d8f680ce8a43deda022	61344	soil	Europe	unknown	52.652	5.79	unknown	unknown	unknown	AGTCTTCACTATACAGAATTAGTGTGTTTACTCGTAAACCATTAGTTTTGCATTGGTGGATTTGAGCATTCTCTCAGTTTATTTGTTTAAGCTGAGTTGCTTTAAAGTAATCTTGCTTTTTCCTAGTCATCTTTAAGACTTGCAAAGCCGAAAAGCGTAACCAAAAGGCTTTTACTAGCTGTTACTTCGCTAACTAGGCTTTACTTATGCAGTTTTAAACTACAGATAGCTATGTAAAAAATGCATCAAAACTTACAACCCTTTGCA
Cantoromastix holarctica	ITS2	96e8495304e4650f7180d8f7bea66e5c	33921	soil	Europe	unknown	52.7579	8.5475	unknown	unknown	unknown	AGTCTTCACTATACAGAGTTAGTGTGTTTACTCGTAAACCATTAGTTTTGCATTGGTGGATTTGAGCATTCTCTCAGTTTATTTGTTTAAGCTGAGTTGCTTTAAAGTAATCTTGCTTTTTCCTAGTCATCTTTAAGACTTGCAAAGCCGAAAAGCGTAACCAAAAGGCTTTTACTAGCTTTTACTTCGCTAACTAGGCTTTACTTATGCAGTTTTAAACTACAGATAGCTATGTAAAAAATGCATCAAAACTTACAACCCTTTGCA
Cantoromastix holarctica	ITS2	b288253f8e3a005e4d44b5b048106ad5	67046	soil	Europe	unknown	52.772	6.22	unknown	unknown	unknown	AGTCTTCACTATACAGAATTAGTGTGTTTACTCGTAAACCATTAGTTTTGCATTGGTGGATTTGAGCATTCTCTCAGTTTATTTGTTTAAGCTGAGTTGCTTTAAAGTAATCTTGCTTTTTCCTAGTCATCTTTAAGACTTGCAAAGCCGAAAAGCGTAACCAAAAGGCTTTTACTAGCTTTTACTTCGCTAACTAGGCTTTACTTATGCAGTTTTAAACTACAGATAGCTGTGTAAAAAATGCATCAAAACTTACAACCCTTTGCA
Cantoromastix holarctica	ITS2	d0ec8214b91e69755276a08ed2e3e7b6	31111	soil	Europe	unknown	52.773	6.22	unknown	unknown	unknown	AGTCTTCACTATACAGAATTAGTGTGTTTACTCGTAAACCATTAGTTTTGCATTGGTGGATTTGAGCATTCCCTCAGTTTATTTGTTTAAGCTGAGTTGCTTTAAAGTAATCTTGCTTTTTCCTAGTCATCTTTAAGACTTGCAAAGCCGAAAAGCGTAACCAAAAGGCTTTTACTAGCTTTTACTTCGCTAACTAGGCTTTACTTATGCAGTTTTAAACTACAGATAGCTATGTAAAAAATGCATCAAAACTTACAACCCTTTGCA
Cantoromastix holarctica	ITS2	64233844f0a199cbbec60b74057ced0e	6574	soil	Europe	unknown	52.795	6.343	unknown	unknown	unknown	AGTCTTCACTATACAGAATTAGTGTGTTTACTCGTAAACCATTAGTTTTGCATTGGTGGATTTGAGCATTCTCTCAGTTTATTTGTTTAAGCTGAGTTGCTTTAAAGTAATCTTGCTTTTTCCTAGCCATCTTTAAGACTTGCAAAGCCGAAAAGCGTAACCAAAAGGCTTTTACTAGCTTTTACTTCGCTAACTAGGCTTTACTTATGCAGTTTTAAACTACAGATAGCTATGTAAAAAATGCATCAAAACTTACAACCCTTTGCA
Cantoromastix holarctica	ITS2	7d717ccbfaf61e65506889b37c47939b	29333	soil	Europe	unknown	52.8815	13.9594	unknown	unknown	unknown	AGTCTTCACTATACAGAATTAGTGTGTTTACTCGTAAACCATTAGTTTTGCATTGGTGGATTTGAGCATTCTCTCAGTTTATTTGTTTAAGCTGCGTTGCTTTAAAGTAATCTTGCTTTTTCCTAGTCATCTTTAAGACTTGCAAAGCCGAAAAGCGTAACCAAAAGGCTTTTACTAGCTTTTACTTCGCTAACTAGGCTTTACTTATGCAGTTTTAAACTACAGATAGCTATGTAAAAAATGCATCAAAACTTACAACCCTTTGCA
Cantoromastix holarctica	ITS2	cd3913fe1220fd504f10ae54bba99155	43078	topsoil	Europe	unknown	52.8893	18.7825	unknown	unknown	unknown	AGTCTTCACTATACAGAATTAGTGTGTTTACTCGTAAACCATTAGTTTTGCATTGGTGGATTTGAGCATTCTCTCAGTTTATTTGTTTAAGCTGAGTTGCTTTAAAGTAATCTTGCTTTTTCCTAGTCATCTTTAAGACTTGCAAAGCCGAAAAGCGTAACCAAAAGGCTTTTACTAGCTTTTACTTCGCTAACTATGCTTTACTTATGCAGTTTTAAACTACAGATAGCTATGTAAAAAATGCATCAAAACTTACAACCCTTTGCA
Cantoromastix holarctica	ITS2	248dd8882f691e2caed93c667b7f35ac	46416	soil	Germany	unknown	53.0884	13.9771	unknown	unknown	unknown	AGTCTTCACTATACAGAATTAGTGTGTTTACTCGTAAACCATTAGTTTTGCATTGGTGGATTTGAGCATTCTATCAGTTTATTTGTTTAAGCTGAGTTGCTTTAAAGTAATCTTGCTTTTTCCTAGTCATCTTTAAGACTTGCAAAGCCGAAAAGCGTAACCAAAAGGCTTTTACTAGCTTTTACTTCGCTAACTAGGCTTTACTTATGCAGTTTTAAACTACAGATAGCTATGTAAAAAATGCATCAAAACTTACAACCCTTTGCA
Cantoromastix holarctica	ITS2	dbb9d81a2a7fdd4fdbe2cd4f5dc69948	42859	soil	Germany	unknown	53.0893	13.98	unknown	unknown	unknown	AGTCTTCACTATACAGAATTAGTGTGTTTACTCGTAAACCATTAGTTTTGCATTGGTGGATTTGAGCATTCTCTCAGTTTATTTGTTTAAGCTGAGTTGCTTTAAAGTAATCTTGCTTTTTCCTAGTCATCTTTAAGACTTGCAAAGCCGAGAAGCGTAACCAAAAGGCTTTTACTAGCTTTTACTTCGCTAACTAGGCTTTACTTATGCAGTTTTAAACTACAGATAGCTATGTAAAAAATGCATCAAAACTTACAACCCTTTGCA
Cantoromastix holarctica	ITS2	880b9eef87c159b38b85abb92bcdac51	24760	soil	Europe	unknown	53.2015	10.8041	unknown	unknown	unknown	AGTCTTCACTATACAGAATTAGTGTGTTTACTCGTAAACCATTAGTTTTGCATTGGTGGATTTGAGCATTCTCTCAGTTTATTTGTTTAAGCTGAGTTGCTTTAAAGTAATCTTGCTTTTTCCTAGTCATCTTTAAGACTTGCAAAGCCGAAAAGCGTAACCAAAAGGCTTTTACTAGCTTTTACTTCGCTAATTAGGCTTTACTTATGCAGTTTTAAACTACAGATAGCTATGTAAAAAATGCATCAAAACTTACAACCCTTTGCA
Cantoromastix holarctica	ITS2	acf25b85ee2bc39112875d9cd27f5fd1	61405	root	Europe	unknown	53.8739	-1.33536	unknown	unknown	unknown	AGTCTTCACTATACAGAATTAGTGTGTTTACTCGTAAACCATTAGTTTTGCATTGGTGGATTTGAGCATTCTCTCAGTTTATTTGTTTAAGCTGAGTTGCTTTAAAGTAATCTTGCTTTTTCCTAGTCATCTTTAAGACTTGCAAAGCCGAAAAGCGTAACCAAAAGGCTTTTACTAGCTTTTACTTCGCTAACTAGGCTTTACTTATACAGTTTTAAACTACAGATAGCTATGTAAAAAATGCATCAAAACTTACAACCCTTTGCA
Cantoromastix holarctica	ITS2	f3580cbb2f080097a82221b24b2a1d0d	19600	soil	Europe	unknown	55.1848	8.94986	unknown	unknown	unknown	AGTCTTCACTATACAGAATTAGTGTGTTTACTCGTAAACCATTAGTTTTGCATTGGTGGATTTGAGCATTCTCTCAGTTTATTTGTTTAAGCTGAGTTGCTTTAAAGTAATCTTGCTTTTTCCTAGTCATCTTTAAGACTTGCAAAGCCGAAAAGCGTAACCAAAAGGCTTTTACTAGCTTTTACTTCGCTAACTAGGCTTTACTTATGCAGTTTTAAACTACAGGTAGCTATGTAAAAAATGCATCAAAACTTACAACCCTTTGCA
Cantoromastix holarctica	ITS2	3ff0fd6327dab2ef5f390b27d251f0de	40721	soil	Europe	unknown	55.2925	9.06759	unknown	unknown	unknown	AGTCTTCACTCTACAGAACTAGTGTGTTTACTCGTAAACCATTAGTTTTGCAGTAGTGGATTTGAGCATTCTCTCAGTTTATTTGTTTAGGCTGAGTTGCTTTAAAGTAATCTTGCTTTTTCCTAGTCATCTTTAAGACTTGCAAAGCCGAAAAGCGTAACCAAAAGGCTTTTACTAGCTTTTACTTCGCTAACTAGGCTTTACTTATGCAGTTTTAAACTACAGATAGCTATGTAAAAAATGCATCAAAACTTAAACCCCTTTGCA
Cantoromastix holarctica	ITS2	3fb61af608698add97283114f360c08f	33795	soil	Europe	unknown	55.5663	14.0701	unknown	unknown	unknown	AGTCTTCACTATACGGAATTAGTGTGTTTACTCGTAAACCATTAGTTTTGCATTGGTGGATTTGAGCATTCTCTCAGTTTATTTGTTTAAGCTGAGTTGCTTTAAAGTAATCTTGCTTTTTCCTAGTCATCTTTAAGACTTGCAAAGCCGAAAAGCGTAACCAAAAGGCTTTTACTAGCTTTTACTTCGCTAACTAGGCTTTACTTATGCAGTTTTAAACTACAGATAGCTATGTAAAAAATGCATCAAAACTTACAACCCTTTGCA
Cantoromastix holarctica	ITS2	e09dd365e9e596a9871e31dad2d4aaaf	6224	soil	Europe	unknown	55.5706	14.2756	unknown	unknown	unknown	AGTCTTCACTATACAGAATTAGTGTGTTTACTCGTAAACCATTAGTTTTGCATTGGTGGATTTGAGCATTCTCTCAGTTTATTTGTTTAAGCTGAGTTGCTTTAAAGTAATCTTGCTTTTTCCTAGTCATCTTTAAGACTTGCAAAGCCGAAAAGCGTAACCAAAAGGCTTTTACTAGCTTTTACTTCGCTAACTAGGCTTTACTTATGCAGTTTTAAACTACAGATGGCTATGTAAAAAATGCATCAAAACTTACAACCCTTTGCA
Cantoromastix holarctica	ITS2	6d063f6bc5ba05a4f03bfba4d94ea8d8	41683	soil	Europe	unknown	55.5954	13.9082	unknown	unknown	unknown	AGTCTTCACTATACAGAATTAGTGTGTTTACTCGTAAACCATTAGTTTTGCATTGGTGGATTTGAGCATTCTCTCAGTTTATTTGTTTAAGCTGAGTTGCTTTAAAGTAATCTTGCTTTTTCCTAGTCATCTTTAAGACTTGCAAAGCCGAAAAGCGTAACCAAAAGGCTTTTACTAGCTTTTACTTCGCTAACTAGGCTTTACTTATGCAGTTTTAAACTACAGATAGCTATAAAAAATGCATCAAAACTTACAACCCTTTGCA
Cantoromastix holarctica	ITS2	0e3599361d778f2c01854559637c082d	18610	soil	Europe	unknown	55.5965	13.9116	unknown	unknown	unknown	AGTCTTCACTATACAGAATTAGTGTGTTTACTCGTAAACCATTAGTTTTGCATTGGTGGATTTGAGCATTCTCCCAGTTTATTTGTTTAAGCTGAGTTGCTTTAAAGTAATCTTGCTTTTTCCTAGTCATCTTTAAGACTTGCAAAGCCGAAAAGCGTAACCAAAAGGCTTTTACTAGCTTTTACTTCGCTAACTAGGCTTTACTTATGCAGTTTTAAACTACAGATAGCTATGTAAAAAATGCATCAAAACTTACAACCCTTTGCA
Cantoromastix holarctica	ITS2	41e28479490c189a0c4b74e7e65fb346	27738	soil	Europe	unknown	55.6726	8.21641	unknown	unknown	unknown	AGTCTTCACTATACAGAATTAGTGTGTTTACTCGTAAACCATTAGTTTTGCATTGGTGGATTTGAGCATTCTCTCAGTTTATTTGTTTAAGCTGAGTTGCTTTAAAGTAATCTTGCTTTTTCCTAGTCATCTTTAAGACTTGCAAAGCCGAAAAGCGTAACCAAAAGGCTTTTACTAGCTTTTACTTCGCTAACTAGGCTTTACTTATGCAGTTTTAAACTACAGATAGTTATGTAAAAAATGCATCAAAACTTACAACCCTTTGCA
Cantoromastix holarctica	ITS2	259ae624bc196b43c188ca3d7cd47a19	34506	soil	Europe	unknown	55.689	9.86962	unknown	unknown	unknown	AGTCTTCACTATACAGAATTAGTGTGTTTACTCGTAAACCATTAGTTTTGCATTGGTGGATTTGAGCATTCTCTCAGTTTGTTTGTTTAAGCTGAGTTGCTTTAAAGTAATCTTGCTTTTTCCTAGTCATCTTTAAGACTTGCAAAGCCGAAAAGCGTAACCAAAAGGCTTTTACTAGCTTTTACTTCGCTAACTAGGCTTTACTTATGCAGTTTTAAACTACAGATAGCTATGTAAAAAATGCATCAAAACTTACAACCCTTTGCA
Cantoromastix holarctica	ITS2	e63cba9dfe7e7528ae8200534ec34789	24258	soil	Europe	unknown	55.7637	13.4986	unknown	unknown	unknown	AGTCTTCACTATACAGAATTAGTGTGTTTACTCGTAAACAATTAGTTTTGCATTGGTGGATTTGAGCATTCTCTCAGTTTATTTGTTTAAGCTGAGTTGCTTTAAAGTAATCTTGCTTTTTCCTAGTCATCTTTAAGACTTGCAAAGCCGAAAAGCGTAACCAAAAGGCTTTTACTAGCTTTTACTTCGCTAACTAGGCTTTACTTATGCAGTTTTAAACTACAGATAGCTATGTAAAAAATGCATCAAAACTTACAACCCTTTGCA
Cantoromastix holarctica	ITS2	d0ec8214b91e69755276a08ed2e3e7b6	36522	soil	Europe	unknown	55.7644	13.5004	unknown	unknown	unknown	AGTCTTCACTATACAGAATTAGTGTGTTTACTCGTAAACCATTAGTTTTGCATTGGTGGATTTGAGCATTCCCTCAGTTTATTTGTTTAAGCTGAGTTGCTTTAAAGTAATCTTGCTTTTTCCTAGTCATCTTTAAGACTTGCAAAGCCGAAAAGCGTAACCAAAAGGCTTTTACTAGCTTTTACTTCGCTAACTAGGCTTTACTTATGCAGTTTTAAACTACAGATAGCTATGTAAAAAATGCATCAAAACTTACAACCCTTTGCA
Cantoromastix holarctica	ITS2	f0b177add9df60d270846a5a4e4a0dd4	12975	soil	Europe	unknown	55.805	13.6675	unknown	unknown	unknown	AGTCTTCACTATACAGAATTAGTGTGTTTACTCGTAAACCATTAGTTTTGCATTGGTGGATTTGAGCATTCTCTCAGTTTATTTGTTTAAGCTGAGTTGCTTTAAAGTAATCTTGCTTTTTCCTAGTCATCTTTAAGACTTGCAAAGCCGAAAAGCGTAACCAAAAGGCTTTTACTAGCTTTTACTTCGCTAACTAGGCTTTACTTATGCAGTTTTAAACTACAGATAGCTATGTAAAAAACGCATCAAAACTTACAACCCTTTGCA
Cantoromastix holarctica	ITS2	f860d511916a7fb8add9839a1d6a9f8a	5934	soil	Europe	unknown	55.8055	13.6346	unknown	unknown	unknown	AGTCTTCACTATACAGAATTAGTGTGTTTACTCGTAAACCATTAGTTTTGCATTGGTGGATTTGAGCATTCTCTCAGTTTATTTGTTTAAGCTGAGTTGCTTTAAAGTAATCTTGCTTTTTCCTAGTCATCTCTAAGACTTGCAAAGCCGAAAAGCGTAACCAAAAGGCTTTTACTAGCTTTTACTTCGCTAACTAGGCTTTACTTATGCAGTTTTAAACTACAGATAGCTATGTAAAAAATGCATCAAAACTTACAACCCTTTGCA
Cantoromastix holarctica	ITS2	ab7807c6875de473cdc941ce5e32720b	31013	soil	Europe	unknown	55.834	13.8059	unknown	unknown	unknown	AGTCTTCACTATACAGAATTAGTGTGTTTACTCGTAAACCATTAGTTTTGCATTGGTGGATTTGAGCATTCTCTCAGTTTATTTGTTTAAGCTGAGTTGCTTTAAAGTAATCTTGCTTTTTCCTGGTCATCTTTAAGACTTGCAAAGCCGAAAAGCGTAACCAAAAGGCTTTTACTAGCTTTTACTTCGCTAACTAGGCTTTACTTATGCAGTTTTAAACTACAGATAGCTATGTAAAAAATGCATCAAAACTTACAACCCTTTGCA
Cantoromastix holarctica	ITS2	ed4901c2a592e2d5b324ba4284bd5fda	28556	soil	Europe	unknown	55.8341	13.788	unknown	unknown	unknown	AGTCTTCACTATACAGAATTAGTGTGTTTACTCGTAAACCATTAGTTTTGCATTGGTGGATTTGAGCATTCTCTCAGTTTATTTGTTTAAGCTGAGTTGCTTTAAAGTAATCTTGCTTTTTCCTAGTCATCTTTTAGACTTGCAAAGCCGAAAAGCGTAACCAAAAGGCTTTTACTAGCTTTTACTTCGCTAACTAGGCTTTACTTATGCAGTTTTAAACTACAGATAGCTATGTAAAAAATGCATCAAAACTTACAACCCTTTGCA
Cantoromastix holarctica	ITS2	d2593e65304f0754e2e6ad52ec8f6e0c	17370	soil	Europe	unknown	55.8407	13.7886	unknown	unknown	unknown	AGTCTTCACTATACAGAATTAGTGTGTTTACTCGTAAACCATTAGTTTTGCATTGGTGGATTTGAGCATTCTCTCAGTTTATTTGTTTAAGCTGAGTTGCTTTAAAGTAATCTTGCTTTTTCCTAGTCATCTTTAAGACTTGCAAAGCCGAAAAGCGTAACCAAAAGGCTTTTACTAGCTTTTACTTCGCTAACTAGGCTTTACTTATGCAGTTTTAAACTACAGATAGCTATGTAAAAAATGCATCAAAACTTACAACCCTCTGCA
Cantoromastix holarctica	ITS2	e7bd8fc06a7fa8ffef7621739b49b88a	7567	soil	Europe	unknown	56.0525	14.2444	unknown	unknown	unknown	AGTCTTCACTATACAGAATTAGTGTGTTTACTCGTAAACCATTAGTTTTGCATTGGTGGATTTGAGCATTCTCTCAGTTTATTTGTTTAAGCTGAGTTGCTTTAAAGTAATCTTGCTTTTTCCTAGTCATCTTTAGGACTTGCAAAGCCGAAAAGCGTAACCAAAAGGCTTTTACTAGCTTTTACTTCGCTAACTAGGCTTTACTTATGCAGTTTTAAACTACAGATAGCTATGTAAAAAATGCATCAAAACTTACAACCCTTTGCA
Cantoromastix holarctica	ITS2	5a21a1bb903fa36d78cea3992468270e	30147	soil	Europe	unknown	56.0571	14.238	unknown	unknown	unknown	AGTCTTCACTATACAGAATTAGTGTGTTTACTCGTAAACCATTAGTTTTGCATTGGTGGATTTGAGCATTCTCTCAGTTTATTTGTTTAAGCTGAGTTGCTTTAAAGTAATCTTGCTTTTTCCTAGTCATCTTTAAGACTTGCAAAGCCGAAAAGCGTAACCAAAAGGCTTTTGCTAGCTTTTACTTCGCTAACTAGGCTTTACTTATGCAGTTTTAAACTACAGATAGCTATGTAAAAAATGCATCAAAACTTACAACCCTTTGCA
Cantoromastix holarctica	ITS2	a5f5c845b0e1ec40938715f0ccd366de	18686	soil	Europe	unknown	56.2225	10.5872	unknown	unknown	unknown	GGTCTTCACTATACAGAATTAGTGTGTTTACTCGTAAACCATTAGTTTTGCATTGGTGGATTTGAGCATTCTCTCAGTTTATTTGTTTAAGCTGAGTTGCTTTAAAGTAATCTTGCTTTTTCCTAGTCATCTTTAAGACTTGCAAAGCCGAAAAGCGTAACCAAAAGGCTTTTACTAGCTTTTACTTCGCTAACTAGGCTTTACTTATGCAGTTTTAAACTACAGATAGCTATGTAAAAAATGCATCAAAACTTACAACCCTTTGCA
Cantoromastix holarctica	ITS2	449bfa0ac1ca954eae4fcc8bf192b58f	38577	soil	Europe	unknown	56.2873	10.4717	unknown	unknown	unknown	AGTCTTCACTATACAGAATTAGTGTGTTTACTCGTAAACCATTAGTTTTGCATTGGTGGATTTGAGCATTCTCTCAGTTTATTTGTTTAGGCTGAGTTGCTTTAAAGTAATCTTGCTTTTTCCTAGTCATCTTTAAGACTTGCAAAGCCGAAAAGCGTAACCAAAAGGCTTTTACTAGCTTTTACTTCGCTAACTAGGCTTTACTTATGCAGTTTTAAACTACAGATAGCTATGTAAAAAATGCATCAAAACTTACAACCCTTTGCA
[truncated: 17,943 more rows]
[truncated: 2 more columns]
